# Supplementary material for: Latent class analysis of IPOs in the Nordics
Source: PLoS One. 2021 Nov 3;16(11):e0259510. doi: 10.1371/journal.pone.0259510 (PMC8565723; doi:10.1371/journal.pone.0259510)
Supplement: S1 Data — (ZIP) [file pone.0259510.s001.zip]

Archive with 6 entries (6 files):
- Supporting Information (210922)/Dataset (200524).xlsx
- Supporting Information (210922)/Dataset (210618).xlsx
- Supporting Information (210922)/Dataset Stata.dta
- Supporting Information (210922)/Dataset Stata.xlsx
- Supporting Information (210922)/LCA.do
- Supporting Information (210922)/OLS.do
