# Supplementary material for: Latent class analysis of IPOs in the Nordics
Source: PLoS One. 2021 Nov 3;16(11):e0259510. doi: 10.1371/journal.pone.0259510 (PMC8565723; doi:10.1371/journal.pone.0259510)
Supplement: S1 Data — (ZIP) [file pone.0259510.s001.zip › Supporting Information (210922)/Dataset (200524).xlsx]

## Sheet: IPOs
Equity Deal Number	ISIN	Issuer Ticker Symbol	Issuer Name	Issuer Ultimate Parent Name	Gross Proceeds (USD)	Gross Proceeds Inc. Overallotment Exercised (USD)	Use of Proceeds	Issuer Nation	Exchange of Listing	Issuer TRBC Industry	Issuer TRBC Economic Sector	Issuer Public Status	Issue Date	Issue Type	Filing Date	Transaction Status	Bookrunner Name (source)	Shares Offered	Offer Price (USD)	Price 1 Day After Offer (USD)	Price 1 Week After Offer (USD)	Price 4 Weeks After Offer (USD)	Lead Bookrunner (coded)	Bookrunner Type (coded)
3334673009	SE0011870195	LIME	Lime Technologies AB	Lime Tech Ab	35480000	40802000	General Corp. Purp._x000D_ Secondary	Sweden	OMX Stock	Software	Technology	Public	2018-12-06	IPO	2018-11-15	Live	Carnegie Investment Bank AB_x000D_ SEB	4428261	8.01	8.36	8.72	8.83	Carnegie Investment Bank AB	Joint Bookrunner
3322086009	SE0011762517	ISHE	Industrial Solar Holding Europe AB	Industrial Solar Hldg Europe	1739000	1739000	General Corp. Purp.	Sweden	Aktietorgt	Utilities - Electric	Energy	Priv.	2018-12-13	IPO	2018-11-02	Live	Not Applicable	2540527	0.69	0.6	0.63	0.71	Unknown	Unknown
3316652009	SE0011527845	QLINEA	Q-Linea AB	Q-Linea AB	61203000	61203000	General Corp. Purp.	Sweden	OMX Stock	Pharmaceuticals - Generic / Specialty	Healthcare	Priv.	2018-12-06	IPO	2018-11-11	Live	Carnegie Investment Bank AB	8088235	7.57	7.26	7.4	6.91	Carnegie Investment Bank AB	Single Bookrunner
3316612009	SE0012012508	JETPAK	Jetpak Top Holding AB	Polaris Private Equity III K/S	36039000	36040000	General Corp. Purp._x000D_ Secondary_x000D_ Ref Eq-Linked Bonds	Sweden	FirNoStock	Air Freight / Courier Services	Financials	Sub.	2018-12-04	IPO	2018-11-15	Live	ABG Sundal Collier_x000D_ Pareto Securities	7222000	4.99	4.75	4.81	4.88	ABG Sundal Collier	Joint Bookrunner
3309182095	SE0011670025	POLAR	PolarCool AB	BrainCool AB	1559000	1559000	General Corp. Purp.	Sweden	Aktietorgt	Pharmaceuticals - Generic / Specialty	Healthcare	Sub.	2018-11-06	IPO	2018-10-09	Live	Not Applicable	7046157	0.22	0.1	0.09	0.07	Unknown	Unknown
2804227009	SE0007897079	ACAD	AcadeMedia AB	EQT Partners AB	114257000	131395000	General Corp. Purp._x000D_ Secondary	Sweden	OMX Stock	Business Support - Services	Consumer Non-Cyclicals	Sub.	2016-06-14	IPO	2016-06-03	Live	Investment AB Carnegie_x000D_ Nordea PLC_x000D_ SEB	23750000	4.81	6.84	6.67	5.66	Carnegie Investment Bank AB	Joint Bookrunner
3307281009	DK0061114246	SCAPE	Scape Technologies A/S	Scape Technologies A/S	5341000	5341000	General Corp. Purp.	Denmark	FirNoCopen	Software	Industrials	Priv.	2018-11-21	IPO	2018-11-06	Live	Not Applicable	4032258	1.33	1.45	1.32	1.2	Unknown	Unknown
3291653009	SE0011644392	JETTY	Jetty AB	Jetty AB	1130000	1130000	General Corp. Purp.	Sweden	Aktietorgt	Leisure / Recreation	Technology	Priv.	2018-10-16	IPO	2018-09-21	Live	Not Applicable	1750000	0.65	0.52	0.5	0.39	Unknown	Unknown
3046533009	SE0009268717	ACARIX	Acarix AB	Acarix AB	15446000	15446000	General Corp. Purp._x000D_ Prod Dev / R&D	Sweden	FirNoStock	Pharmaceuticals - Generic / Specialty	Healthcare	Priv.	2016-12-07	IPO	2016-11-28	Live	Vator Securities AB	7960000	1.94	1.74	2.64	2.46	Vator Securities AB	Single Bookrunner
3288507009	SE0011337666	PENG	Projektengagemang Sweden AB	Projektengagemang Sweden AB	52862000	56131000	General Corp. Purp._x000D_ Secondary	Sweden	OMX Stock	Business Support - Services	Industrials	Public	2018-06-19	IPO	2018-05-24	Live	SEB	10003860	5.28	5.31	5.3	5.42	SEB	Single Bookrunner
2172445095	SE0003239607	ADOP	Adoperator AB	Adoperator AB	553000	553000	General Corp. Purp.	Sweden	Aktietorgt	Advertising / Marketing	Technology	Priv.	2010-04-30	IPO	2010-04-01	Live	Not Applicable	160000	3.45	2.35	3.11	3.2	Unknown	Unknown
3283588009	DK0060989911	HYPE	Hypefactors A/S	Hypefactors A/S	3137000	3137000	General Corp. Purp.	Denmark	FirNoCopen	Advertising / Marketing	Technology	Priv.	2018-08-28	IPO	2018-08-13	Live	Kapital Partner ApS	2500000	1.26	0.97	0.75	0.82	Kapital Parner APS	Single Bookrunner
3278503009	FI4000306733	OMASP	Oma Saastopankki Oy	Oma Saastopankki Oy	35882000	35882000	General Corp. Purp.	Finland	OMXHelsink	Banks	Financials	Priv.	2018-11-29	IPO	2018-08-13	Live	Investment AB Carnegie_x000D_ Danske Bank	4500000	7.97	8.26	8.04	8.01	Carnegie Investment Bank AB	Joint Bookrunner
3265053009	SE0011528017	NIO	Nordic Iron Ore AB	Nordic Iron Ore AB	4072000	4072000	General Corp. Purp.	Sweden	FirNoStock	Steel	Basic Materials	Priv.	2018-06-27	IPO	2018-06-11	Live	Hagberg & Aneborn Fondkommission Ab	3654555	1.19329	0.58	0.57	0.47	Hagberg & Aneborn Fondkommission AB	Single Bookrunner
3256620009	SE0010441584	CALTX	Calliditas Therapeutics AB(WAS 71724F)	Calliditas(WAS 71724F)	72078000	82890000	General Corp. Purp._x000D_ Prod Dev / R&D_x000D_ Marketing & Sales	Sweden	OMX Stock	Pharmaceuticals - Generic / Specialty	Healthcare	Priv.	2018-06-28	IPO	2018-06-15	Live	Carnegie Investment Bank AB	14444444	4.99	5.04	5.19	5.93	Carnegie Investment Bank AB	Single Bookrunner
3253523009	DK0060952240	BETCO	Better Collective A/S	Better Collective A/S	75508000	86834000	General Corp. Purp._x000D_ Secondary	Denmark	OMX Stock	Software	Technology	Public	2018-06-08	IPO	2018-05-17	Live	Nordea Bank Sverige AB_x000D_ SEB	12174485	6.2	7.74	7.52	8.08	Nordea Bank	Joint Bookrunner
2295086009	SE0003883990	AROC	AroCell AB	AroCell AB	1118000	1118000	General Corp. Purp.	Sweden	Aktietorgt	Pharmaceuticals - Generic / Specialty	Healthcare	Priv.	2011-04-12	IPO	2011-03-21	Live	Not Applicable	2200000	0.51	0.39	0.64	0.54	Unknown	Unknown
3252479009	FI4000322326	VMP	VMP Oyj	VMP Oyj	35092000	40355000	General Corp. Purp.	Finland	FinnFirNor	Financial / Commodity Market Operators	Industrials	Public	2018-06-18	IPO	2018-06-04	Live	Danske Bank	6038819	5.81	6.05	5.97	6.09	Danske Bank	Single Bookrunner
2190584009	SE0007666110	ATT	Attendo AB	Attendo AB	412384000	462007000	General Corp. Purp._x000D_ Secondary	Sweden	OMX Stock	Healthcare Facilities / Services	Consumer Non-Cyclicals	Priv.	2015-11-27	IPO	2015-11-18	Live	Investment AB Carnegie_x000D_ Nordea PLC_x000D_ SEB	72000000	5.73	8.03	8.47	8.37	Carnegie Investment Bank AB	Joint Bookrunner
3247866009	SE0010948711	OVZON	Ovzon AB	Ovzon AB	37217000	42800000	General Corp. Purp._x000D_ Secondary_x000D_ Economic Development	Sweden	FirNoStock	Integrated Telecommunications Services	Technology	Public	2018-05-17	IPO	2018-05-02	Live	Carnegie	4642857	8.02	9.46	10.14	10.02	Carnegie Investment Bank AB	Single Bookrunner
3309088009	SE0011973940	AZELIO	Azelio AB	Azelio AB	26958000	26958000	General Corp. Purp._x000D_ Prod Dev / R&D	Sweden	FirNoStock	Utilities - Electric	Energy	Priv.	2018-12-05	IPO	2018-11-12	Live	Pareto Securities	11000000	2.45	1.71	1.6	1.53	Pareto Securities	Single Bookrunner
3244226009	SE0011167956	NCAB	NCAB Group AB	NCAB Group AB	62357000	71738000	General Corp. Purp._x000D_ Secondary_x000D_ Future Acquisitions_x000D_ Improve Balance Sht	Sweden	OMX Stock	Semiconductors	Technology	Public	2018-06-05	IPO	2018-05-14	Live	Carnegie Investment Bank AB	7274991	8.57	8.65	8.74	8.78	Carnegie Investment Bank AB	Single Bookrunner
3238559009	DK0060990414	HAPPY	Happy Helper A/S	Happy Helper A/S	6229000	6229000	General Corp. Purp.	Denmark	FirNoCopen	Business Support - Services	Industrials	Priv.	2018-04-23	IPO	2018-02-07	Live	Tofte & Co ApS	2375000	2.62	2.25	2.5	1.92	Tofte & Co APS	Single Bookrunner
3237119009	SE0010831321	FLUIC	Fluicell AB	Fluicell AB	4499000	4499000	General Corp. Purp._x000D_ Prod Dev / R&D	Sweden	FirNoStock	Biotechnology / Medical Research	Healthcare	Public	2018-03-29	IPO	2018-03-15	Live	Not Applicable	2507000	1.8	2.17	1.74	1.26	Unknown	Unknown
2962047009	NO0010633951	B2H	B2Holding ASA	B2Holding ASA	102594000	107064000	General Corp. Purp._x000D_ Secondary	Norway	Oslo	Investment Management / Fund Operators	Financials	Priv.	2016-06-07	IPO	2016-05-25	Live	Nordea PLC_x000D_ ABG Sundal Collier_x000D_ Arctic Securities ASA	69416666	1.48	1.54	1.44	1.4	Nordea Bank	Joint Bookrunner
3229870009	FI4000301585	ESENSE	Enersense International Oy	Corporatum Oy	8608000	8608000	General Corp. Purp._x000D_ Secondary	Finland	FinnFirNor	Business Support - Services	Industrials	Sub.	2018-04-16	IPO	2018-03-27	Live	Not Applicable	1178650	7.3	6.77	6.84	6.21	Unknown	Unknown
3223520009	FI4000251830	ADMCM	Admicom Oyj	Admicom Oyj	6374000	6374000	General Corp. Purp._x000D_ Future Acquisitions	Finland	FinnFirNor	Software	Technology	Priv.	2018-02-01	IPO	2018-01-17	Live	Not Applicable	520000	12.26	13.46	13.66	13.39	Unknown	Unknown
3223292009	NO0010816093	ELK	Elkem ASA	Elkem ASA	830121000	954639000	General Corp. Purp._x000D_ Secondary	Norway	Oslo	Steel	Basic Materials	Public	2018-03-22	IPO	2018-02-26	Live	Morgan Stanley International Ltd_x000D_ Carnegie AS_x000D_ Nordea PLC_x000D_ ABG Sundal Collier_x000D_ Citigroup Global Markets Ltd	221810344	3.74	3.74	3.85	3.99	Morgan Stanley/Merril Lynch	Joint Bookrunner
2970830009	SE0008347660	B1IT	B3IT Management AB	B3IT Management AB	20551000	22217000	General Corp. Purp._x000D_ Secondary	Sweden	FirNoStock	IT Services / Consulting	Technology	Priv.	2016-06-10	IPO	2016-05-26	Live	Not Applicable	3416613	6.02	6.05	6.43	6.04	Unknown	Unknown
3222669009	SE0007640321	MAXK	Maxkompetens Sverige AB	Maxkompetens Sverige AB	1363000	1363000	General Corp. Purp.	Sweden	FirNoStock	Employment Services	Industrials	Priv.	2015-11-13	IPO	2015-11-02	Live	Not Applicable	1579816	0.86	0.73	0.76	0.75	Unknown	Unknown
3222654009	SE0001920760	ACMED	A City Media AB	A City Media AB	573000	573000	General Corp. Purp.	Sweden	FirNoStock	Advertising / Marketing	Consumer Cyclicals	Priv.	2015-11-20	IPO	2015-10-15	Live	Not Applicable	86207	6.65	5.03	4.76	4.7	Unknown	Unknown
2640416009	SE0005878741	BACTI	Bactiguard Holding AB	Bactiguard Holding AB	62495000	71870000	General Corp. Purp._x000D_ Secondary	Sweden	OMX Stock	Medical Equipment / Supplies / Distribution	Healthcare	Priv.	2014-06-18	IPO	2014-06-10	Live	Swedbank	10922244	5.72	4.71	4.87	4.08	Swedbank	Single Bookrunner
3222208009	FI4000306873	HARVIA	Harvia Oyj	CapMan Oyj	57787000	66659000	General Corp. Purp._x000D_ Secondary_x000D_ Paymnt on Borrowings_x000D_ Capital Expenditures	Finland	OMXHelsink	Electrical Components / Equipment	Consumer Cyclicals	Sub.	2018-03-21	IPO	2018-03-05	Live	Handelsbanken Capital Markets_x000D_ Danske Bank	9368838	6.17	6.21	6.52	6.17	Handelsbanken Capital Markets	Joint Bookrunner
3222164095	NO0010664782	SBTE	Sparebanken Telemark	Sparebanken Telemark	58899000	67114000	General Corp. Purp.	Norway	Oslo	Banks	Financials	Priv.	2018-09-28	IPO	2018-03-07	Live	Arctic Securities ASA_x000D_ SpareBank 1 Markets AS	4245283	13.87	14.27	14.16	13.69	Actic Securites ASA	Joint Bookrunner
3221030009	SE0010985028	GREEN	Green Landscaping Holding AB	FSN Capital Partners AS	45409000	45409000	General Corp. Purp._x000D_ Other_x000D_ Capital Expenditures_x000D_ Secondary	Sweden	FirNoStock	Personal Services	Industrials	Sub.	2018-03-22	IPO	2018-03-01	Live	Pareto Securities	17850000	2.54	2.56	2.47	2.43	Pareto Securities	Single Bookrunner
3218011009	NO0010815673	FKRAFT	Fjordkraft Holding ASA	Fjordkraft Hldg ASA	156805000	180325000	General Corp. Purp._x000D_ Secondary	Norway	Oslo	Utilities - Electric	Utilities	Priv.	2018-03-20	IPO	2018-02-28	Live	ABG Sundal Collier_x000D_ SpareBank 1 Markets AS	39186081	4	4	4.09	4.24	ABG Sundal Collier	Joint Bookrunner
3217154009	DK0060827269	NPINV	NPinvestor.com A/S	NPinvestor.com A/S	2900000	2900000	General Corp. Purp.	Denmark	FirNoCopen	Financial / Commodity Market Operators	Financials	Priv.	2018-01-19	IPO	2017-11-20	Live	Not Applicable	1038855	2.79	2.64	2.5	2.03	Unknown	Unknown
3215163009	SE0010869487	ZUTEC	Zutec Holding Ab	Zutec Holding Ab	6052000	6052000	General Corp. Purp._x000D_ Marketing & Sales_x000D_ Project Finance	Sweden	FirNoStock	Software	Technology	Priv.	2018-03-05	IPO	2018-02-19	Live	Not Applicable	2083334	2.91	2.93	2.67	2.34	Unknown	Unknown
3209224009	SE0010520908	MAGI	Mag Interactive AB	Mag Interactive AB	59103000	59103000	General Corp. Purp._x000D_ Secondary	Sweden	OMX Stock	Software	Technology	Public	2017-12-08	IPO	2017-11-20	Live	Danske Bank	11345461	5.21	4.55	4.35	4.97	Danske Bank	Single Bookrunner
3208138009	FI4000260583	BONEH	BBS Bioactive Bone Substitutes Oy	BBS Bioactive Bone Substitutes	9551000	9551000	General Corp. Purp.	Finland	FinnFirNor	Medical Equipment / Supplies / Distribution	Healthcare	Priv.	2018-02-26	IPO	2018-01-31	Live	Nordnet AB	1400000	6.82	5.4	5.47	5.46	Nordnet Bank	Single Bookrunner
3193640009	SE0008321202	IRRAS	IRRAS AB	IRRAS AB	34410000	34410000	Economic Development_x000D_ Capital Expenditures	Sweden	FirNoStock	Advanced Medical Equipment	Healthcare	Priv.	2017-11-21	IPO	2017-11-13	Live	ABG Sundal Collier	6444444	5.34	4.82	4.23	3.34	ABG Sundal Collier	Single Bookrunner
2640853009	SE0005991411	BESQ	Besqab AB	Besqab AB	55202000	55202000	General Corp. Purp._x000D_ Pay Fees & Expenses	Sweden	OMX Stock	Construction / Engineering	Consumer Cyclicals	Priv.	2014-06-11	IPO	2014-05-27	Live	Swedbank	5066379	10.9	12.63	12.32	12.24	Swedbank	Single Bookrunner
3191256095	SE0010636837	CGIT	CGit Holding AB	CGit Holding AB	597000	597000	General Corp. Purp.	Sweden	Aktietorgt	Business Support - Services	Technology	Priv.	2017-12-21	IPO	2017-12-06	Live	Not Applicable	200000	2.98	2.62	2.86	2.37	Unknown	Unknown
3188780009	SE0010546622	DEVP	DevPort AB	DevPort AB	6807000	6807000	Future Acquisitions_x000D_ Secondary_x000D_ General Corp. Purp.	Sweden	FirNoStock	Business Support - Services	Technology	Priv.	2017-11-30	IPO	2017-11-09	Live	Not Applicable	1628571	4.18	4.57	4.45	4.62	Unknown	Unknown
3186720009	SE0010468918	LYKO	Lyko Group AB	Lyko Holding AB	28756000	32340000	General Corp. Purp._x000D_ Secondary	Sweden	FirNoStock	IT Services / Consulting	Consumer Cyclicals	Sub.	2017-12-11	IPO	2017-09-13	Live	ABG Sundal Collier	4890474	5.88	6.06	6.13	7.17	ABG Sundal Collier	Single Bookrunner
3118457009	SE0009858152	BONEX	Bonesupport Holding AB	Bonesupport Holding AB	60871000	68087000	General Corp. Purp.	Sweden	OMX Stock	Medical Equipment / Supplies / Distribution	Healthcare	Priv.	2017-06-20	IPO	2017-06-09	Live	Investment AB Carnegie_x000D_ ABG Sundal Collier	17241379	3.53	3.65	3.35	3.49	Carnegie Investment Bank AB	Joint Bookrunner
3181214095	SE0009983893	ISAB	Inhalation Sciences Sweden AB	Inhalation Sciences Sweden AB	2118000	2118000	General Corp. Purp.	Sweden	Aktietorgt	Industrial Machinery / Equipment	Healthcare	Priv.	2017-09-13	IPO	2017-08-28	Live	Not Applicable	3400000	0.62	1.25	1.32	1.44	Unknown	Unknown
3180929095	SE0009888506	AYIMA	Ayima Group AB	Ayima Group AB	1278000	1278000	General Corp. Purp.	Sweden	Aktietorgt	Software	Consumer Cyclicals	Priv.	2017-05-05	IPO	2017-04-18	Live	Not Applicable	535000	2.39	2.26	2.01	1.8	Unknown	Unknown
3180753095	SE0010598573	OBST	Obstecare AB	Obstecare AB	1221000	1221000	General Corp. Purp.	Sweden	Aktietorgt	Medical Equipment / Supplies / Distribution	Healthcare	Priv.	2017-12-05	IPO	2017-11-21	Live	Not Applicable	2688000	0.45	0.39	0.34	0.63	Unknown	Unknown
3180687095	SE0010546911	24SEVE	24SevenOffice Scandinavia AB	24Seven Technology Group ASA	4740000	4740000	General Corp. Purp.	Sweden	Aktietorgt	Software	Technology	Public	2017-12-06	IPO	2017-11-22	Live	Not Applicable	6150000	0.77	0.72	0.74	0.69	Unknown	Unknown
3180371095	SE0010414573	INFRA	InfraCom Group AB	InfraCom Group AB	2678000	2678000	General Corp. Purp.	Sweden	Aktietorgt	IT Services / Consulting	Technology	Priv.	2017-12-05	IPO	2017-11-16	Live	Not Applicable	3500000	0.77	1.05	1.12	1.32	Unknown	Unknown
3178162009	FI4000282868	EFECTE	Efecte Oyj	Efecte Oyj	13354000	13354000	General Corp. Purp._x000D_ Secondary_x000D_ Capital Expenditures_x000D_ Economic Development	Finland	FinnFirNor	Software	Technology	Priv.	2017-12-07	IPO	2017-11-15	Live	Evli Bank Plc	2062623	6.47	6.38	6.63	6.78	Evli Bank PLC	Single Bookrunner
3175988009	FI4000283130	GOFORE	Gofore Oyj	Gofore Oyj	25031000	25031000	Future Acquisitions_x000D_ Secondary_x000D_ General Corp. Purp._x000D_ Economic Development	Finland	FinnFirNor	Software	Technology	Priv.	2017-11-13	IPO	2017-10-26	Live	Evli Bank Plc	3378175	7.41	8.39	8.47	8.01	Evli Bank PLC	Single Bookrunner
3170769095	SE0007815386	COLAB	Colabitoil Sweden AB	Colabitoil Sweden AB	2358000	2358000	General Corp. Purp.	Sweden	Aktietorgt	Renewable Energy Equipment / Services	Energy	Priv.	2017-11-16	IPO	2017-10-31	Live	Not Applicable	600000	3.93	2.03	1.9	1.85	Unknown	Unknown
3170451009	SE0009973548	CLIME	Climeon AB (publ)	Climeon AB (publ)	24862000	24862000	General Corp. Purp._x000D_ Capital Expenditures_x000D_ Economic Development	Sweden	FirNoStock	Renewable Energy Equipment / Services	Industrials	Priv.	2017-10-11	IPO	2017-09-15	Live	Pareto Securities	6451614	3.85	5.48	6.4	7.54	Pareto Securities	Single Bookrunner
2184454009	SE0003303627	BMAX	Byggmax Group AB	Altor Equity Partners AB	150222000	150222000	Secondary	Sweden	OMX Stock	Retail - Home Improvement Products / Services	Consumer Cyclicals	Sub.	2010-06-01	IPO	2010-05-18	Live	Carnegie_x000D_ ABG Sundal Collier	25661815	5.85	6.19	5.95	5.85	Carnegie Investment Bank AB	Joint Bookrunner
3165028009	FI4000292438	ALTIA	Altia Oyj	Altia Oyj	184500000	210907000	General Corp. Purp._x000D_ Secondary	Finland	OMXHelsink	Beverages - Distillers / Wineries	Consumer Non-Cyclicals	Priv.	2018-03-22	IPO	2017-10-17	Live	Investment AB Carnegie_x000D_ Nordea PLC	20000000	9.23	9.89	9.87	10.1	Carnegie Investment Bank AB	Joint Bookrunner
3164477095	SE0010468124	2-CURE	2cureX AB	2cureX AB	2195000	2195000	General Corp. Purp.	Sweden	FirNoStock	Biotechnology / Medical Research	Healthcare	Priv.	2017-10-27	IPO	2017-10-06	Live	Not Applicable	2350000	0.93	0.87	0.92	0.77	Unknown	Unknown
3164107009	SE0010323311	BIOA B	BioArctic AB	Demban AB	86190000	99118000	General Corp. Purp._x000D_ Secondary_x000D_ Prod Dev / R&D	Sweden	OMX Stock	Biotechnology / Medical Research	Healthcare	Sub.	2017-10-12	IPO	2017-09-13	Live	DnB Markets AS_x000D_ Carnegie Investment Bank AB	29166666	2.96	3.62	3.3	3.04	DNB Markets AS	Joint Bookrunner
2757898009	SE0007185681	CAPIO	Capio AB	Opica AB	283687000	312055000	General Corp. Purp._x000D_ Secondary	Sweden	OMX Stock	Healthcare Facilities / Services	Healthcare	Sub.	2015-06-29	IPO	2015-06-18	Live	Investment AB Carnegie_x000D_ JP Morgan & Co Inc_x000D_ Deutsche Bank_x000D_ SEB	48122611	5.9	5.85	5.77	7	Carnegie Investment Bank AB	Joint Bookrunner
3163988095	SE0010245373	QIIWI	WeAreQiiwi Interactive AB	WeAreQiiwi Interactive AB	1590000	1590000	General Corp. Purp.	Sweden	Aktietorgt	Software	Consumer Cyclicals	Priv.	2017-10-02	IPO	2017-09-07	Live	Not Applicable	2030000	0.78	2.04	1.59	1.29	Unknown	Unknown
3163940009	NO0010781206	SSG	Self Storage Group ASA	Self Storage Group ASA	31183000	31183000	General Corp. Purp._x000D_ Future Acquisitions_x000D_ Secondary	Norway	Oslo	Real Estate Development / Operations	Financials	Priv.	2017-10-25	IPO	2017-09-25	Live	Arctic Securities ASA	17855000	1.75	1.72	1.71	1.91	Arctic Securites ASA	Single Bookrunner
3162872009	NO0010808892	CRAYON	Crayon Group Holding ASA	Crayon Group Holding ASA	79938000	91928000	General Corp. Purp._x000D_ Capital Expenditures_x000D_ Economic Development_x000D_ Proceed to Sharehlds_x000D_ Secondary	Norway	Oslo	Software	Technology	Priv.	2017-11-06	IPO	2017-10-11	Live	Carnegie_x000D_ DnB Markets AS_x000D_ Danske Bank	41935000	1.91	1.83	1.76	1.63	Carnegie Investment Bank AB	Joint Bookrunner
3160625009	SE0009994445	SDSY	Seamless Distribution Systems AB	Seamless Distribution Systems	25469000	25469000	General Corp. Purp._x000D_ Secondary	Sweden	FirNoStock	IT Services / Consulting	Technology	Priv.	2017-07-14	IPO	2017-05-05	Live	DnB Markets AS_x000D_ ABG Sundal Collier	5876530	4.33	3.96	3.94	3	DNB Markets AS	Joint Bookrunner
3160120009	SE0010219626	SENZA	SenzaGen AB	SenzaGen AB	11284000	11284000	General Corp. Purp._x000D_ Capital Expenditures	Sweden	FirNoStock	Pharmaceuticals - Generic / Specialty	Healthcare	Priv.	2017-09-14	IPO	2017-08-08	Live	Not Applicable	4645000	2.43	5.11	5.42	5.21	Unknown	Unknown
3159167009	SE0002685958	GLOBAL	Global Gaming 555 AB	Global Gaming 555 AB	2735000	2735000	Capital Expenditures	Sweden	FirNoStock	IT Services / Consulting	Technology	Priv.	2017-10-11	IPO	2017-09-22	Live	Not Applicable	1000000	2.74	3.53	3.48	4.38	Unknown	Unknown
3158942009	FI4000252127	TTALO	Terveystalo Oy	Terveystalo Oy	900184000	900184000	General Corp. Purp._x000D_ Secondary_x000D_ Project Finance_x000D_ Capital Expenditures	Finland	OMXHelsink	Healthcare Facilities / Services	Healthcare	Priv.	2017-10-10	IPO	2017-09-14	Live	Jefferies International Ltd_x000D_ Morgan Stanley & Co. International plc_x000D_ Carnegie Investment Bank AB_x000D_ SEB_x000D_ OP Yrityspankki Oyj	78092792	11.53	12.02	12.15	11.67	Jefferies International Ltd	Joint Bookrunner
3158879009	SE0010323998	BALCO	Balco Group AB	Segulah Advisor AB	88514000	101791000	General Corp. Purp._x000D_ Capital Expenditures	Sweden	OMX Stock	Construction - Supplies / Fixtures	Industrials	Sub.	2017-10-05	IPO	2017-09-26	Live	Carnegie_x000D_ Danske Bank	12857264	6.88	7.94	7.58	7.41	Carnegie Investment Bank AB	Joint Bookrunner
3158232009	SE0010298109	HANDI	Handicare Group AB	Nordic Capital Advisory AB	105204000	120985000	General Corp. Purp._x000D_ Secondary	Sweden	OMX Stock	Advanced Medical Equipment	Healthcare	Sub.	2017-10-09	IPO	2017-09-27	Live	Carnegie_x000D_ DnB Markets AS_x000D_ Bank of America Merrill Lynch	17092310	6.16	6.65	6.41	6.2	Carnegie Investment Bank AB	Joint Bookrunner
3152500095	SE0010102095	BIBB	Bibbinstruments AB	Bibbinstruments AB	1600000	1600000	General Corp. Purp.	Sweden	Aktietorgt	Medical Equipment / Supplies / Distribution	Healthcare	Public	2017-10-05	IPO	2017-09-18	Live	Not Applicable	2225000	0.72	1.38	1.48	1.69	Unknown	Unknown
2216704095	NO0010386253	CELL	Cellcura ASA	Cellcura ASA	3065000	3065000	General Corp. Purp.	Norway	Oslo	Medical Equipment / Supplies / Distribution	Healthcare	Priv.	2010-09-27	IPO	2010-09-13	Live	Terra Markets AS	3617200	0.85	0.66	0.67	0.64	Terra Markets AS	Single Bookrunner
3142723009	DK0060911055	ORPHA	Orphazyme A/S	Orphazyme A/S	94913000	94913000	Prod Dev / R&D	Denmark	OMX Copen	Biotechnology / Medical Research	Healthcare	Priv.	2017-11-15	IPO	2017-08-25	Live	Carnegie_x000D_ Danske Bank	7500000	12.66	12.76	12.66	11.71	Carnegie Investment Bank AB	Joint Bookrunner
3140774009	NO0010691660	SNOR	Sparebank 1 Nordvest	Sparebank 1 Nordvest	15340000	15340000	Recapitalization	Norway	Oslo	Banks	Financials	Priv.	2017-10-02	IPO	2017-08-15	Live	SpareBank 1 Markets AS	1043478	14.7	13.71	13.7	13.95	Sparebank 1 Markets AS	Single Bookrunner
3130023009	FI4000232913	FONDIA	Fondia Oy	Fondia Oy	5380000	5380000	General Corp. Purp._x000D_ Secondary	Finland	FinnFirNor	Business Support - Services	Industrials	Priv.	2017-03-24	IPO	2017-03-16	Live	Alexander Corporate Finance Oy	651000	8.26	9.91	10.24	11.28	Alexander Corporate Finance OY	Single Bookrunner
3130006009	SE0009663834	BUSER	Bambuser AB	Bambuser AB	2725000	2725000	General Corp. Purp.	Sweden	FirNoStock	IT Services / Consulting	Technology	Priv.	2017-04-25	IPO	2017-04-11	Live	Not Applicable	2600000	1.05	0.63	0.66	0.56	Unknown	Unknown
3129553009	SE0009807266	INTEG	Intergum AB	Intergum AB	3038000	3038000	General Corp. Purp.	Sweden	FirNoStock	Medical Equipment / Supplies / Distribution	Healthcare	Priv.	2017-05-09	IPO	2017-04-24	Live	Not Applicable	1350000	2.25	2.5	2.57	2.37	Unknown	Unknown
3015715095	SE0009189657	CELLNK	Cellink AB	Cellink AB	2581000	2581000	General Corp. Purp.	Sweden	FirNoStock	Pharmaceuticals - Generic / Specialty	Healthcare	Priv.	2016-10-24	IPO	2016-10-10	Live	Not Applicable	884616	2.92	6.1	5.92	10.52	Unknown	Unknown
2130732009	DK0060227585	CHR DC	Chr Hansen Holding A/S	PAI Partners SAS	820747000	902821000	General Corp. Purp._x000D_ Reduce Indebtedness	Denmark	OMX Copen	Food Processing	Consumer Non-Cyclicals	Sub.	2010-06-03	IPO	2010-04-06	Live	JP Morgan Securities Ltd (United Kingdom)_x000D_ Morgan Stanley_x000D_ Danske Markets_x000D_ Credit Suisse_x000D_ SEB	55770732	14.72	15.58	16.12	16.46	JP Morgan Securities Ltd	Joint Bookrunner
3119775009	SE0008613731	BIOVIC	Biovica International AB	Biovica International AB	6806000	6806000	General Corp. Purp.	Sweden	FirNoStock	Biotechnology / Medical Research	Healthcare	Priv.	2017-03-16	IPO	2017-03-03	Live	Not Applicable	4800000	1.42	1.43	1.28	1.42	Unknown	Unknown
2317779009	SE0005999778	COMH	Com Hem Holding AB	BC Partners LLP	855632000	941195000	General Corp. Purp._x000D_ Reduce Indebtedness	Sweden	OMX Stock	Broadcasting	Telecommunications Services	Sub.	2014-06-16	IPO	2014-06-04	Live	Morgan Stanley & Co_x000D_ JP Morgan & Co Inc_x000D_ Carnegie AS_x000D_ Nordea PLC	97754179	8.75	9.27	9.39	9.25	Morgan Stanley/Merril Lynch	Joint Bookrunner
3116546009	NO0010789506	INFRNT	Infront ASA	Infront ASA	33576000	38612000	General Corp. Purp._x000D_ Secondary_x000D_ Pay Fees & Expenses	Norway	Oslo	IT Services / Consulting	Financials	Priv.	2017-09-27	IPO	2017-06-06	Live	Danske Bank_x000D_ ABG Sundal Collier	11608581	2.89	3.15	3.13	3.02	Danske Bank	Joint Bookrunner
3115012009	DK0060816148	CONFRZ	Conferize A/S	Conferize A/S	4317000	4317000	General Corp. Purp.	Denmark	OMX Copen	Software	Technology	Priv.	2017-06-21	IPO	2017-06-07	Live	Not Applicable	3594331	1.2	1.7	3.14	2.24	Unknown	Unknown
3113992009	SE0009997331	OMNI	Omnicar Holding AB	Omnicar Holding AB	1604000	1604000	General Corp. Purp.	Sweden	Aktietorgt	Software	Technology	Priv.	2017-06-22	IPO	2017-03-21	Live	Not Applicable	2600000	0.62	0.84	1.31	1.83	Unknown	Unknown
2820728009	FI4000178256	CONSTI	Consti Yhtiot Oy	Consti Yhtiot Oy	42044000	47948000	General Corp. Purp._x000D_ Secondary	Finland	OMXHelsink	Construction / Engineering	Industrials	Priv.	2015-12-10	IPO	2015-11-30	Live	Danske Bank	4045967	10.39	10.7771	10.3144	10.2461	Danske Bank	Single Bookrunner
3108324009	DK0060915478	TCM	TCM Group A/S	TCM Group A/S	109230000	113631000	General Corp. Purp._x000D_ Secondary_x000D_ Capital Expenditures_x000D_ Economic Development	Denmark	OMX Copen	Home Furnishing	Consumer Cyclicals	Priv.	2017-11-23	IPO	2017-04-27	Live	Investment AB Carnegie_x000D_ Danske Bank_x000D_ ABG Sundal Collier	7000000	15.6	15.43	15.66	15.61	Carnegie Investment Bank AB	Joint Bookrunner
3108276009	FI4000243399	SILMA	Silmaasema Oyj	Intera Equity Partners Oy	63373000	72879000	Secondary_x000D_ Capital Expenditures_x000D_ Paymnt on Borrowings	Finland	OMXHelsink	Specialty Retailers	Consumer Cyclicals	Sub.	2017-06-08	IPO	2017-05-15	Live	Nordea PLC_x000D_ OP Yrityspankki Oyj	8199057	7.73	8.59	9.46	9.35	Nordea Bank	Joint Bookrunner
2675383009	NO0010716418	ENTRA	Entra ASA	Entra ASA	798541000	798541000	Reduce Indebtedness_x000D_ Secondary	Norway	Oslo	Real Estate Services	Financials	Priv.	2014-10-16	IPO	2014-09-17	Live	Goldman Sachs International_x000D_ ABG Sundal Collier_x000D_ Swedbank	80468227	9.92	10.21	10.69	10.96	Goldman Sachs International	Joint Bookrunner
3062388009	NO0010019649	EVRY	EVRY ASA	EVRY ASA	444734000	444734000	General Corp. Purp._x000D_ Secondary	Norway	Oslo	IT Services / Consulting	Technology	Public	2017-06-21	IPO	2017-01-19	Live	Credit Suisse_x000D_ Goldman Sachs International_x000D_ DnB Markets AS_x000D_ Morgan Stanley_x000D_ UBS Investment Bank_x000D_ ABG Sundal Collier	122286379	3.64	3.28	3.5	3.74	Credit Suisse	Joint Bookrunner
3101802009	NO0010781743	SAFE	Saferoad Holding ASA	Saferoad Holding ASA	168008000	193210000	General Corp. Purp._x000D_ Capital Expenditures_x000D_ Improve Balance Sht_x000D_ Economic Development	Norway	Oslo	Business Support - Supplies	Basic Materials	Priv.	2017-05-24	IPO	2017-05-02	Live	Carnegie AS_x000D_ Nordea PLC_x000D_ Danske Bank	46666667	3.6	3.56	3.55	3.58	Carnegie Investment Bank AB	Joint Bookrunner
3101778009	SE0009778848	MCOV	Medicover AB	Medicover AB	233264000	268254000	General Corp. Purp._x000D_ Economic Development_x000D_ Medical	Sweden	OMX Stock	Healthcare Facilities / Services	Healthcare	Public	2017-05-23	IPO	2017-05-02	Live	Investment AB Carnegie_x000D_ Jefferies International Ltd_x000D_ Nordea PLC_x000D_ SEB	36262500	6.43	7.35	7.51	8.06	Carnegie Investment Bank AB	Joint Bookrunner
3100683009	SE0009888738	BOOZT	Boozt AB	Boozt AB	185612000	213346000	General Corp. Purp._x000D_ Secondary	Sweden	OMX Stock	Retail – Discount Stores	Technology	Public	2017-05-31	IPO	2017-05-07	Live	Berenberg Bank_x000D_ Investment AB Carnegie_x000D_ Danske Bank	26015604	7.14	9.22	9.12	9.6	Berenberg Bank	Joint Bookrunner
2964049095	SE0008348262	EXPRSN	ExpreS2ion Biotech Holding AB	ExpreS2ion Biotech Holding AB	2187000	2187000	General Corp. Purp._x000D_ Marketing & Sales	Sweden	FirNoStock	Pharmaceuticals - Generic / Specialty	Healthcare	Priv.	2016-06-22	IPO	2016-05-26	Live	Not Applicable	3050000	0.72	0.79	0.71	0.86	Unknown	Unknown
3094638009	FI4000206750	KAMUX	Kamux Oyj	Kamux Oyj	134965000	152569000	General Corp. Purp._x000D_ Secondary	Finland	OMXHelsink	Retail - Auto Vehicles, Parts / Services	Consumer Cyclicals	Priv.	2017-05-11	IPO	2017-04-18	Live	SEB_x000D_ OP-Pohjola Group Central Cooperative	17251180	7.82	7.91	8.18	8.06	SEB	Joint Bookrunner
3090957009	NO0010387004	NOFI	Norwegian Finans Holding ASA	Norwegian Finans Holding ASA	4838000	4838000	General Corp. Purp.	Norway	Oslo	Banks	Financials	Public	2016-06-13	IPO	2016-04-05	Live	Arctic Securities ASA_x000D_ SpareBank 1 Markets AS	800000	6.05	9.45	9.33	8.99	Arctic Securites ASA	Joint Bookrunner
3090906009	SE0009269467	ATIC	Actic Group AB	Actic Group AB	48206000	50706000	General Corp. Purp._x000D_ Secondary	Sweden	OMX Stock	Casinos / Gaming	Consumer Cyclicals	Priv.	2017-04-06	IPO	2017-03-28	Live	Investment AB Carnegie_x000D_ DnB Markets AS_x000D_ SEB	8613860	5.6	5.59	5.59	5.75	Carnegie Investment Bank AB	Joint Bookrunner
3089550009	SE0009664253	INSTAL	Instalco Intressenter AB	Instalco Intressenter AB	108981000	125328000	General Corp. Purp._x000D_ Secondary	Sweden	OMX Stock	Construction / Engineering	Industrials	Public	2017-05-11	IPO	2017-04-05	Live	Investment AB Carnegie_x000D_ SEB	17598411	6.19	7.31	7.35	7.74	Carnegie Investment Bank AB	Joint Bookrunner
3113826009	SE0009921471	TRIAN	Fastighets AB Trianon	Fastighets AB Trianon	57184000	65726000	General Corp. Purp._x000D_ Secondary_x000D_ Future Acquisitions_x000D_ Property Development	Sweden	FirNoStock	Real Estate Development / Operations	Financials	Priv.	2017-06-20	IPO	2017-05-31	Live	Investment AB Carnegie_x000D_ Handelsbanken Capital Markets	10460667	5.47	5.87	6.16	6.08	Carnegie Investment Bank AB	Joint Bookrunner
2307559009	SE0003849223	FBAB	FinnvedenBulten AB	Nordic Capital Advisory AB	87976000	87976000	Secondary	Sweden	OMX Stock	Auto / Truck / Motorcycle Parts	Consumer Cyclicals	Sub.	2011-05-20	IPO	2011-05-10	Live	Handelsbanken Capital Markets_x000D_ Carnegie AS	11326483	7.77	7.75	7.9	7.26	Handelsbanken Capital Markets	Joint Bookrunner
3086780009	SE0009581051	ISOFOL	Isofol Medical AB	Isofol Medical AB	48021000	48021000	General Corp. Purp._x000D_ Prod Dev / R&D	Sweden	FirNoStock	Biotechnology / Medical Research	Healthcare	Priv.	2017-04-03	IPO	2017-03-13	Live	Pareto Securities	14828000	3.24	2.96	2.89	2.58	Pareto Securities	Single Bookrunner
3086232009	NO0010650013	BGBIO	BerGenBio ASA	BerGenBio ASA	46377000	49276000	General Corp. Purp._x000D_ Prod Dev / R&D_x000D_ Other	Norway	Oslo	Biotechnology / Medical Research	Healthcare	Priv.	2017-04-06	IPO	2017-03-08	Live	DnB Markets AS_x000D_ ABG Sundal Collier_x000D_ Arctic Securities ASA	16000000	2.9	2.83	2.75	2.83	DNB Markets AS	Joint Bookrunner
3079853009	SE0009216278	MIPS	MIPS AB	MIPS AB	64616000	74308000	General Corp. Purp._x000D_ Secondary	Sweden	OMX Stock	Recreational Products	Consumer Cyclicals	Public	2017-03-23	IPO	2017-03-13	Live	Handelsbanken Capital Markets_x000D_ ABG Sundal Collier	12399372	5.21	5.9	5.65	6.12	Handelsbanken Capital Markets	Joint Bookrunner
3074762009	SE0009806607	MTRS	Munters Group AB	Nordic Capital Advisory AB	462931000	518483000	General Corp. Purp._x000D_ Secondary	Sweden	OMX Stock	Electrical Components / Equipment	Industrials	Public	2017-05-19	IPO	2017-05-09	Live	Goldman Sachs International_x000D_ Jefferies International Ltd_x000D_ Nordea PLC_x000D_ Danske Bank_x000D_ Carnegie Investment Bank AB	73439120	6.3	7.67	7.65	8.97	Goldman Sachs International	Joint Bookrunner
3074749009	FI4000233267	NXTGMS	Next Games Oy	Next Games Oy	32468000	32468000	General Corp. Purp._x000D_ Capital Expenditures_x000D_ Improve Balance Sht_x000D_ Other	Finland	FinnFirNor	Software	Technology	Priv.	2017-03-22	IPO	2017-02-27	Live	Danske Bank	3807030	8.53	10.31	9.61	8.85	Danske Bank	Single Bookrunner
3073790009	SE0009414576	ONCO	Oncopeptides AB	Oncopeptides AB	72424000	72424000	General Corp. Purp.	Sweden	OMX Stock	Biotechnology / Medical Research	Healthcare	Public	2017-02-22	IPO	2017-02-08	Live	Investment AB Carnegie_x000D_ DnB Markets AS_x000D_ ABG Sundal Collier	14130434	5.13	4.66	5.09	4.84	Carnegie Investment Bank AB	Joint Bookrunner
3087667009	SE0001116021	FMM	FM Mattsson Mora Group AB	FM Mattsson Mora Group AB	7495000	7495000	General Corp. Purp.	Sweden	OMX Stock	Construction - Supplies / Fixtures	Consumer Cyclicals	Priv.	2017-04-07	IPO	2015-11-03	Live	Shareholder	1000000	7.5	10.06	9.95	10.51	Unknown	Unknown
2816844009	SE0001116021	FMM	FM Mattsson Mora Group AB	FM Mattsson Mora Group AB	7495000	7495000	General Corp. Purp.	Sweden	OMX Stock	Construction - Supplies / Fixtures	Consumer Cyclicals	Priv.	2017-04-07	IPO	2015-11-03	Live	Swedbank	1000000	7.5	10.06	9.95	10.51	Swedbank	Single Bookrunner
2673409009	SE0006288015	GRNG	Granges AB	Orkla ASA	263554000	263554000	General Corp. Purp._x000D_ Secondary	Sweden	OMX Stock	Aluminum	Basic Materials	Sub.	2014-10-09	IPO	2014-09-30	Live	Handelsbank_x000D_ Carnegie AS_x000D_ Danske Bank_x000D_ SEB	44783600	5.89	6.01	5.92	6.12	Handelsbanken Capital Markets	Joint Bookrunner
3050413009	SE0009242555	AINO	Aino Health AB	Aino Health AB	5126000	5895000	General Corp. Purp.	Sweden	FirNoStock	Software	Industrials	Priv.	2016-12-08	IPO	2016-11-28	Live	Erik Penser	1800000	2.85	2.39	2.69	2.76	Erik Penser	Single Bookrunner
3089545009	DK0060817898	GREENM	Green Mobility A/S	Green Mobility A/S	8247000	8247000	General Corp. Purp.	Denmark	OMX Copen	Personal Services	Industrials	Priv.	2017-06-15	IPO	2017-04-03	Live	Not Applicable	366666	22.49	22.44	22.58	22.98	Unknown	Unknown
2169038095	SE0003175348	HLEX	Hartelex AB	Hartelex AB	1391000	1391000	General Corp. Purp.	Sweden	Aktietorgt	The Heavy Machinery and Vehicles	Industrials	Priv.	2010-03-08	IPO	2010-02-15	Live	Not Applicable	1580000	0.88	0.97	0.98	1.08	Unknown	Unknown
3043015009	SE0009268360	EDGE	Edgeware AB	Edgeware AB	41978000	48417000	General Corp. Purp._x000D_ Secondary_x000D_ Future Acquisitions_x000D_ Capital Expenditures	Sweden	OMX Stock	Communications Equipment	Technology	Priv.	2016-12-08	IPO	2016-11-30	Live	Investment AB Carnegie_x000D_ Handelsbanken Capital Markets	13215205	3.18	3.2	3.1	3.4	Carnegie Investment Bank AB	Joint Bookrunner
3041996009	SE0008966295	INDEX	InDex Pharmaceuticals Holding AB	InDex Pharms Hldg AB	29086000	29086000	General Corp. Purp._x000D_ Prod Dev / R&D	Sweden	FirNoStock	Pharmaceuticals - Generic / Specialty	Healthcare	Priv.	2016-09-27	IPO	2016-09-14	Live	Not Applicable	29761905	0.98	0.75	0.77	0.65	Unknown	Unknown
2624071009	NO0010708605	HYARD	Havyard Group AS	Havila Holding AS	23028000	25331000	General Corp. Purp._x000D_ Secondary	Norway	Oslo	Construction / Engineering	Industrials	Sub.	2014-06-24	IPO	2014-06-12	Live	Fearnley Fonds PLC_x000D_ Arctic Securities ASA	4200000	5.48	5.35	5.42	5.32	Fearnley Fonds PLC	Joint Bookrunner
3038637009	SE0000767188	ATORX	Alligator Bioscience AB	Alligator Bioscience AB	45570000	45570000	General Corp. Purp._x000D_ Prod Dev / R&D_x000D_ Secondary_x000D_ Pay Fees & Expenses	Sweden	OMX Stock	Pharmaceuticals - Generic / Specialty	Healthcare	Priv.	2016-11-22	IPO	2016-11-15	Live	Investment AB Carnegie_x000D_ DnB Markets AS	12923077	3.53	4.02	3.79	3.52	Carnegie Investment Bank AB	Joint Bookrunner
3036622009	SE0009268279	SMARTE	Smart Eye AB	Smart Eye AB	7519000	7519000	General Corp. Purp.	Sweden	FirNoStock	Software	Technology	Public	2016-11-29	IPO	2016-11-11	Live	Not Applicable	1500000	5.01	6.63	6.1	6.56	Unknown	Unknown
3036179009	SE0009242324	BYGGP	Bygg Partner i Dalarna Holding AB	Bygg Partner i Dalarna Hldg AB	24271000	24271000	General Corp. Purp._x000D_ Secondary	Sweden	FirNoStock	Construction / Engineering	Industrials	Priv.	2016-11-30	IPO	2016-11-22	Live	Pareto Securities	6053552	4.01	4.08	4.08	4.1	Pareto Securities	Single Bookrunner
3029931009	SE0006026985	TOBIN	Tobin Properties AB	Tobin Properties AB	22314000	25661000	General Corp. Purp._x000D_ Secondary_x000D_ Economic Development_x000D_ Property Development	Sweden	FirNoStock	Homebuilding	Financials	Public	2016-10-28	IPO	2016-10-19	Live	ABG Sundal Collier_x000D_ Pareto Securities	2513550	8.88	12.79	12.85	12.55	ABG Sundal Collier	Joint Bookrunner
3052681009	FI4000127527	HEEROS	Heeros Oyj	Heeros Oyj	4070000	4070000	General Corp. Purp._x000D_ Secondary	Finland	FinnFirNor	Software	Technology	Priv.	2016-11-04	IPO	2016-10-18	Live	Not Applicable	1177418	3.46	3.046	2.989	2.6659	Unknown	Unknown
2636348009	FI4000087861	HRTIS	Herantis Pharma Oyj	Herantis Pharma Oyj	19539000	19539000	General Corp. Purp.	Finland	FinnFirNor	Pharmaceuticals - Generic / Specialty	Healthcare	Priv.	2014-05-30	IPO	2014-05-14	Live	UB Securities Ltd	1364770	14.32	14.3312	13.59	13.08	UB Securities Ltd	Single Bookrunner
2995636095	SE0010546242	ACCON	Acconeer AB	Acconeer AB	18126000	18126000	General Corp. Purp.	Sweden	FirNoStock	Semiconductors	Technology	Priv.	2017-11-24	IPO	2016-08-15	Live	Not Applicable	6000000	3.02	4.6	3.79	3.74	Unknown	Unknown
2994806009	SE0008585525	ENG	Internationella Engelska Skolan i Sverige Holdings II AB	Internationella Engelska	60757000	69870000	General Corp. Purp._x000D_ Secondary	Sweden	OMX Stock	Personal Services	Consumer Non-Cyclicals	Priv.	2016-09-28	IPO	2016-09-20	Live	Handelsbanken Capital Markets_x000D_ ABG Sundal Collier	10012500	6.07	8.17	7.88	7.16	Handelsbanken Capital Markets	Joint Bookrunner
2982653009	SE0009663511	SSM	SSM Holding AB	SSM Holding AB	64161000	73786000	General Corp. Purp._x000D_ Secondary	Sweden	OMX Stock	Homebuilding	Financials	Public	2017-04-06	IPO	2016-07-12	Live	ABG Sundal Collier_x000D_ SEB	9813136	6.54	6.39	6.42	6.57	ABG Sundal Collier	Joint Bookrunner
3193216095	SE0009889405	HDW B	Hitech & Development Wireless Sweden Holding AB	H&D Wireless	2842000	2842000	General Corp. Purp.	Sweden	FirNoStock	Software	Technology	Priv.	2017-12-08	IPO	2017-11-20	Live	Not Applicable	3000906	0.95	1.02	1.15	1.53	Unknown	Unknown
3233084009	SE0010868943	ICO.ST	Iconovo AB	Iconovo AB	4936000	4936000	General Corp. Purp.	Sweden	FirNoStock	Healthcare Facilities / Services	Healthcare	Priv.	2018-03-26	IPO	2018-03-02	Live	Not Applicable	1050000	4.7	4.29	3.96	4.11	Unknown	Unknown
3160179009	SE0010245688	INDEN B	Indentive AB	Indentive AB	3675000	3675000	General Corp. Purp.	Sweden	FirNoStock	Software	Technology	Priv.	2017-10-20	IPO	2017-10-04	Live	Not Applicable	1666667	2.21	1.23	1.3	0.99	Unknown	Unknown
2960908009	SE0008136717	WTX	Wilson Therapeutics AB	Wilson Therapeutics AB	51311000	53551000	General Corp. Purp._x000D_ Prod Dev / R&D	Sweden	OMX Stock	Pharmaceuticals - Generic / Specialty	Healthcare	Priv.	2016-05-11	IPO	2016-05-02	Live	Investment AB Carnegie_x000D_ DnB Markets AS_x000D_ ABG Sundal Collier	8518190	6.02	5.92	5.81	5.87	Carnegie Investment Bank AB	Joint Bookrunner
3222790009	SE0009889678	INISS	Inission AB	Inission AB	2370000	2370000	General Corp. Purp.	Sweden	FirNoStock	Electrical Components / Equipment	Technology	Priv.	2015-06-02	IPO	2015-05-12	Live	Not Applicable	200000	11.85	1.28	1.33	1.22	Unknown	Unknown
2959268009	SE0008348304	GOMX	GomSpace Group AB	GomSpace Group AB	12054000	12054000	General Corp. Purp._x000D_ Economic Development_x000D_ Capital Expenditures	Sweden	FirNoStock	Communications Equipment	Industrials	Priv.	2016-06-01	IPO	2016-05-02	Live	Not Applicable	8000000	1.51	1.09	1.5	1.73	Unknown	Unknown
3047721009	SE0009242225	IRLAB	IRLAB Therapeutics AB	IRLAB AB	12983000	12983000	General Corp. Purp._x000D_ Prod Dev / R&D	Sweden	FirNoStock	Pharmaceuticals - Generic / Specialty	Healthcare	Public	2017-02-10	IPO	2016-12-09	Live	Not Applicable	1930000	6.73	6.55	5.35	5.69	Unknown	Unknown
2272500095	SE0003622265	KAN	Kancera AB	Kancera AB	3911000	3911000	Acquisition Fin.	Sweden	FirNoStock	Pharmaceuticals - Generic / Specialty	Healthcare	Priv.	2011-01-31	IPO	2010-11-22	Live	Not Applicable	3600000	1.09	0.68	0.69	1.08	Unknown	Unknown
3246553009	FI4000312251	KOJAMO	Kojamo Oyj	Kojamo Oyj	559117000	640185000	General Corp. Purp._x000D_ Secondary	Finland	OMXHelsink	Construction / Engineering	Financials	Public	2018-06-14	IPO	2018-05-21	Live	Goldman Sachs & Co_x000D_ Nordea_x000D_ JP Morgan Securities Plc_x000D_ OP Yrityspankki Oyj	56867351	9.83	9.9335	10.5	10.74	Goldman Sachs International	Joint Bookrunner
2932560009	SE0008040653	HUM	Humana AB	Argan Capital Advisors LLP	95105000	107786000	General Corp. Purp._x000D_ Secondary	Sweden	OMX Stock	Healthcare Facilities / Services	Healthcare	Sub.	2016-03-21	IPO	2016-03-11	Live	Investment AB Carnegie_x000D_ ABG Sundal Collier_x000D_ DNB ASA_x000D_ SEB	12622721	7.53	8.44	8.36	8.66	Carnegie Investment Bank AB	Joint Bookrunner
2931551009	SE0008091904	LEO	LeoVegas AB	LeoVegas AB	110669000	125833000	General Corp. Purp._x000D_ Secondary	Sweden	FirNoStock	Software	Technology	Priv.	2016-03-16	IPO	2016-03-07	Live	Investment AB Carnegie_x000D_ SEB	28447848	3.89	4.62	4.55	4.38	Carnegie Investment Bank AB	Joint Bookrunner
2931430095	SE0008294953	PDX	Paradox Interactive AB	Paradox Interactive AB	64830000	64830000	General Corp. Purp._x000D_ Secondary	Sweden	FirNoStock	Software	Technology	Priv.	2016-05-24	IPO	2016-03-08	Live	Avanza AB	16327400	3.97	6.57	6.95	5.97	Avanza AB	Single Bookrunner
2931417009	SE0008008262	GARO	Garo AB	Garo AB	35117000	40385000	Secondary	Sweden	OMX Stock	Electrical Components / Equipment	Industrials	Priv.	2016-03-15	IPO	2016-03-08	Live	Investment AB Carnegie	4000000	8.78	12.56	12.49	12.56	Carnegie Investment Bank AB	Single Bookrunner
2927039009	DK0060733368	LAUR	Lauritz.com Group A/S	Lauritz.com Group A/S	33561000	36302000	General Corp. Purp._x000D_ Secondary_x000D_ Pay Fees & Expenses	Denmark	FirNoStock	IT Services / Consulting	Technology	Priv.	2016-06-21	IPO	2016-06-15	Live	ABG Sundal Collier	14787879	2.27	1.95	1.78	1.62	ABG Sundal Collier	Single Bookrunner
2940136009	FI4000081138	LEHTO	Lehto Group Oyj	Lehto Group Oyj	78201000	86634000	General Corp. Purp._x000D_ Secondary	Finland	OMXHelsink	Construction / Engineering	Consumer Cyclicals	Priv.	2016-04-25	IPO	2016-04-13	Live	Pareto Securities_x000D_ Pohjola Pankki Oyj	13607045	5.75	6.676	6.86	7.17	Pareto Securities	Joint Bookrunner
2928508009	NO0010776875	ARCUS	Arcus ASA	Arcus ASA	218620000	251413000	General Corp. Purp._x000D_ Future Acquisitions_x000D_ Capital Expenditures_x000D_ Secondary	Norway	Oslo	Beverages - Distillers / Wineries	Consumer Non-Cyclicals	Priv.	2016-11-29	IPO	2016-11-21	Live	Investment AB Carnegie_x000D_ ABG Sundal Collier_x000D_ SEB	43352727	5.04	5.23	5.13	5.18	Carnegie Investment Bank AB	Joint Bookrunner
2927060009	SE0010948588	BHG	Bygghemma Group First AB	Bygghemma Group First Ab	171122000	171122000	General Corp. Purp._x000D_ Secondary	Sweden	OMX Stock	Retail – Department Stores	Consumer Cyclicals	Public	2018-03-27	IPO	2016-02-29	Live	Berenberg Bank_x000D_ Investment AB Carnegie_x000D_ SEB	29647660	5.77	4.91	4.98	4.29	Berenberg Bank	Joint Bookrunner
2176381095	SE0003175330	LEXP B	LunchExpress i Sverige AB	LunchExpress i Sverige AB	714000	714000	General Corp. Purp.	Sweden	Aktietorgt	Food Processing	Consumer Non-Cyclicals	Priv.	2010-04-26	IPO	2010-04-26	Live	Not Applicable	850000	0.84	0.53	0.52	0.58	Unknown	Unknown
2921367009	DK0060952919	NETC	Netco A/S	Netco A/S	490234000	563769000	Secondary	Denmark	OMX Copen	Business Support - Services	Technology	Priv.	2018-06-07	IPO	2016-02-17	Live	Deutsche Bank AG (London)_x000D_ Morgan Stanley_x000D_ Danske Bank_x000D_ SEB	20000000	24.51	32.07	32.61	37.37	Deutsche Bank AG	Joint Bookrunner
3096851009	SE0008374383	MAHA A	Maha Energy AB	Maha Energy AB	12355000	12355000	General Corp. Purp.	Sweden	FirNoStock	Oil / Gas Exploration / Production	Energy	Public	2016-06-21	IPO	2016-05-30	Live	Not Applicable	5379157	2.3	0.42	0.48	0.79	Unknown	Unknown
2823692009	SE0007665823	RESURS	Resurs Holding AB	Resurs Holding AB	442527000	476084000	Secondary	Sweden	OMX Stock	Banks	Financials	Priv.	2016-04-28	IPO	2016-04-19	Live	Investment AB Carnegie_x000D_ Goldman Sachs & Co_x000D_ Morgan Stanley & Co_x000D_ SEB	64933334	6.82	6.97	6.73	6.59	Carnegie Investment Bank AB	Joint Bookrunner
2823685009	SE0007704788	SF	Stillfront Group AB	Stillfront Group AB	9059000	9059000	General Corp. Purp._x000D_ Secondary	Sweden	FirNoStock	Business Support - Services	Consumer Cyclicals	Priv.	2015-12-03	IPO	2015-11-25	Live	Pareto Securities	1946320	4.65	7.52	6.53	10.13	Pareto Securities	Single Bookrunner
2189833009	SE0003303460	MQ	MQ Holding AB	MQ Holding AB	68548000	68548000	General Corp. Purp._x000D_ Secondary	Sweden	OMX Stock	Retail - Apparel / Accessories	Consumer Cyclicals	Priv.	2010-06-17	IPO	2010-06-08	Live	SEB	16542578	4.14	4.12	4.03	4.09	SEB	Single Bookrunner
2821968009	SE0007692850	CAMX	Camurus AB	Sandberg Development AB	73191000	84169000	General Corp. Purp._x000D_ Secondary	Sweden	OMX Stock	Pharmaceuticals - Generic / Specialty	Healthcare	Sub.	2015-12-02	IPO	2015-11-19	Live	Handelsbanken Capital Markets_x000D_ Carnegie AS	11142554	6.57	7.9	9.13	8.76	Handelsbanken Capital Markets	Joint Bookrunner
2951655095	SE0008066302	NEPA	Nepa AB	Nepa AB	11216000	11216000	General Corp. Purp._x000D_ Secondary	Sweden	FirNoStock	Software	Technology	Priv.	2016-04-25	IPO	2016-04-14	Live	Not Applicable	2006592	5.59	8.05	7.33	7.33	Unknown	Unknown
2821598009	SE0007640156	SHOT	Scandic Hotels Group AB	EQT Partners AB	347665000	349644000	General Corp. Purp._x000D_ Secondary_x000D_ Paymnt on Borrowings	Sweden	OMX Stock	Personal Services	Consumer Cyclicals	Sub.	2015-12-01	IPO	2015-11-04	Live	Deutsche Bank AG (London)_x000D_ ABG Sundal Collier_x000D_ Morgan Stanley & Co. International plc_x000D_ SEB	45074628	7.71	7.45	7.4	8.03	Deutsche Bank AG	Joint Bookrunner
2177981095	NO0010445901	NETCO	NetConnect ASA	Premiere Global Services Inc	2274000	2274000	General Corp. Purp.	Norway	Oslo	Integrated Telecommunications Services	Technology	Public	2010-06-04	IPO	2010-05-18	Live	Not Applicable	4687500	0.49	0.42	0.44	0.39	Unknown	Unknown
2820331009	FI4000170915	EVLI	Evli Pankki Oyj	Evli Pankki Oyj	15081000	15081000	General Corp. Purp.	Finland	OMXHelsink	Investment Banking / Brokerage Services	Financials	Priv.	2015-11-23	IPO	2015-11-16	Live	Alexander Corporate Finance Oy	2100000	7.18	9.18	9.04	8.95	Alexander Corporate Finance OY	Single Bookrunner
2818406009	DK0060696300	STG	Scandinavian Tobacco Group A/S	Scandinavian Tobacco Group A/S	538001000	541933000	Secondary	Denmark	OMX Copen	Tobacco	Consumer Non-Cyclicals	Priv.	2016-02-10	IPO	2016-01-28	Live	Deutsche Bank AG (London)_x000D_ JP Morgan Securities Inc_x000D_ Nordea Markets	35600000	15.11	15.16	14.94	14.86	Deutsche Bank AG	Joint Bookrunner
2808872009	NO0010739402	SKBN	Skandiabanken ASA	Livforsakring Skandia	404810000	465471000	General Corp. Purp._x000D_ Secondary	Norway	Oslo	Banks	Financials	Sub.	2015-10-30	IPO	2015-10-19	Live	Carnegie AS_x000D_ SEB	74575000	5.43	5.47	5.03	5.01	Carnegie Investment Bank AB	Joint Bookrunner
2808010009	NO0010743545	KID	Kid ASA	Gjelsten Holding AS	74803000	85872000	General Corp. Purp._x000D_ Secondary	Norway	Oslo	Specialty Retailers	Consumer Cyclicals	Sub.	2015-10-29	IPO	2015-10-19	Live	ABG Sundal Collier_x000D_ Arctic Securities ASA	20645162	3.62	3.55	3.49	3.48	ABG Sundal Collier	Joint Bookrunner
2806944009	SE0009155005	AHL	Ahlsell AB	Ahlsell AB	668135000	768355000	General Corp. Purp._x000D_ Secondary	Sweden	OMX Stock	Construction - Supplies / Fixtures	Industrials	Public	2016-10-28	IPO	2016-10-19	Live	Investment AB Carnegie_x000D_ Goldman Sachs International_x000D_ JP Morgan Securities Inc_x000D_ UBS Ltd_x000D_ Deutsche Bank_x000D_ Nordea PLC_x000D_ Danske Bank	130890656	5.11	5.92	5.7	5.7	Carnegie Investment Bank AB	Joint Bookrunner
2806452009	SE0007439112	CLX	CLX Communications AB	CLX Communications AB	89734000	103041000	Secondary	Sweden	OMX Stock	Wireless Telecommunications Services	Technology	Priv.	2015-10-07	IPO	2015-09-29	Live	Handelsbanken Capital Markets_x000D_ Carnegie Investment Bank AB	12545711	7.15	9	9.97	10.61	Handelsbanken Capital Markets	Joint Bookrunner
2688648009	FI4000102678	NXTMH	Nexstim Oyj	Nexstim Oyj	19138000	19138000	General Corp. Purp.	Finland	FinnFirNor	Advanced Medical Equipment	Healthcare	Priv.	2014-11-03	IPO	2014-10-15	Live	Pareto Securities_x000D_ UBS Securities Co Ltd	2412539	7.93	7.77584	7.65	7.61	Pareto Securities	Joint Bookrunner
2799236009	SE0007691613	DOM	Dometic Group AB	EQT Partners AB	538401000	619161000	General Corp. Purp._x000D_ Secondary	Sweden	OMX Stock	Appliances / Tools / Housewares	Industrials	Sub.	2015-11-23	IPO	2015-11-12	Live	Morgan Stanley & Co_x000D_ UBS Ltd_x000D_ Jefferies International Ltd_x000D_ Carnegie AS_x000D_ SEB	97756603	5.51	6.29	6.59	6.46	Morgan Stanley/Merril Lynch	Joint Bookrunner
2798361009	SE0007278841	SRNKE	SERNEKE Group AB	SERNEKE Group AB	67812000	75950000	General Corp. Purp._x000D_ Secondary	Sweden	OMX Stock	Homebuilding	Industrials	Priv.	2016-11-22	IPO	2016-11-14	Live	Investment AB Carnegie	5681818	11.94	11.8	11.01	11.28	Carnegie Investment Bank AB	Single Bookrunner
3222645009	SE0007702949	NILS	Nilsson Special Vehicles AB	Nilsson Special Vehicles AB	2418000	2418000	General Corp. Purp.	Sweden	FirNoStock	Auto / Truck Manufacturers	Consumer Cyclicals	Priv.	2015-12-01	IPO	2015-11-18	Live	Not Applicable	700000	3.45	2.97	2.76	2.85	Unknown	Unknown
2791224009	NO0010751910	SPBNK	SpareBank 1 Ostlandet	SpareBank 1 Ostlandet	247146000	271788000	Secondary_x000D_ General Corp. Purp.	Norway	Oslo	Banks	Financials	Priv.	2017-06-12	IPO	2015-08-12	Live	Pareto Securities_x000D_ Swedbank_x000D_ SpareBank 1 Markets AS	26845638	9.21	9.47	9.25	9.54	Pareto Securities	Joint Bookrunner
2790133009	DK0060738409	NWG	Nordic Waterproofing Holding A/S	Nordic Waterproofing Hldg A/S	125500000	131877000	Secondary	Sweden	OMX Stock	Construction - Supplies / Fixtures	Consumer Cyclicals	Priv.	2016-06-09	IPO	2016-05-31	Live	Investment AB Carnegie_x000D_ ABG Sundal Collier	14450362	8.69	8.55	8.25	7.96	Carnegie Investment Bank AB	Joint Bookrunner
2763184009	SE0007158456	AGORA	A Group Of Retail Assets Sweden AB	A Group Of Retail Assets	48196000	48196000	General Corp. Purp.	Sweden	FirNoStock	Real Estate Development / Operations	Financials	Public	2015-06-26	IPO	2015-06-15	Live	Not Applicable	1454546	33.13	4.62	4.43	4.32	Unknown	Unknown
3108238009	FI4000242961	NITRO	Nitro Games Oyj	Nitro Games Oyj	3081000	3081000	General Corp. Purp._x000D_ Paymnt on Borrowings_x000D_ Marketing & Sales_x000D_ Project Finance	Finland	FirNoStock	Software	Technology	Priv.	2017-05-26	IPO	2017-04-10	Live	Not Applicable	663534	4.64	4.64	4.22	4.68	Unknown	Unknown
2761084009	SE0007074505	MAG	Magnolia Bostad AB	Magnolia Bostad AB	38084000	38084000	General Corp. Purp._x000D_ Secondary	Sweden	FirNoStock	Real Estate Services	Financials	Priv.	2015-06-04	IPO	2015-05-27	Live	Not Applicable	8299965	4.59	4.54	4.46	4.25	Unknown	Unknown
2760041009	FI4000157235	PIZZA	Kotipizza Group Oyj	Kotipizza Group Oyj	28189000	28189000	General Corp. Purp.	Finland	OMXHelsink	Restaurants	Consumer Cyclicals	Priv.	2015-07-01	IPO	2015-06-05	Live	Pohjola Pankki Oyj	5100000	5.53	5.7	5.67	5.43	Pohjola Pankki Oyj	Single Bookrunner
2760000009	DK0060637999	HUGO	Hugo Games A/S	Hugo Games A/S	7089000	7089000	General Corp. Purp.	Denmark	Oslo Axess	Software	Technology	Priv.	2015-06-16	IPO	2015-06-08	Live	Norne Securities AS	5000000	1.42	1.4	1.52	1.04	Norne Securites AS	Single Bookrunner
2759964009	SE0007158910	ALIG	Alimak Group AB	Triton GmBH	269553000	310037000	General Corp. Purp._x000D_ Secondary	Sweden	OMX Stock	The Heavy Machinery and Vehicles	Industrials	Sub.	2015-06-16	IPO	2015-06-05	Live	Investment AB Carnegie_x000D_ Citigroup Global Markets Inc_x000D_ SEB	23700000	11.37	12.31	11.65	11.4	Carnegie Investment Bank AB	Joint Bookrunner
2757976009	SE0007048020	COLL	Collector AB	Collector AB	120620000	132682000	General Corp. Purp._x000D_ Secondary	Sweden	OMX Stock	Investment Services - Specialty	Financials	Priv.	2015-06-09	IPO	2015-06-01	Live	SEB	18181818	6.63	8.36	8.33	7.57	SEB	Single Bookrunner
2822943009	SE0007730650	NUE	Nuevolution AB	Nuevolution AB	29470000	29470000	General Corp. Purp.	Sweden	FirNoStock	Pharmaceuticals - Generic / Specialty	Healthcare	Priv.	2015-12-04	IPO	2015-11-23	Live	Vastra Hamn Fondkomission AB	14285715	2.06	1.55	1.76	1.29	Vastra Hamn Fondkommission AB	Single Bookrunner
2450066009	NO0010657448	OCY	Ocean Yield AS	The Resource Group Trg AS	149670000	164637000	General Corp. Purp.	Norway	Oslo	Construction / Engineering	Energy	Sub.	2013-06-27	IPO	2013-06-10	Live	DnB Markets AS_x000D_ Pareto Securities_x000D_ SEB	33500000	4.47	4.43	4.57	4.72	DNB Markets AS	Joint Bookrunner
2757470009	FI4000148606	FITBIO	FIT Biotech Oy	FIT Biotech Oy	20272000	20272000	General Corp. Purp.	Finland	FinnFirNor	Biotechnology / Medical Research	Healthcare	Priv.	2015-06-25	IPO	2015-06-01	Live	Not Applicable	11600699	1.75	1.26	1.12	1.13	Unknown	Unknown
2566578009	BMG671801022	ODL	Odfjell Drilling AS	Odfjell Drilling AS	375650000	375650000	General Corp. Purp._x000D_ Secondary_x000D_ Pay Fees & Expenses	Norway	Oslo	Oil / Gas Drilling	Energy	Priv.	2013-09-26	IPO	2013-09-13	Live	Goldman Sachs International_x000D_ DnB Markets AS_x000D_ ABG Sundal Collier	53480000	7.02	6.84	6.82	6.92	Goldman Sachs International	Joint Bookrunner
2755797009	NO0010735343	EPRI	Europris ASA	Nordic Capital Advisory AB	486506000	559481000	General Corp. Purp._x000D_ Secondary	Norway	Oslo	Retail – Department Stores	Consumer Cyclicals	Priv.	2015-06-19	IPO	2015-06-08	Live	Goldman Sachs International_x000D_ ABG Sundal Collier_x000D_ Bank of America Merrill Lynch_x000D_ SEB	83484444	5.83	5.55	5.26	5.37	Goldman Sachs International	Joint Bookrunner
2755666009	SE0007075262	HOVD	Hovding Sverige AB	Hovding Sverige AB	7237000	7237000	General Corp. Purp.	Sweden	FirNoStock	Auto / Truck / Motorcycle Parts	Consumer Cyclicals	Priv.	2015-06-09	IPO	2015-05-26	Live	Not Applicable	3333333	2.17	2.39	2.37	2.22	Unknown	Unknown
2754969009	SE0007491303	BRAV	Bravida Holding AB	Bain Capital LLC	342972000	394418000	General Corp. Purp._x000D_ Secondary	Sweden	OMX Stock	Homebuilding	Industrials	Sub.	2015-10-15	IPO	2015-10-06	Live	Morgan Stanley & Co_x000D_ Deutsche Bank_x000D_ Nordea PLC_x000D_ SEB	70548309	4.86	5.26	5.27	5.58	Morgan Stanley/Merril Lynch	Joint Bookrunner
2752537009	SE0007045414	SCIB	SciBase Holding AB	SciBase Holding AB	19409000	22321000	General Corp. Purp.	Sweden	FirNoStock	Medical Equipment / Supplies / Distribution	Healthcare	Priv.	2015-05-27	IPO	2015-05-18	Live	Pareto Securities	3300000	5.88	5.89	5.54	5.19	Pareto Securities	Single Bookrunner
2749532009	FI4000150016	ROBIT	Robit Oyj	Robit Oyj	48411000	53265000	General Corp. Purp._x000D_ Secondary	Finland	FinnFirNor	Appliances / Tools / Housewares	Industrials	Priv.	2015-05-20	IPO	2015-05-06	Live	SEB	7657472	6.32	6.88	6.65	6.82	SEB	Single Bookrunner
2566551009	BMG671801022	ODJ	Odfjell Drilling AS	Odfjell Drilling AS	17701000	17701000	General Corp. Purp._x000D_ Secondary_x000D_ Pay Fees & Expenses	Norway	Oslo	Oil / Gas Drilling	Energy	Priv.	2013-09-26	IPO	2013-09-13	Live	Goldman Sachs International_x000D_ DnB Markets AS_x000D_ ABG Sundal Collier	2520000	7.02	6.84	6.82	6.92	Goldman Sachs International	Joint Bookrunner
2747694009	DK0060094928	DENERG	DONG Energy A/S	DONG Energy A/S	2597001000	2987761000	Secondary	Denmark	OMX Copen	Oil / Gas Exploration / Production	Energy	Public	2016-06-09	IPO	2016-05-26	Live	JP Morgan & Co Inc_x000D_ UBS_x000D_ Nordea PLC_x000D_ Danske Bank_x000D_ Citigroup_x000D_ Morgan Stanley & Co. International plc	72608861	35.77	38.13	37.87	36.71	JP Morgan Securities Ltd	Joint Bookrunner
2747270009	NO0010734338	MULTI	Multiconsult AS	Multiconsult AS	109219000	125602000	General Corp. Purp._x000D_ Secondary	Norway	Oslo	Business Support - Services	Industrials	Priv.	2015-05-21	IPO	2015-05-11	Live	ABG Sundal Collier_x000D_ Arctic Securities ASA	10600000	10.3	12.15	13	12.5	ABG Sundal Collier	Joint Bookrunner
2744850009	SE0007158829	COOR	Coor Service Management Holding AB	Coor Svc Mgmt Hldg AB	271165000	271165000	General Corp. Purp._x000D_ Secondary	Sweden	OMX Stock	Business Support - Services	Industrials	Public	2015-06-16	IPO	2015-06-04	Live	UBS Ltd_x000D_ DnB Markets AS_x000D_ Nordea PLC_x000D_ SEB	58349521	4.65	4.66	4.72	4.35	UB Securities Ltd	Joint Bookrunner
2740920009	SE0002591420	TOBII	Tobii AB	Tobii AB	51245000	58932000	General Corp. Purp._x000D_ Secondary_x000D_ Pay Fees & Expenses	Sweden	OMX Stock	Software	Technology	Priv.	2015-04-22	IPO	2015-04-14	Live	Investment AB Carnegie_x000D_ ABG Sundal Collier	17901000	2.86	4.53	4.36	4.66	Carnegie Investment Bank AB	Joint Bookrunner
2737703009	FI4000123195	ATG1V	Asiakastieto Group Oyj	Asiakastieto Group Oyj	1475000	1475000	Secondary	Finland	OMXHelsink	Business Support - Services	Industrials	Priv.	2015-03-26	IPO	2015-03-16	Live	Danske Bank	102178	14.43	16.25	16.42	16.14	Danske Bank	Single Bookrunner
2734798009	SE0006826046	EVO	Evolution Gaming Group AB	Evolution Gaming Group AB	144221000	165854000	General Corp. Purp._x000D_ Secondary	Sweden	FirNoStock	Software	Technology	Priv.	2015-03-19	IPO	2015-03-09	Live	Investment AB Carnegie_x000D_ SEB	15622783	9.23	10.33	11.1	11.93	Carnegie Investment Bank AB	Joint Bookrunner
2732374009	SE0006965216	NDX	Nordax Group AB	Nordax Group AB	316545000	316545000	Secondary	Sweden	OMX Stock	Banks	Financials	Priv.	2015-06-16	IPO	2015-06-05	Live	Investment AB Carnegie_x000D_ Morgan Stanley & Co_x000D_ Citigroup	57518970	5.5	5.29	5.31	5.1	Carnegie Investment Bank AB	Joint Bookrunner
2732359009	FI0009008387	NIXU	Nixu Oyj	Nixu Oyj	6177000	6177000	General Corp. Purp.	Finland	FinnFirNor	Business Support - Services	Technology	Priv.	2014-12-04	IPO	2014-11-20	Live	Summa Capital Oy	1134091	5.45	5.25	5.04	4.86	Summa Capital Oy	Single Bookrunner
2732349095	FI4000123070	PIIPP	Piippo Oyj	Piippo Oyj	4688000	4688000	General Corp. Purp.	Finland	FinnFirNor	Textiles / Leather Goods	Consumer Cyclicals	Priv.	2015-02-25	IPO	2015-02-11	Live	Not Applicable	550000	8.52	8.44	8.36	8.32	Unknown	Unknown
2732295009	SE0006510640	LEX	The Lexington Co AB	The Lexington Co AB	2401000	2401000	General Corp. Purp._x000D_ Secondary	Sweden	FirNoStock	Homebuilding / Construction Supplies	Consumer Cyclicals	Priv.	2015-02-10	IPO	2015-01-27	Live	Not Applicable	500000	4.8	6.59	6.67	6.63	Unknown	Unknown
2732274009	SE0006342333	NP3	NP3 Fastigheter AB	NP3 Fastigheter AB	26595000	26595000	General Corp. Purp.	Sweden	OMX Stock	Real Estate Services	Financials	Priv.	2014-12-02	IPO	2014-11-19	Live	Not Applicable	6666667	3.99	4.39	4.36	4.44	Unknown	Unknown
2731894009	FI4000123195	ATG1V	Asiakastieto Group Oyj	Asiakastieto Group Oyj	184415000	212077000	Secondary	Finland	OMXHelsink	Business Support - Services	Industrials	Priv.	2015-03-26	IPO	2015-03-16	Live	Danske Bank	11500000	16.04	16.25	16.42	16.14	Danske Bank	Single Bookrunner
2728340009	SE0006732392	TROAX	Troax Group AB	Troax Group AB	82276000	94617000	General Corp. Purp._x000D_ Secondary	Sweden	OMX Stock	Industrial Machinery / Equipment	Industrials	Priv.	2015-03-26	IPO	2015-03-17	Live	Investment AB Carnegie_x000D_ Handelsbanken Capital Markets	10713507	7.68	9.04	9.06	8.95	Carnegie Investment Bank AB	Joint Bookrunner
2728284009	SE0006887063	HOFI	Hoist Finance AB	Hoist Finance AB	278086000	324702000	General Corp. Purp._x000D_ Secondary	Sweden	OMX Stock	Investment Management / Fund Operators	Financials	Priv.	2015-03-24	IPO	2015-03-13	Live	Investment AB Carnegie_x000D_ Morgan Stanley & Co_x000D_ Citigroup Inc	40725246	6.83	7.83	7.74	7.7	Carnegie Investment Bank AB	Joint Bookrunner
2724617009	FI4000115464	DETEC	Detection Technology Oy	Detection Technology Oy	37649000	39508000	General Corp. Purp._x000D_ Secondary	Finland	FinnFirNor	Medical Equipment / Supplies / Distribution	Healthcare	Priv.	2015-03-13	IPO	2015-03-03	Live	Nordea PLC	6897817	5.46	5.37	5.47	5.5	Nordea Bank	Single Bookrunner
2723357009	DK0060580512	NNIT	NNIT A/S	Novo Nordisk Foundation	185010000	212762000	General Corp. Purp._x000D_ Secondary	Denmark	OMX Copen	Software	Technology	Sub.	2015-03-05	IPO	2015-02-09	Live	Danske Bank_x000D_ Morgan Stanley & Co. International plc	10000000	18.5	22.87	21.24	23.41	Danske Bank	Joint Bookrunner
2722074009	SE0006625471	DUST	Dustin Group AB	Altor Equity Partners AB	202994000	233443000	General Corp. Purp._x000D_ Secondary	Sweden	OMX Stock	Retail – Discount Stores	Technology	Sub.	2015-02-12	IPO	2015-02-03	Live	Investment AB Carnegie_x000D_ Nordea PLC_x000D_ ABG Sundal Collier_x000D_ SEB	34277904	5.92	7.1	7.71	6.77	Carnegie Investment Bank AB	Joint Bookrunner
2714759009	SE0006509949	ELTEL	Eltel AB	Eltel AB	309931000	365651000	General Corp. Purp._x000D_ Secondary	Sweden	OMX Stock	Homebuilding	Industrials	Priv.	2015-02-05	IPO	2015-01-26	Live	Morgan Stanley & Co_x000D_ BNP Paribas SA_x000D_ SEB	37554616	8.25	8.64	9.04	9.05	Morgan Stanley/Merril Lynch	Joint Bookrunner
2697385009	SE0006370730	LIFCO	Lifco AB	Lifco AB	85718000	85718000	General Corp. Purp._x000D_ Secondary	Sweden	OMX Stock	Medical Equipment / Supplies / Distribution	Healthcare	Priv.	2014-11-20	IPO	2014-11-10	Live	Not Applicable	6813200	12.58	16.93	16.09	17.44	Unknown	Unknown
2697383009	SE0006370730	LIFCO	Lifco AB	Lifco AB	432739000	432739000	General Corp. Purp._x000D_ Secondary	Sweden	OMX Stock	Medical Equipment / Supplies / Distribution	Healthcare	Priv.	2014-11-20	IPO	2014-11-10	Live	SEB	34395900	12.58	16.93	16.09	17.44	SEB	Single Bookrunner
2697313009	FI4000123096	SAVOS	Savo-Solar Oy	Savo-Solar Oy	4312000	4312000	General Corp. Purp.	Finland	FirNoStock	Semiconductors	Energy	Priv.	2015-03-11	IPO	2015-02-24	Live	Not Applicable	2036850	2.12	2.06	1.52	1.79	Unknown	Unknown
2696454009	NO0010723141	RENO	RenoNorden AS	RenoNorden AS	113728000	130787000	General Corp. Purp._x000D_ Secondary_x000D_ Pay Fees & Expenses	Norway	Oslo	Environmental Services	Industrials	Priv.	2014-12-12	IPO	2014-12-01	Live	Carnegie AS_x000D_ DnB Markets AS_x000D_ Danske Bank	17820158	6.38	6.2	6.35	6.14	Carnegie Investment Bank AB	Joint Bookrunner
3253055009	DK0061031036	ODICO	Odico A/S	Odico A/S	18533000	18533000	General Corp. Purp.	Denmark	FirNoCopen	Biotechnology / Medical Research	Healthcare	Public	2018-06-25	IPO	2018-06-07	Live	Capital Partners	13409091	1.38	2.1	2.11	4.38	Capital Partners	Single Bookrunner
2192389009	NO0010571680	WALWIL	Oppstartsfase I ASA (Prior name)	Oppstartsfase I ASA (Wallenius Wilhelmsen)	226914000	226914000	General Corp. Purp._x000D_ Secondary	Norway	Oslo	Marine Transportation	Industrials	Priv.	2010-06-16	IPO	2010-05-31	Live	Carnegie_x000D_ Pareto Securities	60000000	3.78	1.93	1.85	3.42	Carnegie Investment Bank AB	Joint Bookrunner
3169879095	SE0009806177	ORGO	Orgo Tech AB	Orgo Tech AB	705000	705000	General Corp. Purp.	Sweden	Aktietorgt	Software	Technology	Priv.	2017-12-15	IPO	2017-10-10	Live	Not Applicable	2000000	0.35	0.36	0.35	0.3	Unknown	Unknown
2674537009	SE0006220018	INWI	Inwido AB	Ratos AB	355396000	355396000	General Corp. Purp._x000D_ Secondary	Sweden	OMX Stock	Construction - Supplies / Fixtures	Consumer Cyclicals	Sub.	2014-09-25	IPO	2014-09-16	Live	Handelsbanken Markets_x000D_ Carnegie AS	37678668	9.43	8.71	8.69	8	Handelsbanken Capital Markets	Joint Bookrunner
2755804009	SE0007100359	PNDX	Pandox AB	Pandox Ab	680879000	783011000	Secondary	Sweden	OMX Stock	Real Estate Development / Operations	Consumer Cyclicals	Public	2015-06-18	IPO	2015-06-09	Live	Morgan Stanley & Co_x000D_ Handelsbanken Capital Markets_x000D_ ABG Sundal Collier	52173914	13.05	13.2	13.19	12.91	Morgan Stanley/Merril Lynch	Joint Bookrunner
2672922009	NO0010716863	XXL	XXL ASA	EQT Partners AB	405753000	466305000	General Corp. Purp._x000D_ Secondary_x000D_ Paymnt on Borrowings	Norway	Oslo	Specialty Retailers	Consumer Cyclicals	Sub.	2014-10-03	IPO	2014-09-23	Live	Credit Suisse_x000D_ Goldman Sachs International_x000D_ Carnegie AS_x000D_ ABG Sundal Collier	45652174	8.89	9.54	9.43	9.56	Credit Suisse	Joint Bookrunner
2672481095	SE0006256558	ABSO	Absolent Group AB	Absolent Group AB	6881000	6881000	General Corp. Purp._x000D_ Secondary	Sweden	FirNoStock	Environmental Services	Industrials	Priv.	2014-09-26	IPO	2014-09-15	Live	Not Applicable	806452	8.53	10.59	12.37	18.86	Unknown	Unknown
2173677095	SE0002392886	PARA	Parans Solar Lighting AB	Parans Solar Lighting AB	829000	829000	General Corp. Purp.	Sweden	Aktietorgt	Construction - Supplies / Fixtures	Energy	Priv.	2010-04-30	IPO	2010-03-31	Live	Not Applicable	1000000	0.83	0.47	0.36	0.34	Unknown	Unknown
2749167009	FI4000092556	PIHLIS	Pihlajalinna Oy	Pihlajalinna Oy	89716000	101250000	General Corp. Purp._x000D_ Secondary	Finland	OMXHelsink	Insurance - Life / Health	Healthcare	Priv.	2015-06-04	IPO	2015-05-25	Live	Danske Bank	7607076	11.79	12.9741	14.6933	13.764	Danske Bank	Single Bookrunner
2646742009	SE0005999760	SCST	Scandi Standard AB	Scandi Standard AB	201573000	231809000	General Corp. Purp._x000D_ Secondary	Sweden	OMX Stock	Food Processing	Consumer Non-Cyclicals	Priv.	2014-06-26	IPO	2014-06-17	Live	Investment AB Carnegie_x000D_ Danske Bank	33947459	5.94	7.11	6.85	6.72	Carnegie Investment Bank AB	Joint Bookrunner
2643762009	NO0010708910	ZAL	Zalaris ASA	Nordic Capital Advisory AB	31029000	31029000	General Corp. Purp._x000D_ Secondary	Norway	Oslo	Business Support - Services	Industrials	Sub.	2014-06-18	IPO	2014-06-09	Live	ABG Sundal Collier_x000D_ Nordea Markets	8104800	3.83	4.01	4.2	4.04	ABG Sundal Collier	Joint Bookrunner
2580969009	SE0004977692	PLAZ B	Platzer Fastigheter AB	Platzer Fastigheter AB	89092000	89092000	General Corp. Purp.	Sweden	OMX Stock	Construction / Engineering	Financials	Priv.	2013-11-28	IPO	2013-11-19	Live	Handelsbanken Capital Markets	22000000	4.05	3.93	3.87	3.78	Handelsbanken Capital Markets	Single Bookrunner
3288120009	NO0010341712	PLTO	poLight AS	poLight AS	14682000	16884000	General Corp. Purp.	Norway	Oslo	Industrial Machinery / Equipment	Technology	Priv.	2018-09-27	IPO	2018-09-12	Live	ABG Sundal Collier_x000D_ Arctic Securities ASA	2600000	5.65	6.13	5.75	5.5	ABG Sundal Collier	Joint Bookrunner
2633381095	NO0010671068	CXENSE	cXense AS	cXense AS	7077000	7077000	General Corp. Purp.	Norway	Oslo	Business Support - Services	Technology	Priv.	2014-06-11	IPO	2014-04-30	Live	Carnegie AS_x000D_ ABG Sundal Collier	326923	21.65	19.04	20.04	18.33	Carnegie Investment Bank AB	Joint Bookrunner
2757961009	SE0006422309	PRIME	Prime Living AB	Prime Living AB	31754000	34929000	General Corp. Purp._x000D_ Secondary	Sweden	FirNoStock	Construction / Engineering	Financials	Priv.	2015-06-11	IPO	2015-06-02	Live	ABG Sundal Collier	5217392	6.09	6.12	5.48	5.36	ABG Sundal Collier	Single Bookrunner
2627424009	SE0005594728	DCAR	D Carnegie & Co AB	Dorco International BV	92390000	106249000	General Corp. Purp.	Sweden	OMX Stock	Real Estate Services	Financials	Sub.	2014-04-08	IPO	2014-03-27	Live	ABG Sundal Collier	15384615	6.01	7	7.31	7.24	ABG Sundal Collier	Single Bookrunner
2625378009	NO0010708068	SSHIP	Scanship Holding ASA	Scanship Holding ASA	30325000	30609000	Paymnt on Borrowings_x000D_ Secondary	Norway	Oslo Axess	Environmental Services	Industrials	Priv.	2014-04-07	IPO	2014-03-26	Live	Fondsfinans AS	56755525	0.53	0.46	0.45	0.49	Fondsfinans AS	Single Bookrunner
2465002009	SE0004869808	RECY	Recyctec Holding AB	Recyctec Holding AB	523000	523000	General Corp. Purp.	Sweden	Aktietorgt	Chemicals - Commodity	Industrials	Priv.	2012-11-30	IPO	2012-11-05	Live	Not Applicable	880000	0.59	0.77	1.31	1.97	Unknown	Unknown
2621551009	FI4000049812	VERK	Verkkokauppa.com Oyj	Verkkokauppa.com Oyj	76488000	87961000	General Corp. Purp._x000D_ Secondary	Finland	FinnFirNor	Retail – Discount Stores	Consumer Cyclicals	Priv.	2014-04-04	IPO	2014-03-25	Live	Nordea PLC	2425656	31.53	31.84	31.76	31.31	Nordea Bank	Single Bookrunner
2620119009	SE0005757267	RECI B	Recipharm AB	B&E Participation AB	202075000	232386000	General Corp. Purp._x000D_ Secondary	Sweden	OMX Stock	Pharmaceuticals - Generic / Specialty	Healthcare	Sub.	2014-04-02	IPO	2014-03-20	Live	Investment AB Carnegie_x000D_ SEB	16785895	12.04	13.35	13.21	13.38	Carnegie Investment Bank AB	Joint Bookrunner
2618311009	NO0010593544	VARDIA	Vardia Insurance Group ASA	Vardia Insurance Group ASA	34867000	36469000	General Corp. Purp._x000D_ Secondary	Norway	Oslo	Insurance Brokers	Financials	Priv.	2014-03-27	IPO	2014-03-17	Live	DnB Markets AS_x000D_ Pareto Securities	6973584	5	4.2	3.9	3.99	DNB Markets AS	Joint Bookrunner
2616606009	SE0005794617	SANION	Saniona AB	Saniona AB	2689000	2689000	General Corp. Purp.	Denmark	Aktietorgt	Pharmaceuticals - Generic / Specialty	Healthcare	Public	2014-03-18	IPO	2014-03-04	Live	Not Applicable	3400000	0.79	0.74	0.87	0.81	Unknown	Unknown
2608739009	SE0005677135	BUFAB	Bufab AB	Bufab AB	169333000	194733000	General Corp. Purp._x000D_ Secondary	Sweden	OMX Stock	Appliances / Tools / Housewares	Industrials	Priv.	2014-02-20	IPO	2014-02-11	Live	Investment AB Carnegie_x000D_ Handelsbanken Capital Markets	24047820	7.04	7.92	8.12	8.56	Carnegie Investment Bank AB	Joint Bookrunner
2587230009	NO0010219702	LINK	LINK Mobility Group ASA	LINK Mobility Group ASA	4879000	4879000	General Corp. Purp.	Norway	Oslo Axess	Wireless Telecommunications Services	Technology	Priv.	2013-12-04	IPO	2013-11-25	Live	Swedbank	1363636	3.58	2.74	2.77	2.9	Swedbank	Single Bookrunner
2585594009	DK0060520450	NAPA	Napatech A/S	Napatech A/S	22639000	22639000	General Corp. Purp._x000D_ Future Acquisitions_x000D_ Prod Dev / R&D_x000D_ Secondary	Denmark	Oslo	Computer Hardware	Technology	Priv.	2013-12-04	IPO	2013-10-24	Live	Carnegie AS_x000D_ ABG Sundal Collier	2400000	9.43	9.2	8.99	7.88	Carnegie Investment Bank AB	Joint Bookrunner
2584023009	FI4000072772	SNTC	Sanitec Oy	Boaz Private Equity Holdings	487531000	560661000	General Corp. Purp._x000D_ Secondary_x000D_ Pay Fees & Expenses	Finland	OMX Stock	Construction - Supplies / Fixtures	Consumer Cyclicals	Sub.	2013-12-09	IPO	2013-11-27	Live	Carnegie AS_x000D_ Nordea PLC_x000D_ UBS Investment Bank	52173914	9.34	9.75	9.61	11.52	Carnegie Investment Bank AB	Joint Bookrunner
2583156009	FI4000064332	RESTA	Restamax Oyj	Restamax Oyj	558000	558000	General Corp. Purp.	Finland	OMXHelsink	Restaurants	Consumer Cyclicals	Priv.	2013-11-21	IPO	2013-11-12	Live	Evli Bank Plc	100000	5.58	6.65	6.43	6.3	Evli Bank PLC	Single Bookrunner
2583064009	DK0060548386	OW	OW Bunker A/S	Altor Equity Partners AB	499675000	576731000	General Corp. Purp._x000D_ Secondary	Denmark	OMX Copen	Oil / Gas Refining / Marketing	Energy	Sub.	2014-03-26	IPO	2014-03-20	Live	Investment AB Carnegie_x000D_ Morgan Stanley International Ltd_x000D_ Nordea Markets	18661313	26.78	31.37	32.58	31.8	Carnegie Investment Bank AB	Joint Bookrunner
2671989009	NO0010715139	SSO	Scatec Solar ASA	Scatec Solar ASA	106965000	123010000	General Corp. Purp._x000D_ Secondary_x000D_ Pay Fees & Expenses	Norway	Oslo	Semiconductors	Industrials	Priv.	2014-10-01	IPO	2014-08-26	Live	Carnegie AS_x000D_ ABG Sundal Collier	36315790	2.95	2.93	2.86	2.84	Carnegie Investment Bank AB	Joint Bookrunner
2573784009	FI4000068614	OREIT	Orava Asuinkiinteistorahasto Oyj	Orava Asuinkiinteistorahasto O	41904000	41904000	General Corp. Purp.	Finland	OMXHelsink	Real Estate Development / Operations	Financials	Priv.	2013-10-04	IPO	2013-09-24	Live	UB Securities Ltd	3000000	13.97	14	14.21	13.88	UB Securities Ltd	Single Bookrunner
2571374009	FI4000064332	RESTA	Restamax Oyj	Restamax Oyj	21833000	21833000	General Corp. Purp.	Finland	OMXHelsink	Restaurants	Consumer Cyclicals	Priv.	2013-11-22	IPO	2013-11-12	Live	Evli Bank Plc	3500000	6.24	6.65	6.43	6.3	Evli Bank PLC	Single Bookrunner
3040196009	SE0009242175	STWA	SeaTwirl AB	SeaTwirl AB	2646000	2646000	General Corp. Purp._x000D_ Property Development	Sweden	FirNoStock	Heavy Electrical Equipment	Energy	Priv.	2016-12-07	IPO	2016-11-23	Live	Not Applicable	600000	4.41	3.55	3.05	3.21	Unknown	Unknown
3126502009	SE0009947534	SEDANA	Sedana Medical AB	Sedana Medical AB	11441000	13158000	General Corp. Purp.	Sweden	FirNoStock	Medical Equipment / Supplies / Distribution	Healthcare	Priv.	2017-06-19	IPO	2017-05-31	Live	Pareto Securities	5128205	2.23	2.71	2.53	2.63	Pareto Securities	Single Bookrunner
2628171009	DK0060563427	SENDEX	Serendex Pharmaceuticals A/S	Serendex Pharmaceuticals A/S	10974000	10974000	General Corp. Purp._x000D_ Secondary	Denmark	Oslo Axess	Pharmaceuticals - Generic / Specialty	Healthcare	Priv.	2014-07-02	IPO	2014-06-06	Live	Norne Securities AS	3762500	2.92	0.66	0.62	0.61	Norne Securites AS	Single Bookrunner
2525304009	DK0060497295	MATAS	Matas A/S.	CVC Capital Partners Ltd	427214000	491296000	General Corp. Purp._x000D_ Secondary	Denmark	OMX Copen	Specialty Retailers	Consumer Cyclicals	Sub.	2013-06-28	IPO	2013-05-28	Live	Nordea PLC_x000D_ Morgan Stanley	21271185	20.08	20.59	19.88	21.36	Nordea Bank	Joint Bookrunner
2517068009	NO0010657604	MCG	Multiclient Geophysical ASA	Multiclient Geophysical ASA	13770000	13770000	General Corp. Purp.	Norway	Oslo Axess	Oil Related Services / Equipment	Energy	Priv.	2013-04-29	IPO	2013-04-11	Live	Carnegie AS_x000D_ ABG Sundal Collier	20000000	0.69	0.69	0.69	0.7	Carnegie Investment Bank AB	Joint Bookrunner
2511714009	SE0005731171	HEMF	Hemfosa Fastigheter AB	Hemfosa Fastigheter AB	501293000	564452000	General Corp. Purp._x000D_ Secondary	Sweden	OMX Stock	Real Estate Services	Financials	Priv.	2014-03-19	IPO	2014-03-10	Live	Swedbank_x000D_ SEB	34508879	14.53	15.19	15.27	16.07	Swedbank	Joint Bookrunner
2506226009	NO0010607781	EAM	EAM Solar ASA	EAM Solar ASA	15391000	15391000	General Corp. Purp._x000D_ Future Acquisitions_x000D_ Reduce Indebtedness	Norway	Oslo Axess	Renewable Energy Equipment / Services	Utilities	Priv.	2013-03-19	IPO	2013-02-21	Live	Carnegie AS_x000D_ Arctic Securities ASA	900000	17.1	17.1	17.03	16.75	Carnegie Investment Bank AB	Joint Bookrunner
2505360009	DK0060477263	ASETEK	Asetek A/S	Asetek A/S	33207000	38188000	General Corp. Purp._x000D_ Secondary	Denmark	Oslo	Computer Hardware	Technology	Priv.	2013-03-18	IPO	2013-03-05	Live	Carnegie AS_x000D_ Arctic Securities ASA	5333333	6.23	5.88	6.14	5.52	Carnegie Investment Bank AB	Joint Bookrunner
2503729095	NO0010549801	SER	Serodus ASA	Serodus ASA	694000	694000	General Corp. Purp.	Norway	Oslo Axess	Pharmaceuticals - Generic / Specialty	Healthcare	Priv.	2013-03-25	IPO	2013-03-08	Live	Norne Securities AS	1500000	0.46	0.47	0.32	0.38	Norne Securites AS	Single Bookrunner
2498183009	NO0010607781	EAM	EAM Solar ASA	EAM Solar ASA	3762000	3762000	General Corp. Purp._x000D_ Future Acquisitions_x000D_ Reduce Indebtedness	Norway	Oslo Axess	Renewable Energy Equipment / Services	Utilities	Priv.	2013-03-19	IPO	2013-02-21	Live	Carnegie AS_x000D_ Arctic Securities ASA	220000	17.1	17.1	17.03	16.75	Carnegie Investment Bank AB	Joint Bookrunner
2466842095	FI4000043435	SIILI	Siili Solutions Oyj	Siili Solutions Oyj	1930000	1930000	General Corp. Purp.	Finland	FinnFirNor	Software	Technology	Priv.	2012-10-09	IPO	2012-10-02	Live	Not Applicable	214000	9.02	3.3204	9.92	3.0702	Unknown	Unknown
2169091095	NO0010566854	STRANS	Solvtrans Holding ASA	Solvtrans Holding ASA	24834000	24834000	General Corp. Purp.	Norway	Oslo	Marine Transportation	Industrials	Priv.	2010-03-26	IPO	2010-03-26	Live	Pareto Securities_x000D_ Nordea Markets	6000000	4.14	4.18	4.21	3.79	Pareto Securities	Joint Bookrunner
2460056009	NO0010657505	BRG	Borregaard ASA	Orkla ASA	39246000	39246000	Secondary	Norway	Oslo	Chemicals - Commodity	Basic Materials	Sub.	2012-10-18	IPO	2012-10-03	Live	UBS Ltd_x000D_ ABG Sundal Collier	10530000	3.73	3.61	3.4	3.18	UB Securities Ltd	Joint Bookrunner
2459655009	DK0060048148	VELO	Veloxis Pharmaceuticals A/S	Veloxis Pharmaceuticals A/S	72499000	72499000	General Corp. Purp._x000D_ Prod Dev / R&D_x000D_ Marketing & Sales_x000D_ Pay Fees & Expenses	Denmark	OMX Copen	Biotechnology / Medical Research	Healthcare	Public	2012-11-05	IPO	2012-10-23	Live	Handelsbanken Capital Markets	1206779946	0.06	0.06	0.06	0.06	Handelsbanken Capital Markets	Single Bookrunner
2438083095	SE0004582443	FDTSYS	FDT System Holding AB	FDT System Holding AB	291000	291000	General Corp. Purp.	Sweden	Aktietorgt	Software	Technology	Priv.	2012-06-21	IPO	2012-05-25	Live	Not Applicable	460000	0.63	0.68	0.69	0.69	Unknown	Unknown
2423842009	NO0010612450	SBO	Selvaag Bolig ASA	Selvaag Gruppen AS	4972000	4972000	Pay Fees & Expenses_x000D_ Paymnt on Borrowings	Norway	Oslo	Construction / Engineering	Financials	Sub.	2012-06-11	IPO	2012-05-22	Live	DnB Markets AS_x000D_ ABG Sundal Collier	1501862	3.31	3.22	3.17	3.26	DNB Markets AS	Joint Bookrunner
2359839095	NO0010598683	HBC	Hofseth Biocare ASA	Hofseth Biocare ASA	4975000	4975000	General Corp. Purp.	Norway	Oslo	Pharmaceuticals - Generic / Specialty	Consumer Non-Cyclicals	Priv.	2011-11-30	IPO	2011-11-22	Live	SEB	7180472	0.69	0.78	0.61	0.87	SEB	Single Bookrunner
2345755009	NO0010657505	BRG	Borregaard ASA	Orkla ASA	262649000	262649000	Secondary	Norway	Oslo	Chemicals - Commodity	Basic Materials	Sub.	2012-10-18	IPO	2012-10-03	Live	UBS Ltd_x000D_ ABG Sundal Collier	70470000	3.73	3.61	3.4	3.18	UB Securities Ltd	Joint Bookrunner
2336864009	NO0010612450	SBO	Selvaag Bolig ASA	Selvaag Gruppen AS	77897000	84518000	Pay Fees & Expenses_x000D_ Paymnt on Borrowings	Norway	Oslo	Construction / Engineering	Financials	Sub.	2012-06-11	IPO	2012-05-22	Live	DnB Markets AS_x000D_ ABG Sundal Collier	23529168	3.31	3.22	3.17	3.26	DNB Markets AS	Joint Bookrunner
2318789009	BMG454221059	HLNG	Hoegh LNG Holdings Ltd	Leif Hoegh & Co ASA	139055000	139055000	General Corp. Purp.	Norway	Oslo	Marine Transportation	Energy	Sub.	2011-06-24	IPO	2011-06-14	Live	ABG Sundal Collier_x000D_ DnB NOR BANK ASA_x000D_ Pareto Securities	16575053	8.39	7.75	7.15	7.2	ABG Sundal Collier	Joint Bookrunner
3291530095	DK0061078425	STENO	StenoCare A/S	StenoCare A/S	2881000	2881000	General Corp. Purp.	Denmark	Aktietorgt	Pharmaceuticals - Generic / Specialty	Healthcare	Priv.	2018-10-12	IPO	2018-09-21	Live	Not Applicable	2113000	1.36	4.19	3.43	2.74	Unknown	Unknown
2317763095	BMG454221059	HLNG	Hoegh LNG Holdings Ltd	Leif Hoegh & Co ASA	4301000	18636000	General Corp. Purp.	Norway	Oslo	Marine Transportation	Energy	Sub.	2011-06-24	IPO	2011-06-14	Live	ABG Sundal Collier_x000D_ DnB NOR BANK ASA_x000D_ Pareto Securities	512631	8.39	7.75	7.15	7.2	ABG Sundal Collier	Joint Bookrunner
2316951009	DK0060299063	DAB	Danske Andelskassers Bank A/S	Danske Andelskassers Bank A/S	84098000	84098000	General Corp. Purp.	Denmark	OMX Copen	Investment Banking / Brokerage Services	Financials	Priv.	2011-06-27	IPO	2011-06-08	Live	Not Applicable	17560000	4.79	4.79	4.74	4.72	Unknown	Unknown
2311468009	SE0000437402	BOUL	Boule Diagnostics AB	Boule Diagnostics AB	10303000	10303000	General Corp. Purp.	Sweden	OMX Stock	Pharmaceuticals - Generic / Specialty	Healthcare	Priv.	2011-06-16	IPO	2011-05-24	Live	Not Applicable	1355932	7.6	7.22	6.86	7.93	Unknown	Unknown
2929602009	FI4000148648	HOIVA	Suomen Hoivatilat Oyj	Suomen Hoivatilat Oyj	13544000	13544000	General Corp. Purp.	Finland	FinnFirNor	Construction / Engineering	Financials	Priv.	2016-03-18	IPO	2016-03-07	Live	UB Securities Ltd	3755000	3.61	4.1936	4.22	4.14	UB Securities Ltd	Single Bookrunner
2305488009	SE0003613090	MOB	Moberg Derma AB	Moberg Derma AB	11769000	11769000	General Corp. Purp.	Sweden	OMX Stock	Biotechnology / Medical Research	Healthcare	Priv.	2011-05-18	IPO	2011-05-02	Live	Not Available	2551724	4.61	4.54	4.25	3.51	Unknown	Unknown
2296822009	NO0010455793	SDRILL	Sevan Drilling ASA	Sevan Marine ASA	351520000	370512000	General Corp. Purp.	Norway	Oslo	Oil / Gas Exploration / Production	Energy	Sub.	2011-04-05	IPO	2011-03-25	Live	First Securities AS_x000D_ ING_x000D_ ABG Sundal Collier_x000D_ Pareto Securities_x000D_ Arctic Securities ASA_x000D_ SEB	240625000	1.46	0.99	0.84	0.96	First Securities AS	Joint Bookrunner
3129531009	SE0009889488	TCC	TC Connect AB	Tpe AS	2637000	2637000	General Corp. Purp.	Sweden	FirNoStock	Integrated Telecommunications Services	Technology	Sub.	2017-05-30	IPO	2017-05-15	Live	Not Applicable	1150000	2.29	3.28	2.81	2.69	Unknown	Unknown
2294111009	SE0002190926	KDEV	Karolinska Development AB	Karolinska Development AB	97249000	108126000	General Corp. Purp.	Sweden	OMX Stock	Biotechnology / Medical Research	Healthcare	Priv.	2011-04-13	IPO	2011-03-30	Live	SEB	15200000	6.4	6.25	6.46	6.03	SEB	Single Bookrunner
2291389009	FI4000266804	ROVIO	Rovio Entertainment Oy	Rovio Entertainment Oy	500431000	514824000	General Corp. Purp._x000D_ Secondary	Finland	OMXHelsink	Software	Technology	Priv.	2017-09-28	IPO	2011-03-18	Live	Deutsche Bank AG (London)_x000D_ Danske Bank_x000D_ Carnegie Investment Bank AB_x000D_ OP Yrityspankki Oyj	36923085	13.55	13.11	13.93	13.37	Deutsche Bank AG	Joint Bookrunner
2291312009	NO0010331838	NRS	Norway Royal Salmon ASA	Norway Royal Salmon ASA	18596000	18596000	General Corp. Purp.	Norway	Oslo	Fishing / Farming	Consumer Non-Cyclicals	Priv.	2011-03-25	IPO	2011-03-14	Live	Carnegie AS_x000D_ Pareto Securities	4963400	3.75	3.97	3.98	3.95	Carnegie Investment Bank AB	Joint Bookrunner
2282942009	NO0010287006	AKD	Aker Drilling ASA	The Resource Group Trg AS	16495000	16495000	Real Estate/Ppty Acq_x000D_ Paymnt on Borrowings_x000D_ General Corp. Purp._x000D_ Working Capital	Norway	Oslo	Oil Related Services / Equipment	Energy	Sub.	2011-02-21	IPO	2011-01-19	Live	DnB NOR BANK ASA_x000D_ Pareto Securities_x000D_ Arctic Securities ASA	4926316	3.35	3.57	3.63	3.43	DNB Markets AS	Joint Bookrunner
3102685009	SE0009806045	TERRNT	TerraNet Holding AB	TerraNet Holding AB	11365000	11365000	General Corp. Purp.	Sweden	FirNoStock	Software	Technology	Priv.	2017-05-18	IPO	2017-05-12	Live	Not Applicable	7700000	1.48	1.97	4.53	3.17	Unknown	Unknown
2272134009	NO0010287006	AKD	Aker Drilling ASA	The Resource Group Trg AS	617933000	681376000	Real Estate/Ppty Acq_x000D_ Paymnt on Borrowings_x000D_ General Corp. Purp._x000D_ Working Capital	Norway	Oslo	Oil Related Services / Equipment	Energy	Sub.	2011-02-21	IPO	2011-01-19	Live	DnB NOR BANK ASA_x000D_ Pareto Securities_x000D_ Arctic Securities ASA	184547368	3.35	3.57	3.63	3.43	DNB Markets AS	Joint Bookrunner
2269357009	SE0001471103	TRMO	Transmode Holding AB	Transmode Holding AB	75834000	80681000	Secondary	Sweden	OMX Stock	Wireless Telecommunications Services	Technology	Priv.	2011-05-27	IPO	2011-05-16	Live	Handelsbanken Capital Markets_x000D_ Carnegie_x000D_ UBS Investment Bank	8888889	8.53	8.77	8.81	7.7	Handelsbanken Capital Markets	Joint Bookrunner
2239488095	SE0003586296	BCS	Business Control Systems Sverige AB	BCS Sverige AB	922000	922000	General Corp. Purp.	Sweden	Aktietorgt	Software	Technology	Priv.	2010-12-03	IPO	2010-11-15	Live	Not Applicable	7358000	0.13	0.13	0.09	0.14	Unknown	Unknown
2238558009	SE0000411761	ECOM B	Ecomb AB	Ecomb AB	1109000	1109000	Marketing & Sales	Sweden	Aktietorgt	Electrical Components / Equipment	Industrials	Priv.	2010-12-03	IPO	2010-11-17	Live	Not Applicable	2508407	0.44	0.97	0.82	0.89	Unknown	Unknown
2237413095	SE0003617075	ABIG MTF	Abelco AB	Abelco AB	1076000	1076000	General Corp. Purp.	Sweden	Aktietorgt	The Heavy Machinery and Vehicles	Industrials	Priv.	2010-11-08	IPO	2010-11-08	Live	Aktieinvest FK AB	1600000	0.67	1.05	1.02	1.02	Aktieinvest FK AB	Single Bookrunner
2234142095	SE0003550664	ISCON	Isconova AB	Din Bostad Sverige AB	12065000	12065000	General Corp. Purp.	Sweden	FirNoStock	Biotechnology / Medical Research	Healthcare	Sub.	2010-11-02	IPO	2010-10-28	Live	E Ohman Jr Fondkommission_x000D_ Avanza AB	1379310	8.75	7.32	7.15	6.4	E Ohman Jr Fondkommission	Joint Bookrunner
2794133009	SE0007331608	TFBANK	TF Bank AB	TF Bank AB	492198000	562870000	Secondary	Sweden	OMX Stock	Banks	Financials	Priv.	2016-06-13	IPO	2016-06-02	Live	Investment AB Carnegie_x000D_ ABG Sundal Collier	5661553	86.94	10.24	9.5	9.25	Carnegie Investment Bank AB	Joint Bookrunner
2995701009	SE0009241706	THQN B	THQ Nordic AB	THQ Nordic AB	43186000	47505000	General Corp. Purp._x000D_ Secondary	Sweden	FirNoStock	Software	Consumer Cyclicals	Priv.	2016-11-18	IPO	2016-11-08	Live	Pareto Securities	20000000	2.16	2.92	3.14	3.32	Pareto Securities	Single Bookrunner
2658822009	SE0006422390	THULE	Thule Group AB	Nordic Capital Advisory AB	246038000	246038000	Secondary	Sweden	OMX Stock	Auto / Truck / Motorcycle Parts	Consumer Cyclicals	Sub.	2014-11-25	IPO	2014-11-14	Live	Goldman Sachs International_x000D_ Morgan Stanley & Co_x000D_ Nordea PLC	26086957	9.43	10.57	11.14	11.33	Goldman Sachs International	Joint Bookrunner
3184709009	SE0010520106	TOAD	Toadman Interactive AB	Toadman Interactive AB	2658000	2658000	General Corp. Purp.	Sweden	Nordic MTF	Software	Technology	Public	2017-11-24	IPO	2017-11-06	Live	Not Applicable	1705427	1.56	1.29	1.3	1.32	Unknown	Unknown
2191641095	SE0002081166	CHAL	Challenger Mobile AB	Challenger Mobile AB	977000	977000	General Corp. Purp.	Sweden	Aktietorgt	Integrated Telecommunications Services	Telecommunications Services	Priv.	2010-07-07	IPO	2010-07-07	Live	Not Applicable	740000	1.32	0.4	0.42	0.37	Unknown	Unknown
2942539009	FI4000197934	TOKMAN	Tokmanni Group Oy	Tokmanni Group Oy	180802000	189248000	General Corp. Purp._x000D_ Secondary	Finland	OMXHelsink	Retail – Department Stores	Consumer Cyclicals	Public	2016-04-29	IPO	2016-04-18	Live	Investment AB Carnegie_x000D_ Goldman Sachs International_x000D_ Nordea PLC_x000D_ Bank of America Merrill Lynch	23547501	7.68	7.6742	7.68	7.51	Carnegie Investment Bank AB	Joint Bookrunner
2190566009	SE0009663826	AMBEA	Ambea AB	Ambea AB	222170000	255495000	General Corp. Purp._x000D_ Secondary	Sweden	OMX Stock	Healthcare Facilities / Services	Healthcare	Priv.	2017-03-31	IPO	2010-06-08	Live	Investment AB Carnegie_x000D_ Nordea PLC_x000D_ Danske Bank	26565495	8.36	9.19	8.87	9.21	Carnegie Investment Bank AB	Joint Bookrunner
2190559095	SE0003491562	EPIS B	Episurf Medical AB	Episurf Medical AB	1340000	1340000	General Corp. Purp.	Sweden	Aktietorgt	Medical Equipment / Supplies / Distribution	Healthcare	Priv.	2010-09-29	IPO	2010-09-15	Live	Not Applicable	2000000	0.67	0.69	0.65	0.75	Unknown	Unknown
3164040095	SE0010414482	TOUCH	Touchtech AB	Touchtech AB	1192000	1192000	General Corp. Purp.	Sweden	Aktietorgt	Software	Technology	Priv.	2017-11-06	IPO	2017-09-18	Live	Not Applicable	1450000	0.82	0.95	0.95	0.95	Unknown	Unknown
2189789095	SE0003329994	PALS'B	Pallas Group AB	Pallas Group AB	3188000	3188000	Ship Financing_x000D_ Oil Financing_x000D_ Other	Sweden	FirNoStock	Air Freight / Courier Services	Industrials	Priv.	2010-05-28	IPO	2010-05-14	Live	Thenberg & Kinde	5000000	0.64	0.73	0.75	0.92	Thenberg & Kiinde	Single Bookrunner
2189689095	SE0003273531	ECO	EcoRub AB	EcoRub AB	451000	451000	General Corp. Purp.	Sweden	Aktietorgt	Chemicals - Commodity	Industrials	Priv.	2010-05-17	IPO	2010-04-26	Live	Not Applicable	695700	0.65	0.63	0.61	0.64	Unknown	Unknown
2173341095	SE0003272202	TRUE B	True Heading AB	True Heading AB	1116000	1116000	General Corp. Purp.	Sweden	Aktietorgt	Communications Equipment	Technology	Priv.	2010-05-17	IPO	2010-03-05	Live	Not Applicable	3400000	0.33	0.12	0.17	0.3	Unknown	Unknown
2186655009	SE0003359710	PHAL	PharmaLundensis AB	PharmaLundensis AB	602000	602000	General Corp. Purp.	Sweden	Aktietorgt	Pharmaceuticals - Generic / Specialty	Healthcare	Priv.	2010-06-09	IPO	2010-05-25	Live	UNKNOWN	2150000	0.28	0.58	0.5	0.43	Unknown	Unknown
2184928009	NO0010577299	MORPOL	Morpol ASA	Morpol ASA	205398000	225664000	General Corp. Purp._x000D_ Capital Expenditures_x000D_ Future Acquisitions	Norway	Oslo	Food Processing	Consumer Non-Cyclicals	Priv.	2010-06-29	IPO	2010-06-14	Live	DnB Markets AS_x000D_ ABG Sundal Collier_x000D_ Pareto Securities	60809099	3.38	3.09	3.26	3.48	DNB Markets AS	Joint Bookrunner
3055741009	NO0010044225	UMS	Unified Messaging Systems ASA	Unified Messaging Systems ASA	7171000	7171000	General Corp. Purp.	Norway	Oslo Axess	Software	Technology	Public	2016-12-28	IPO	2016-12-12	Live	Arctic Securities ASA	50000000	0.14	0.23	0.23	0.23	Arctic Securites ASA	Single Bookrunner
2184046095	SE0003300490	LYYN	Lyyn AB	Lyyn AB	931000	931000	General Corp. Purp.	Sweden	Aktietorgt	Communications Equipment	Technology	Priv.	2010-05-19	IPO	2010-05-19	Live	Not Applicable	4145500	0.23	0.33	0.34	0.35	Unknown	Unknown
2182116009	FI4000062385	DNA	DNA Oyj	DNA Oyj	440364000	442493000	General Corp. Purp._x000D_ Secondary	Finland	OMXHelsink	Wireless Telecommunications Services	Telecommunications Services	Priv.	2016-11-29	IPO	2016-11-15	Live	JP Morgan Securities Ltd (United Kingdom)_x000D_ Morgan Stanley International Ltd_x000D_ Nordea PLC_x000D_ Danske Bank_x000D_ SEB	40927650	10.76	10.92	10.69	10.68	JP Morgan Securities Ltd	Joint Bookrunner
2181810095	SE0003207133	MICS	Micus AB	Micus AB	1186000	1186000	General Corp. Purp.	Sweden	Aktietorgt	Advanced Medical Equipment	Healthcare	Priv.	2010-04-23	IPO	2010-04-06	Live	Not Applicable	6250000	0.19	0.16	0.13	0.14	Unknown	Unknown
2688275095	FI4000081427	UNIAV	United Bankers Oy	United Bankers Oy	12349000	12349000	General Corp. Purp.	Finland	FinnFirNor	Investment Services - Specialty	Financials	Priv.	2014-11-11	IPO	2014-10-22	Live	UB Securities Ltd	300000	41.16	8.6557	42.29	41.58	UB Securities Ltd	Single Bookrunner
2911396009	SE0007577077	WAYS	Waystream Holding AB	Waystream Holding AB	4114000	4114000	General Corp. Purp._x000D_ Secondary	Sweden	FirNoStock	Electrical Components / Equipment	Technology	Priv.	2015-11-04	IPO	2015-10-13	Live	Not Applicable	1613000	2.55	2.54	2.28	1.77	Unknown	Unknown
3148254009	NO0010609662	WSTEP	Webstep ASA	Webstep ASA	44117000	50734000	General Corp. Purp._x000D_ Secondary_x000D_ Capital Expenditures_x000D_ Proceed to Sharehlds	Norway	Oslo	Business Support - Services	Technology	Priv.	2017-10-09	IPO	2017-09-07	Live	Arctic Securities ASA_x000D_ Sparebank 1 SR-Bank_x000D_ SpareBank 1 Markets AS	14372529	3.07	3.41	3.32	3.14	Arctic Securites ASA	Joint Bookrunner
2173406009	SE0001535584	NOBINA	Nobina AB	Nobina AB	230206000	230206000	General Corp. Purp._x000D_ Secondary	Sweden	OMX Stock	Rails / Roads - Passengers	Industrials	Priv.	2015-06-17	IPO	2015-06-04	Live	Investment AB Carnegie_x000D_ Danske Bank_x000D_ Pareto Securities	54899606	4.19	3.95	3.79	3.98	Carnegie Investment Bank AB	Joint Bookrunner
2563410009	NO0010691298	WBULK	Western Bulk ASA	Kistefos AS	116480000	116480000	General Corp. Purp._x000D_ Secondary_x000D_ Pay Fees & Expenses	Norway	Oslo	Marine Transportation	Industrials	Priv.	2013-10-21	IPO	2013-10-01	Live	ABG Sundal Collier_x000D_ Pareto Securities_x000D_ Swedbank	57414970	2.03	2	2.27	2.05	ABG Sundal Collier	Joint Bookrunner
2172792095	NO0010566235	BRIDGE	Bridge Energy ASA	Bridge Energy ASA	1041000	1041000	General Corp. Purp.	Norway	Oslo	Oil Related Services / Equipment	Energy	Priv.	2010-05-12	IPO	2010-04-30	Live	Not Applicable	291146	3.58	2.72	2.46	2.6	Unknown	Unknown
3251938009	DK0061030574	VIRO	ViroGates A/S	ViroGates A/S	11648000	11648000	General Corp. Purp._x000D_ Prod Dev / R&D	Denmark	FirNoCopen	Biotechnology / Medical Research	Healthcare	Priv.	2018-06-20	IPO	2018-06-04	Live	Not Applicable	824175	14.13	13.39	13.8	13.65	Unknown	Unknown
2170697095	SE0003204908	JAYS	Jays AB	Jays AB	1387944	1387944	General Corp. Purp.	Sweden	Aktietorgt	Consumer Electronics	Technology	Priv.	2010-04-28	IPO	2010-03-31	Live	Not Applicable	1600000	0.8466	0.79	0.78	0.58	Unknown	Unknown
2821645009	NO0010734122	VISTIN	Vistin Pharma ASA	Weifa ASA	21461000	21461000	General Corp. Purp.	Norway	Oslo Axess	Investment Services - Specialty	Healthcare	Sub.	2015-06-05	IPO	2015-04-24	Live	Carnegie AS	17054935	1.26	1.71	1.51	1.71	Carnegie Investment Bank AB	Single Bookrunner
2165455009	NO0010584063	SFR	Statoil Fuel & Retail ASA	Statoil ASA	807927000	929116000	Secondary	Norway	Oslo	Oil / Gas Refining / Marketing	Energy	Sub.	2010-10-22	IPO	2010-09-23	Live	Citigroup_x000D_ ABG Sundal Collier_x000D_ Bank of America Merrill Lynch	120000000	6.73	7.24	7.11	8.73	Citigroup Bank	Joint Bookrunner
2163366009	SE0002095604	AWP	Arise Windpower AB	Arise Windpower AB	81989000	81989000	General Corp. Purp._x000D_ Secondary_x000D_ Investment / Loan_x000D_ Project Finance	Sweden	OMX Stock	Utilities - Electric	Utilities	Priv.	2010-03-23	IPO	2010-03-12	Live	ABG Sundal Collier	10730000	7.64	7.49	7.49	7.38	ABG Sundal Collier	Single Bookrunner
2161053009	NO0010582521	GJF	Gjensidige Forsikring ASA	Gjensidige Forsikring ASA	1777783000	1871020000	Secondary	Norway	Oslo	Insurance - Life / Health	Financials	Priv.	2010-12-09	IPO	2010-02-26	Live	Goldman Sachs International_x000D_ Bank of America Merrill Lynch	181650000	9.79	9.8	9.71	9.66	Goldman Sachs International	Joint Bookrunner
2154300009	DK0060252690	PNDORA	PANDORA A/S	PANDORA A/S	1848785000	2109390000	General Corp. Purp._x000D_ Secondary	Denmark	OMX Copen	Apparel / Accessories	Consumer Cyclicals	Priv.	2010-10-05	IPO	2010-09-20	Live	JP Morgan Securities Ltd (United Kingdom)_x000D_ Goldman Sachs International_x000D_ Nordea PLC_x000D_ Morgan Stanley	47409927	39	47.66	47.51	49.23	JP Morgan Securities Ltd	Joint Bookrunner
2146695009	NO0010550056	NORTH	North Energy ASA	North Energy ASA	54601000	54601000	General Corp. Purp.	Norway	Oslo Axess	Oil Related Services / Equipment	Energy	Priv.	2010-02-03	IPO	2010-01-15	Live	RS Platou Securities AS_x000D_ Pareto Securities_x000D_ SEB	12086899	4.52	4.41	4.1	4.11	RS Platou Securities AS	Joint Bookrunner
2123978009	DK0060196848	CIMBER	Cimber Sterling Group A/S	Cimber Sterling Group A/S	56516000	56516000	General Corp. Purp._x000D_ Investment / Loan	Denmark	OMX Copen	Airlines	Industrials	Priv.	2009-11-27	IPO	2009-11-17	Live	SEB	27500000	2.06	1.9	1.84	1.41	SEB	Single Bookrunner
1877780009	DK0060542264	ISS	ISS A/S	ISS A/S	1527732000	1756891000	General Corp. Purp._x000D_ Secondary_x000D_ Paymnt on Borrowings	Denmark	OMX Copen	Business Support - Services	Industrials	Priv.	2014-03-12	IPO	2014-03-08	Live	Barclays PLC_x000D_ Goldman Sachs International_x000D_ Morgan Stanley & Co_x000D_ Nordea PLC_x000D_ UBS Investment Bank	51224907	29.82	34.83	33.05	34.17	Barclays PLC	Joint Bookrunner
3345339009	NO0010721277	ZWIPE-	Zwipe AS	Zwipe AS	14020000	14020000	General Corp. Purp.	Norway	Oslo	IT Services / Consulting	Technology	Priv.	2019-01-21	IPO	2019-01-04	Live	Carnegie_x000D_ Redeye AB	6000000	2.34	2.2	2.15	2.08	Carnegie Investment Bank AB	Joint Bookrunner
3344836009	SE0012229920	NA	Ferroamp Elektronik AB	Ferroamp Elektronik AB	3670000	3670000	General Corp. Purp.	Sweden	FirNoStock	Utilities - Electric	Utilities	Priv.	2019-02-28	IPO	2019-02-07	Live	Not Applicable	2118714	1.73	2.72	2.77	3.44	Unknown	Unknown
3348705009	DK0061132305	NA	Nustay A/S	Nustay A/S	3230000	3230000	General Corp. Purp.	Denmark	Aktietorgt	Leisure / Recreation	Cyclical Consumer Goods / Services	Priv.	2019-03-05	IPO	2019-02-13	Live	Not Applicable	2962777	1.09	1.06694	0.962752	1.02242	Unknown	Unknown
3354843009	NO0010844038	ADEA	Adevinta ASA	Schibsted ASA	336290000	386730000	General Corp. Purp._x000D_ Secondary	Norway	Oslo	IT Services / Consulting	Technology	Sub.	2019-04-09	IPO	2018-09-19	Live	Skandinaviska Enskilda Banken AB_x000D_ Arctic Securities ASA_x000D_ JP Morgan Securities Plc	36893081	9.12	10.71	10.24	10.01	SEB	Joint Bookrunner
3371271009	SE0012323715	KARNO	Karnov Group AB	Karnov Group AB	201450000	201450000	General Corp. Purp._x000D_ Secondary	Sweden	OMX Stock	Business Support - Services	Industrials	Public	2019-04-11	IPO	2019-03-26	Live	Carnegie_x000D_ Nordea Bank Sverige AB	43513472	4.63	4.64	4.64	4.46	Carnegie Investment Bank AB	Joint Bookrunner
3395403009	NO0010851603	ULTIMO	Ultimovacs ASA	Ultimovacs ASA	42280000	42280000	General Corp. Purp._x000D_ Prod Dev / R&D	Norway	Oslo	Healthcare Facilities / Services	Healthcare	Priv.	2019-05-29	IPO	2019-05-20	Live	DnB Markets AS_x000D_ ABG Sundal Collier	11840000	3.57	3.53896	3.58738	3.6936	DNB Markets AS	Joint Bookrunner
3399842009	SE0012481364	JOMA	John Mattson Fastighets AB	John Mattson Fastighets AB	138180000	158900000	Secondary	Sweden	OMX Stock	Real Estate Services	Financials	Public	2019-06-05	IPO	2019-03-27	Live	Handelsbanken Capital Markets_x000D_ Carnegie Investment Bank AB	14500000	9.53	10.83	11.19	12.46	Handelsbanken Capital Markets	Joint Bookrunner
3405667009	SE0012673291	MNTC	Mentice AB	Mentice AB	43500000	49680000	General Corp. Purp._x000D_ Secondary_x000D_ Prod Dev / R&D	Sweden	FirNoStock	Medical Equipment / Supplies / Distribution	Healthcare	Priv.	2019-06-14	IPO	2019-05-24	Live	Pareto Securities	8420751	5.17	6.86	7.22	7.67	Pareto Securities	Single Bookrunner
3285314009	NO0010816895	OKEA	OKEA ASA	OKEA ASA	36140000	36620000	General Corp. Purp._x000D_ Capital Expenditures	Norway	Oslo	Oil / Gas Exploration / Production	Energy	Priv.	2019-06-14	IPO	2018-09-07	Live	Pareto Securities_x000D_ SpareBank 1 Markets AS_x000D_ SEB	15000000	2.41	2.32	2.42	2.48	Pareto Securities	Joint Bookrunner
3416175009	NO0010856511	NORBIT	Norbit ASA	Norbit ASA	50340000	57890000	General Corp. Purp._x000D_ Secondary_x000D_ Pay Fees & Expenses_x000D_ Economic Development_x000D_ Future Acquisitions	Norway	Oslo	Aerospace / Defense	Industrials	Priv.	2019-06-18	IPO	2019-05-07	Live	Pareto Securities_x000D_ Arctic Securities ASA_x000D_ SpareBank 1 Markets AS	23157418	2.17	2.45	2.35	2.28	Pareto Securities	Joint Bookrunner

## Sheet: FD, FW, 4W Returns
Issue Date	Shares Offered	Offer Price (USD)	Price 1 Day After Offer (USD)	Price 1 Week After Offer (USD)	Price 4 Weeks After Offer (USD)	FD Return	FW Return	4W Return	Offer Size	FD Return x Offer Size	FW Return x Offer Size	4W Return x Offer Size		Year	Observations	FD Return Min	FD Return Median	FD Return EW Mean	FD Return VW Mean	FD Return Max	FD Return SD
2009-11-27	27500000	2.06	1.9	1.84	1.41	-7.76699	-10.6796	-31.5534	56650000	-4.4e+08	-6.05e+08	-1.7875e+09		2009	1	-7.76699	-7.76699	-7.76699	-7.76699	-7.76699	-
2010-02-03	12086899	4.52	4.41	4.1	4.11	-2.43363	-9.29204	-9.0708	5.46328e+07	-1.32956e+08	-5.0765e+08	-4.95563e+08		2010	31	-69.697	-1.96335	-0.415499	6.49537	120.455	40.6278
2010-03-08	1580000	0.88	0.97	0.98	1.08	10.2273	11.3636	22.7273	1390400	1.422e+07	1.58e+07	3.16e+07		2011	15	-37.6147	-1.51844	-5.52358	-5.46866	13.0435	14.6266
2010-03-23	10730000	7.64	7.49	7.49	7.38	-1.96335	-1.96335	-3.40314	81977200	-1.6095e+08	-1.6095e+08	-2.7898e+08		2012	8	-63.1885	-2.71903	-4.57698	-2.82771	30.5085	26.3342
2010-03-26	6000000	4.14	4.18	4.21	3.79	0.966184	1.69082	-8.45411	2.484e+07	2.4e+07	4.2e+07	-2.1e+08		2013	17	-23.4637	0	-0.40707	0.798185	19.1756	8.10679
2010-05-17	3400000	0.33	0.12	0.17	0.3	-63.6364	-48.4848	-9.09091	1122000	-71400000	-54400000	-1.02e+07		2014	33	-78.9706	2.92339	0.380739	9.95024	34.5787	23.9579
2010-04-23	6250000	0.19	0.16	0.13	0.14	-15.7895	-31.5789	-26.3158	1187500	-18750000	-37500000	-3.125e+07		2015	50	-89.1983	2.19168	4.3361	7.26166	61.7204	26.2418
2010-04-26	850000	0.84	0.53	0.52	0.58	-36.9048	-38.0952	-30.9524	714000	-2.635e+07	-27200000	-22100000		2016	40	-88.2218	3.91195	9.91002	0.9486	108.904	35.4565
2010-04-28	1600000	0.8466	0.79	0.78	0.58	-6.68557	-7.86676	-31.4907	1354560	-9.056e+06	-1.0656e+07	-4.2656e+07		2017	71	-48.3461	4.24978	12.6187	6.06261	161.538	32.3665
2010-04-30	160000	3.45	2.35	3.11	3.2	-31.8841	-9.85507	-7.24638	552000	-17600000	-5.44e+06	-4000000		2018	38	-54.5455	0.667792	3.47531	5.50922	208.088	39.2322
2010-04-30	1000000	0.83	0.47	0.36	0.34	-43.3735	-56.6265	-59.0361	830000	-36000000	-4.7e+07	-4.9e+07		2019	10	-5.98291	6.5596	12.1406	11.2892	57.2254	19.9469
2010-05-12	291146	3.58	2.72	2.46	2.6	-24.0223	-31.2849	-27.3743	1.0423e+06	-2.50386e+07	-3.26084e+07	-28532308		All	314	-89.1983	0.861689	5.18512	5.44533	208.088	31.1537
2010-05-17	695700	0.65	0.63	0.61	0.64	-3.07692	-6.15385	-1.53846	452205	-1.3914e+06	-2.7828e+06	-695700
2010-05-19	4145500	0.23	0.33	0.34	0.35	43.4783	47.8261	52.1739	953465	41455000	45600500	4.9746e+07		Year	Observations	FW Return Min	FW Return Median	FW Return EW Mean	FW Return VW Mean	FW Return Max	FW Return SD
2010-05-28	5000000	0.64	0.73	0.75	0.92	14.0625	17.1875	43.75	3200000	4.5e+07	5.5e+07	1.4e+08		2009	1	-10.6796	-10.6796	-10.6796	-10.6796	-10.6796	-
2010-06-01	25661815	5.85	6.19	5.95	5.85	5.81197	1.7094	0	1.50122e+08	8.72502e+08	2.56618e+08	0		2010	31	-68.1818	-3.5503	-3.77282	6.23911	86.3636	35.4148
2010-06-03	55770732	14.72	15.58	16.12	16.46	5.84239	9.51087	11.8207	8.20945e+08	4.79628e+09	7.8079e+09	9.70411e+09		2011	15	-42.4658	-1.04384	-5.64486	-7.59429	25.4902	17.4064
2010-06-04	4687500	0.49	0.42	0.44	0.39	-14.2857	-10.2041	-20.4082	2296875	-3.28125e+07	-2.34375e+07	-4.6875e+07		2012	8	-8.84718	-2.1148	14.4227	-6.38529	122.034	44.0952
2010-06-09	2150000	0.28	0.58	0.5	0.43	107.143	78.5714	53.5714	602000	6.45e+07	4.73e+07	3.225e+07		2013	17	-30.4348	-0.409357	-2.0107	0.567806	15.233	10.6889
2010-06-16	60000000	3.78	1.93	1.85	3.42	-48.9418	-51.0582	-9.52381	226800000	-11100000000	-11580000000	-2.16e+09		2014	33	-78.7671	6.07424	3.60592	9.4428	45.0176	20.2316
2010-06-17	16542578	4.14	4.12	4.03	4.09	-0.483092	-2.657	-1.20773	6.84863e+07	-3.30852e+07	-1.81968e+08	-8.27129e+07		2015	50	-88.7764	2.41585	3.47582	7.7999	52.4476	27.189
2010-06-29	60809099	3.38	3.09	3.26	3.48	-8.57988	-3.5503	2.95858	2.05535e+08	-1.76346e+09	-7.29709e+08	6.08091e+08		2016	40	-89.0729	3.82828	9.93541	-0.499907	102.74	35.0945
2010-07-07	740000	1.32	0.4	0.42	0.37	-69.697	-68.1818	-71.9697	976800	-68080000	-6.66e+07	-70300000		2017	71	-51.6539	4.60358	16.4506	7.21049	206.081	44.0493
2010-09-27	3617200	0.85	0.66	0.67	0.64	-22.3529	-21.1765	-24.7059	3074620	-6.87268e+07	-6.51096e+07	-7.59612e+07		2018	38	-59.0909	-0.186546	0.85754	7.7803	152.206	32.6088
2010-09-29	2000000	0.67	0.69	0.65	0.75	2.98507	-2.98507	11.9403	1340000	4e+06	-4e+06	1.6e+07		2019	10	-11.6741	4.39086	11.9086	10.1579	60.1156	22.3451
2010-10-05	47409927	39	47.66	47.51	49.23	22.2051	21.8205	26.2308	1848987153	4.1057e+10	4.03458e+10	4.85004e+10		All	314	-89.0729	1.00515	5.98329	5.33166	206.081	33.5107
2010-10-22	120000000	6.73	7.24	7.11	8.73	7.57801	5.64636	29.7177	807600000	6.12e+09	4.56e+09	24000000000
2010-11-02	1379310	8.75	7.32	7.15	6.4	-16.3429	-18.2857	-26.8571	1.2069e+07	-1.97241e+08	-220689600	-3.24138e+08		Year	Observations	4W Return Min	4W Return Median	4W Return EW Mean	4W Return VW Mean	4W Return Max	4W Return SD
2010-11-08	1600000	0.67	1.05	1.02	1.02	56.7164	52.2388	52.2388	1072000	60800000	56000000	56000000		2009	1	-31.5534	-31.5534	-31.5534	-31.5534	-31.5534	-
2010-12-03	7358000	0.13	0.13	0.09	0.14	0	-30.7692	7.69231	956540	0	-2.9432e+07	7.358e+06		2010	31	-71.9697	-1.53846	1.52003	12.6076	102.273	35.2432
2010-12-03	2508407	0.44	0.97	0.82	0.89	120.455	86.3636	102.273	1.1037e+06	1.32946e+08	95319466	112878315		2011	15	-34.2466	-1.46138	-4.30054	-9.54166	26.087	14.1802
2010-12-09	181650000	9.79	9.8	9.71	9.66	0.102145	-0.81716	-1.32789	1.77835e+09	1.8165e+08	-1.4532e+09	-2.36145e+09		2012	8	-65.9623	-1.51057	18.1185	-9.96087	233.898	90.2087
2011-01-31	3600000	1.09	0.68	0.69	1.08	-37.6147	-36.6972	-0.917431	3.924e+06	-1.476e+08	-1.44e+08	-3.6e+06		2013	17	-18.9944	-1.4245	-1.58032	7.14827	23.3405	10.7973
2011-02-21	4926316	3.35	3.57	3.63	3.43	6.56716	8.35821	2.38806	1.65032e+07	1.08379e+08	1.37937e+08	3.94105e+07		2014	33	-79.1096	5.48303	5.70776	11.1762	121.102	29.3821
2011-02-21	184547368	3.35	3.57	3.63	3.43	6.56716	8.35821	2.38806	6.18234e+08	4.06004e+09	5.16733e+09	1.47638e+09		2015	50	-89.7046	0.678021	3.78303	8.22628	117.849	32.7193
2011-03-25	4963400	3.75	3.97	3.98	3.95	5.86667	6.13333	5.33333	18612750	1.09195e+08	1.14158e+08	9.9268e+07		2016	40	-89.3605	4.84801	12.8206	-2.62892	260.274	50.0277
2011-04-05	240625000	1.46	0.99	0.84	0.96	-32.1918	-42.4658	-34.2466	351312500	-11309375000	-14918750000	-12031250000		2017	71	-55.2036	3.75147	17.5206	9.05172	195.161	44.4777
2011-04-12	2200000	0.51	0.39	0.64	0.54	-23.5294	25.4902	5.88235	1122000	-2.64e+07	2.86e+07	6.6e+06		2018	38	-68.1818	-1.75109	1.56068	12.85	217.391	46.3666
2011-04-13	15200000	6.4	6.25	6.46	6.03	-2.34375	0.9375	-5.78125	97280000	-2.28e+08	9.12e+07	-5.624e+08		2019	10	-11.1111	4.26572	17.8157	11.0322	98.8439	33.6591
2011-05-18	2551724	4.61	4.54	4.25	3.51	-1.51844	-7.80911	-23.8612	1.17634e+07	-1.78621e+07	-9.18621e+07	-2.8069e+08		All	314	-89.7046	1.33175	7.77357	7.13116	260.274	40.888
2011-05-20	11326483	7.77	7.75	7.9	7.26	-0.2574	1.6731	-6.56371	8.80068e+07	-2.2653e+07	1.47244e+08	-5.77651e+08
2011-05-27	8888889	8.53	8.77	8.81	7.7	2.8136	3.28253	-9.73036	7.58222e+07	2.13333e+08	2.48889e+08	-7.37778e+08
2011-06-16	1355932	7.6	7.22	6.86	7.93	-5	-9.73684	4.34211	1.03051e+07	-5.15254e+07	-1.00339e+08	4.47458e+07
2011-06-24	16575053	8.39	7.75	7.15	7.2	-7.62813	-14.7795	-14.1836	1.39065e+08	-1.0608e+09	-2.05531e+09	-1.97243e+09
2011-06-24	512631	8.39	7.75	7.15	7.2	-7.62813	-14.7795	-14.1836	4.30097e+06	-3.28084e+07	-6.35662e+07	-6.10031e+07
2011-06-27	17560000	4.79	4.79	4.74	4.72	0	-1.04384	-1.46138	84112400	0	-8.78e+07	-1.2292e+08
2011-11-30	7180472	0.69	0.78	0.61	0.87	13.0435	-11.5942	26.087	4.95453e+06	6.46242e+07	-5.74438e+07	1.29248e+08
2012-06-11	1501862	3.31	3.22	3.17	3.26	-2.71903	-4.22961	-1.51057	4.97116e+06	-1.35168e+07	-2.10261e+07	-7.50931e+06
2012-06-11	23529168	3.31	3.22	3.17	3.26	-2.71903	-4.22961	-1.51057	7.78815e+07	-2.11763e+08	-3.29408e+08	-1.17646e+08
2012-06-21	460000	0.63	0.68	0.69	0.69	7.93651	9.52381	9.52381	289800	2.3e+06	2.76e+06	2.76e+06
2012-10-09	214000	9.02	3.3204	9.92	3.0702	-63.1885	9.97783	-65.9623	1930280	-1.21971e+08	1.926e+07	-1.27326e+08
2012-10-18	10530000	3.73	3.61	3.4	3.18	-3.21716	-8.84718	-14.7453	39276900	-1.2636e+08	-3.4749e+08	-5.7915e+08
2012-10-18	70470000	3.73	3.61	3.4	3.18	-3.21716	-8.84718	-14.7453	262853100	-8.4564e+08	-2.32551e+09	-3.87585e+09
2012-11-05	1206779946	0.06	0.06	0.06	0.06	0	0	0	7.24068e+07	0	0	0
2012-11-30	880000	0.59	0.77	1.31	1.97	30.5085	122.034	233.898	519200	1.584e+07	6.336e+07	121440000
2013-03-18	5333333	6.23	5.88	6.14	5.52	-5.61798	-1.44462	-11.3965	3.32267e+07	-1.86667e+08	-4.8e+07	-3.78667e+08
2013-03-19	900000	17.1	17.1	17.03	16.75	0	-0.409357	-2.04678	1.539e+07	0	-6.3e+06	-3.15e+07
2013-03-19	220000	17.1	17.1	17.03	16.75	0	-0.409357	-2.04678	3.762e+06	0	-1.54e+06	-7.7e+06
2013-03-25	1500000	0.46	0.47	0.32	0.38	2.17391	-30.4348	-17.3913	690000	1.5e+06	-2.1e+07	-1.2e+07
2013-04-29	20000000	0.69	0.69	0.69	0.7	0	0	1.44928	1.38e+07	0	0	2e+07
2013-06-27	33500000	4.47	4.43	4.57	4.72	-0.894855	2.23714	5.59284	149745000	-1.34e+08	3.35e+08	837500000
2013-06-28	21271185	20.08	20.59	19.88	21.36	2.53984	-0.996016	6.3745	4.27125e+08	1.08483e+09	-4.25424e+08	2.72271e+09
2013-09-26	53480000	7.02	6.84	6.82	6.92	-2.5641	-2.849	-1.4245	375429600	-9.6264e+08	-1.0696e+09	-5.348e+08
2013-09-26	2520000	7.02	6.84	6.82	6.92	-2.5641	-2.849	-1.4245	17690400	-4.536e+07	-5.04e+07	-2.52e+07
2013-10-04	3000000	13.97	14	14.21	13.88	0.214746	1.71797	-0.644238	41910000	9e+06	7.2e+07	-2.7e+07
2013-10-21	57414970	2.03	2	2.27	2.05	-1.47783	11.8227	0.985222	1.16552e+08	-1.72245e+08	1.37796e+09	1.1483e+08
2013-11-21	100000	5.58	6.65	6.43	6.3	19.1756	15.233	12.9032	558000	1.07e+07	8.5e+06	7.2e+06
2013-11-22	3500000	6.24	6.65	6.43	6.3	6.57051	3.04487	0.961538	21840000	1.435e+08	6.65e+07	2.1e+07
2013-11-28	22000000	4.05	3.93	3.87	3.78	-2.96296	-4.44444	-6.66667	89100000	-2.64e+08	-3.96e+08	-5.94e+08
2013-12-04	1363636	3.58	2.74	2.77	2.9	-23.4637	-22.6257	-18.9944	4.88182e+06	-1.14545e+08	-110454516	-9.27272e+07
2013-12-04	2400000	9.43	9.2	8.99	7.88	-2.43902	-4.66596	-16.4369	22632000	-5.52e+07	-1.056e+08	-3.72e+08
2013-12-09	52173914	9.34	9.75	9.61	11.52	4.38972	2.89079	23.3405	4.87304e+08	2.13913e+09	1.4087e+09	11373913252
2014-02-20	24047820	7.04	7.92	8.12	8.56	12.5	15.3409	21.5909	1.69297e+08	2.11621e+09	2.59716e+09	3.65527e+09
2014-03-12	51224907	29.82	34.83	33.05	34.17	16.8008	10.8317	14.5875	1.52753e+09	2.56637e+10	1.65456e+10	2.22828e+10
2014-03-18	3400000	0.79	0.74	0.87	0.81	-6.32911	10.1266	2.53165	2686000	-1.7e+07	2.72e+07	6.8e+06
2014-03-19	34508879	14.53	15.19	15.27	16.07	4.54233	5.09291	10.5988	5.01414e+08	2.27759e+09	2.55366e+09	5.31437e+09
2014-03-26	18661313	26.78	31.37	32.58	31.8	17.1397	21.658	18.7453	4.9975e+08	8565542667	1.08236e+10	9367979126
2014-03-27	6973584	5	4.2	3.9	3.99	-16	-22	-20.2	34867920	-5.57887e+08	-7.67094e+08	-7.04332e+08
2014-04-02	16785895	12.04	13.35	13.21	13.38	10.8804	9.71761	11.1296	2.02102e+08	2.19895e+09	1.96395e+09	2.24931e+09
2014-04-04	2425656	31.53	31.84	31.76	31.31	0.983191	0.729464	-0.697748	7.64809e+07	7.51953e+07	5.57901e+07	-5.33644e+07
2014-04-07	56755525	0.53	0.46	0.45	0.49	-13.2075	-15.0943	-7.54717	3.00804e+07	-397288675	-4.54044e+08	-2.27022e+08
2014-04-08	15384615	6.01	7	7.31	7.24	16.4725	21.6306	20.4659	9.24615e+07	1.52308e+09	2e+09	1.89231e+09
2014-05-30	1364770	14.32	14.3312	13.59	13.08	0.0782123	-5.09777	-8.65922	1.95435e+07	1.52854e+06	-9.96282e+07	-1.69231e+08
2014-06-11	5066379	10.9	12.63	12.32	12.24	15.8716	13.0275	12.2936	5.52235e+07	8.76484e+08	7.19426e+08	6.78895e+08
2014-06-11	326923	21.65	19.04	20.04	18.33	-12.0554	-7.43649	-15.3349	7.07788e+06	-8.53269e+07	-5.26346e+07	-108538436
2014-06-16	97754179	8.75	9.27	9.39	9.25	5.94286	7.31429	5.71429	8.55349e+08	5.08322e+09	6.25627e+09	4887708950
2014-06-18	10922244	5.72	4.71	4.87	4.08	-17.6573	-14.8601	-28.6713	6.24752e+07	-1.10315e+09	-9.28391e+08	-1.79125e+09
2014-06-18	8104800	3.83	4.01	4.2	4.04	4.69974	9.66057	5.48303	31041384	1.45886e+08	2.99878e+08	1.70201e+08
2014-06-24	4200000	5.48	5.35	5.42	5.32	-2.37226	-1.09489	-2.91971	23016000	-5.46e+07	-2.52e+07	-6.72e+07
2014-06-26	33947459	5.94	7.11	6.85	6.72	19.697	15.3199	13.1313	2.01648e+08	3.97185e+09	3.08922e+09	2.6479e+09
2014-07-02	3762500	2.92	0.66	0.62	0.61	-77.3973	-78.7671	-79.1096	10986500	-850325000	-8.65375e+08	-8.69138e+08
2014-09-25	37678668	9.43	8.71	8.69	8	-7.63521	-7.8473	-15.1644	3.5531e+08	-2.71286e+09	-2.78822e+09	-5.38805e+09
2014-09-26	806452	8.53	10.59	12.37	18.86	24.1501	45.0176	121.102	6.87904e+06	1.66129e+08	309677568	8.33065e+08
2014-10-01	36315790	2.95	2.93	2.86	2.84	-0.677966	-3.05085	-3.72881	1.07132e+08	-7.26316e+07	-3.26842e+08	-3.99474e+08
2014-10-03	45652174	8.89	9.54	9.43	9.56	7.31159	6.07424	7.53656	4.05848e+08	2.96739e+09	2.46522e+09	3.0587e+09
2014-10-09	44783600	5.89	6.01	5.92	6.12	2.03735	0.509338	3.90492	263775404	5.37403e+08	1.34351e+08	1.03002e+09
2014-10-16	80468227	9.92	10.21	10.69	10.96	2.92339	7.7621	10.4839	7.98245e+08	2.33358e+09	6.19605e+09	8.3687e+09
2014-11-03	2412539	7.93	7.77584	7.65	7.61	-1.94402	-3.5309	-4.03531	1.91314e+07	-3.71918e+07	-6.75511e+07	-7.72012e+07
2014-11-11	300000	41.16	8.6557	42.29	41.58	-78.9706	2.74538	1.02041	1.2348e+07	-975129000	3.39e+07	1.26e+07
2014-11-20	6813200	12.58	16.93	16.09	17.44	34.5787	27.9014	38.6328	85710056	2.96374e+09	2391433200	3.31122e+09
2014-11-20	34395900	12.58	16.93	16.09	17.44	34.5787	27.9014	38.6328	432700422	1.49622e+10	12072960900	1.67164e+10
2014-11-25	26086957	9.43	10.57	11.14	11.33	12.0891	18.1336	20.1485	2.46e+08	2.97391e+09	4.46087e+09	4.95652e+09
2014-12-02	6666667	3.99	4.39	4.36	4.44	10.0251	9.27318	11.2782	2.66e+07	2.66667e+08	2.46667e+08	3e+08
2014-12-04	1134091	5.45	5.25	5.04	4.86	-3.66972	-7.52294	-10.8257	6.1808e+06	-2.26818e+07	-4.64977e+07	-6.69114e+07
2014-12-12	17820158	6.38	6.2	6.35	6.14	-2.82132	-0.470219	-3.76176	1.13693e+08	-3.20763e+08	-5.34605e+07	-4.27684e+08
2015-02-05	37554616	8.25	8.64	9.04	9.05	4.72727	9.57576	9.69697	309825582	1.46463e+09	2.96681e+09	3.00437e+09
2015-02-10	500000	4.8	6.59	6.67	6.63	37.2917	38.9583	38.125	2400000	89500000	9.35e+07	91500000
2015-02-12	34277904	5.92	7.1	7.71	6.77	19.9324	30.2365	14.3581	2.02925e+08	4.04479e+09	6135744816	2.91362e+09
2015-02-25	550000	8.52	8.44	8.36	8.32	-0.938967	-1.87793	-2.34742	4686000	-4.4e+06	-8.8e+06	-1.1e+07
2015-03-05	10000000	18.5	22.87	21.24	23.41	23.6216	14.8108	26.5405	185000000	4.37e+09	2.74e+09	4910000000
2015-03-11	2036850	2.12	2.06	1.52	1.79	-2.83019	-28.3019	-15.566	4318122	-1.22211e+07	-1.22211e+08	-67216050
2015-03-13	6897817	5.46	5.37	5.47	5.5	-1.64835	0.18315	0.732601	3.76621e+07	-6.20804e+07	6.89782e+06	2.75913e+07
2015-03-19	15622783	9.23	10.33	11.1	11.93	11.9177	20.26	29.2524	1.44198e+08	1.71851e+09	2.92146e+09	4.21815e+09
2015-03-24	40725246	6.83	7.83	7.74	7.7	14.6413	13.3236	12.7379	2.78153e+08	4.07252e+09	3.706e+09	3.5431e+09
2015-03-26	102178	14.43	16.25	16.42	16.14	12.6126	13.7907	11.8503	1.47443e+06	18596396	2.03334e+07	1.74724e+07
2015-03-26	11500000	16.04	16.25	16.42	16.14	1.30923	2.36908	0.623441	184460000	2.415e+08	4.37e+08	1.15e+08
2015-03-26	10713507	7.68	9.04	9.06	8.95	17.7083	17.9688	16.5365	8.22797e+07	1.45704e+09	1.47846e+09	1.36062e+09
2015-04-22	17901000	2.86	4.53	4.36	4.66	58.3916	52.4476	62.9371	51196860	2.98947e+09	2.68515e+09	3.22218e+09
2015-05-20	7657472	6.32	6.88	6.65	6.82	8.86076	5.22152	7.91139	4.83952e+07	4.28818e+08	2.52697e+08	3.82874e+08
2015-05-21	10600000	10.3	12.15	13	12.5	17.9612	26.2136	21.3592	1.0918e+08	1.961e+09	2.862e+09	2.332e+09
2015-05-27	3300000	5.88	5.89	5.54	5.19	0.170068	-5.78231	-11.7347	19404000	3.3e+06	-1.122e+08	-2.277e+08
2015-06-02	200000	11.85	1.28	1.33	1.22	-89.1983	-88.7764	-89.7046	2370000	-211400000	-210400000	-2.126e+08
2015-06-04	8299965	4.59	4.54	4.46	4.25	-1.08932	-2.83224	-7.40741	3.80968e+07	-4.14998e+07	-1.079e+08	-2.82199e+08
2015-06-04	7607076	11.79	12.9741	14.6933	13.764	10.0433	24.6251	16.743	8.96874e+07	9.00754e+08	2.20856e+09	1.50164e+09
2015-06-05	17054935	1.26	1.71	1.51	1.71	35.7143	19.8413	35.7143	2.14892e+07	7.67472e+08	4.26373e+08	7.67472e+08
2015-06-09	18181818	6.63	8.36	8.33	7.57	26.0935	25.641	14.178	1.20545e+08	3.14545e+09	3.09091e+09	1.70909e+09
2015-06-09	3333333	2.17	2.39	2.37	2.22	10.1382	9.21659	2.30415	7.23333e+06	7.33333e+07	6.66667e+07	1.66667e+07
2015-06-11	5217392	6.09	6.12	5.48	5.36	0.492611	-10.0164	-11.9869	3.17739e+07	1.56522e+07	-3.18261e+08	-3.8087e+08
2015-06-16	5000000	1.42	1.4	1.52	1.04	-1.40845	7.04225	-26.7606	7100000	-1e+07	5e+07	-1.9e+08
2015-06-16	23700000	11.37	12.31	11.65	11.4	8.26737	2.46262	0.263852	269469000	2.2278e+09	6.636e+08	7.11e+07
2015-06-16	58349521	4.65	4.66	4.72	4.35	0.215054	1.50538	-6.45161	2.71325e+08	5.83495e+07	4.08447e+08	-1.75049e+09
2015-06-16	57518970	5.5	5.29	5.31	5.1	-3.81818	-3.45455	-7.27273	316354335	-1207898370	-1.09286e+09	-2.30076e+09
2015-06-17	54899606	4.19	3.95	3.79	3.98	-5.72792	-9.54654	-5.01193	2.30029e+08	-1.31759e+09	-2.19598e+09	-1.15289e+09
2015-06-18	52173914	13.05	13.2	13.19	12.91	1.14943	1.0728	-1.0728	6.8087e+08	7.82609e+08	7.30435e+08	-7.30435e+08
2015-06-19	83484444	5.83	5.55	5.26	5.37	-4.80274	-9.77702	-7.89022	4.86714e+08	-2.33756e+09	-4.75861e+09	-3.84028e+09
2015-06-25	11600699	1.75	1.26	1.12	1.13	-28	-36	-35.4286	2.03012e+07	-5.68434e+08	-7.30844e+08	-7.19243e+08
2015-06-26	1454546	33.13	4.62	4.43	4.32	-86.0549	-86.6284	-86.9605	4.81891e+07	-4.14691e+09	-4.17455e+09	-4.19055e+09
2015-06-29	48122611	5.9	5.85	5.77	7	-0.847458	-2.20339	18.6441	2.83923e+08	-2.40613e+08	-6.25594e+08	5.29349e+09
2015-07-01	5100000	5.53	5.7	5.67	5.43	3.07414	2.53165	-1.80832	28203000	8.67e+07	7.14e+07	-5.1e+07
2015-10-07	12545711	7.15	9	9.97	10.61	25.8741	39.4406	48.3916	8.97018e+07	2.32096e+09	3537890502	4.34082e+09
2015-10-15	70548309	4.86	5.26	5.27	5.58	8.23045	8.43621	14.8148	3.42865e+08	2.82193e+09	2.89248e+09	5.07948e+09
2015-10-29	20645162	3.62	3.55	3.49	3.48	-1.9337	-3.59116	-3.8674	7.47355e+07	-1.44516e+08	-2.68387e+08	-2.89032e+08
2015-10-30	74575000	5.43	5.47	5.03	5.01	0.736648	-7.36648	-7.73481	404942250	2.983e+08	-2.983e+09	-3132150000
2015-11-04	1613000	2.55	2.54	2.28	1.77	-0.392157	-10.5882	-30.5882	4.11315e+06	-1.613e+06	-4.3551e+07	-1.25814e+08
2015-11-13	1579816	0.86	0.73	0.76	0.75	-15.1163	-11.6279	-12.7907	1.35864e+06	-2.05376e+07	-1.57982e+07	-1.7378e+07
2015-11-20	86207	6.65	5.03	4.76	4.7	-24.3609	-28.4211	-29.3233	573277	-13965534	-1.62931e+07	-16810365
2015-11-23	2100000	7.18	9.18	9.04	8.95	27.8552	25.9053	24.6518	15078000	4.2e+08	3.906e+08	3.717e+08
2015-11-23	97756603	5.51	6.29	6.59	6.46	14.1561	19.6007	17.2414	5.38639e+08	7.62502e+09	10557713124	9.28688e+09
2015-11-27	72000000	5.73	8.03	8.47	8.37	40.1396	47.8185	46.0733	4.1256e+08	1.656e+10	19728000000	1.9008e+10
2015-12-01	45074628	7.71	7.45	7.4	8.03	-3.37224	-4.02075	4.15045	3.47525e+08	-1.17194e+09	-1.39731e+09	1.44239e+09
2015-12-01	700000	3.45	2.97	2.76	2.85	-13.913	-20	-17.3913	2415000	-3.36e+07	-48300000	-4.2e+07
2015-12-02	11142554	6.57	7.9	9.13	8.76	20.2435	38.965	33.3333	7.32066e+07	1481959682	2.85249e+09	2.44022e+09
2015-12-03	1946320	4.65	7.52	6.53	10.13	61.7204	40.4301	117.849	9050388	5.58594e+08	3.65908e+08	1066583360
2015-12-04	14285715	2.06	1.55	1.76	1.29	-24.7573	-14.5631	-37.3786	2.94286e+07	-7.28571e+08	-4.28571e+08	-1100000055
2015-12-10	4045967	10.39	10.7771	10.3144	10.2461	3.7257	-0.727623	-1.38499	4.20376e+07	1.56619e+08	-3.05875e+07	-5.82215e+07
2016-02-10	35600000	15.11	15.16	14.94	14.86	0.330907	-1.12508	-1.65453	537916000	1.78e+08	-6.052e+08	-890000000
2016-03-15	4000000	8.78	12.56	12.49	12.56	43.0524	42.2551	43.0524	35120000	1.512e+09	1.484e+09	1.512e+09
2016-03-16	28447848	3.89	4.62	4.55	4.38	18.7661	16.9666	12.5964	1.10662e+08	2.07669e+09	1.87756e+09	1.39394e+09
2016-03-18	3755000	3.61	4.1936	4.22	4.14	16.1662	16.8975	14.6814	13555550	2.19142e+08	2.29055e+08	1.99015e+08
2016-03-21	12622721	7.53	8.44	8.36	8.66	12.085	11.0226	15.0066	9.50491e+07	1.14867e+09	1.04769e+09	1426367473
2016-04-25	13607045	5.75	6.676	6.86	7.17	16.1043	19.3043	24.6957	7.82405e+07	1260012367	1.51038e+09	1932200390
2016-04-25	2006592	5.59	8.05	7.33	7.33	44.0072	31.127	31.127	1.12168e+07	4.93622e+08	349147008	349147008
2016-04-28	64933334	6.82	6.97	6.73	6.59	2.19941	-1.31965	-3.37243	4.42845e+08	9.74e+08	-5.844e+08	-1.49347e+09
2016-04-29	23547501	7.68	7.6742	7.68	7.51	-0.0755208	0	-2.21354	1.80845e+08	-1.36576e+07	0	-4.00308e+08
2016-05-11	8518190	6.02	5.92	5.81	5.87	-1.66113	-3.48837	-2.49169	5.12795e+07	-8.51819e+07	-178881990	-1.27773e+08
2016-05-24	16327400	3.97	6.57	6.95	5.97	65.4912	75.063	50.3778	64819778	4245124000	4865565200	3.26548e+09
2016-06-01	8000000	1.51	1.09	1.5	1.73	-27.8146	-0.662252	14.5695	12080000	-336000000	-8e+06	176000000
2016-06-07	69416666	1.48	1.54	1.44	1.4	4.05405	-2.7027	-5.40541	1.02737e+08	4.165e+08	-2.77667e+08	-5.55333e+08
2016-06-09	14450362	8.69	8.55	8.25	7.96	-1.61105	-5.06329	-8.40046	1.25574e+08	-2.02305e+08	-6.35816e+08	-1.05488e+09
2016-06-09	72608861	35.77	38.13	37.87	36.71	6.59771	5.87084	2.6279	2.59722e+09	1.71357e+10	1.52479e+10	6.82523e+09
2016-06-10	3416613	6.02	6.05	6.43	6.04	0.498339	6.81063	0.332226	2.0568e+07	1.02498e+07	1.40081e+08	6.83323e+06
2016-06-13	800000	6.05	9.45	9.33	8.99	56.1983	54.2149	48.595	4840000	272000000	2.624e+08	2.352e+08
2016-06-13	5661553	86.94	10.24	9.5	9.25	-88.2218	-89.0729	-89.3605	4.92215e+08	-43424111510	-43843066432	-43984605257
2016-06-14	23750000	4.81	6.84	6.67	5.66	42.2037	38.6694	17.6715	1.14237e+08	4821250000	4417500000	2.01875e+09
2016-06-21	14787879	2.27	1.95	1.78	1.62	-14.0969	-21.5859	-28.6344	3.35685e+07	-473212128	-724606071	-9.61212e+08
2016-06-21	5379157	2.3	0.42	0.48	0.79	-81.7391	-79.1304	-65.6522	1.23721e+07	-1011281516	-9.79007e+08	-8.12253e+08
2016-06-22	3050000	0.72	0.79	0.71	0.86	9.72222	-1.38889	19.4444	2196000	2.135e+07	-3.05e+06	4.27e+07
2016-09-27	29761905	0.98	0.75	0.77	0.65	-23.4694	-21.4286	-33.6735	2.91667e+07	-684523815	-6.25e+08	-9.82143e+08
2016-09-28	10012500	6.07	8.17	7.88	7.16	34.5964	29.8188	17.9572	60775875	2.10262e+09	1.81226e+09	1.09136e+09
2016-10-24	884616	2.92	6.1	5.92	10.52	108.904	102.74	260.274	2.58308e+06	2.81308e+08	265384800	6.72308e+08
2016-10-28	2513550	8.88	12.79	12.85	12.55	44.0315	44.7072	41.3288	2.23203e+07	9.82798e+08	9.97879e+08	9.22473e+08
2016-10-28	130890656	5.11	5.92	5.7	5.7	15.8513	11.546	11.546	6.68851e+08	1.06021e+10	7.72255e+09	7.72255e+09
2016-11-04	1177418	3.46	3.046	2.989	2.6659	-11.9653	-13.6127	-22.9509	4.07387e+06	-4.87451e+07	-5.54564e+07	-9.34988e+07
2016-11-18	20000000	2.16	2.92	3.14	3.32	35.1852	45.3704	53.7037	43200000	1.52e+09	1.96e+09	2.32e+09
2016-11-22	12923077	3.53	4.02	3.79	3.52	13.881	7.36544	-0.283286	4.56185e+07	6.33231e+08	3.36e+08	-1.29231e+07
2016-11-22	5681818	11.94	11.8	11.01	11.28	-1.17253	-7.78894	-5.52764	6.78409e+07	-7.95455e+07	-5.28409e+08	-3.75e+08
2016-11-29	1500000	5.01	6.63	6.1	6.56	32.3353	21.7565	30.9381	7515000	2.43e+08	1.635e+08	2.325e+08
2016-11-29	43352727	5.04	5.23	5.13	5.18	3.76984	1.78571	2.77778	2.18498e+08	8.23702e+08	3.90175e+08	6.06938e+08
2016-11-29	40927650	10.76	10.92	10.69	10.68	1.48699	-0.650558	-0.743494	440381514	6.54842e+08	-2.86494e+08	-3.27421e+08
2016-11-30	6053552	4.01	4.08	4.08	4.1	1.74564	1.74564	2.24439	2.42747e+07	4.23749e+07	4.23749e+07	5.4482e+07
2016-12-07	7960000	1.94	1.74	2.64	2.46	-10.3093	36.0825	26.8041	15442400	-1.592e+08	5.572e+08	413920000
2016-12-07	600000	4.41	3.55	3.05	3.21	-19.5011	-30.839	-27.2109	2646000	-5.16e+07	-8.16e+07	-72000000
2016-12-08	1800000	2.85	2.39	2.69	2.76	-16.1404	-5.61404	-3.15789	5130000	-8.28e+07	-2.88e+07	-1.62e+07
2016-12-08	13215205	3.18	3.2	3.1	3.4	0.628931	-2.51572	6.91824	4.20244e+07	2.64304e+07	-1.05722e+08	2.90735e+08
2016-12-28	50000000	0.14	0.23	0.23	0.23	64.2857	64.2857	64.2857	7e+06	450000000	450000000	450000000
2017-02-10	1930000	6.73	6.55	5.35	5.69	-2.67459	-20.5052	-15.4532	12988900	-3.474e+07	-2.6634e+08	-200720000
2017-02-22	14130434	5.13	4.66	5.09	4.84	-9.16179	-0.779727	-5.65302	7.24891e+07	-6.6413e+08	-5.65217e+07	-4.09783e+08
2017-03-16	4800000	1.42	1.43	1.28	1.42	0.704225	-9.85915	0	6816000	4.8e+06	-6.72e+07	0
2017-03-22	3807030	8.53	10.31	9.61	8.85	20.8675	12.6612	3.75147	3.2474e+07	6.77651e+08	4.11159e+08	1.21825e+08
2017-03-23	12399372	5.21	5.9	5.65	6.12	13.2438	8.4453	17.4664	6.46007e+07	8.55557e+08	5.45572e+08	1128342852
2017-03-24	651000	8.26	9.91	10.24	11.28	19.9758	23.9709	36.5617	5377260	1.07415e+08	1.28898e+08	196602000
2017-03-31	26565495	8.36	9.19	8.87	9.21	9.92823	6.10048	10.1675	2.22088e+08	2204936085	1.35484e+09	2.25807e+09
2017-04-03	14828000	3.24	2.96	2.89	2.58	-8.64198	-10.8025	-20.3704	48042720	-4.15184e+08	-5.1898e+08	-9.78648e+08
2017-04-06	8613860	5.6	5.59	5.59	5.75	-0.178571	-0.178571	2.67857	48237616	-8.61386e+06	-8.61386e+06	1.29208e+08
2017-04-06	16000000	2.9	2.83	2.75	2.83	-2.41379	-5.17241	-2.41379	46400000	-1.12e+08	-2.4e+08	-1.12e+08
2017-04-06	9813136	6.54	6.39	6.42	6.57	-2.29358	-1.83486	0.458716	6.41779e+07	-1.47197e+08	-1.17758e+08	2.94394e+07
2017-04-07	1000000	7.5	10.06	9.95	10.51	34.1333	32.6667	40.1333	7500000	2.56e+08	2.45e+08	301000000
2017-04-07	1000000	7.5	10.06	9.95	10.51	34.1333	32.6667	40.1333	7500000	2.56e+08	2.45e+08	301000000
2017-04-25	2600000	1.05	0.63	0.66	0.56	-40	-37.1429	-46.6667	2730000	-109200000	-1.014e+08	-127400000
2017-05-05	535000	2.39	2.26	2.01	1.8	-5.43933	-15.8996	-24.6862	1278650	-6.955e+06	-2.033e+07	-3.1565e+07
2017-05-09	1350000	2.25	2.5	2.57	2.37	11.1111	14.2222	5.33333	3037500	33750000	4.32e+07	1.62e+07
2017-05-11	17251180	7.82	7.91	8.18	8.06	1.1509	4.60358	3.06905	1.34904e+08	1.55261e+08	6.21042e+08	4.14028e+08
2017-05-11	17598411	6.19	7.31	7.35	7.74	18.0937	18.7399	25.0404	1.08934e+08	1.97102e+09	2.04142e+09	2.72775e+09
2017-05-18	7700000	1.48	1.97	4.53	3.17	33.1081	206.081	114.189	11396000	3.773e+08	2348500000	1301300000
2017-05-19	73439120	6.3	7.67	7.65	8.97	21.746	21.4286	42.381	462666456	1.00612e+10	9.91428e+09	1.96082e+10
2017-05-23	36262500	6.43	7.35	7.51	8.06	14.3079	16.7963	25.3499	233167875	3336150000	3.91635e+09	5.91079e+09
2017-05-24	46666667	3.6	3.56	3.55	3.58	-1.11111	-1.38889	-0.555556	1.68e+08	-1.86667e+08	-2.33333e+08	-9.33333e+07
2017-05-26	663534	4.64	4.64	4.22	4.68	0	-9.05172	0.862069	3.0788e+06	0	-2.78684e+07	2.65414e+06
2017-05-30	1150000	2.29	3.28	2.81	2.69	43.2314	22.7074	17.4672	2633500	1.1385e+08	5.98e+07	4.6e+07
2017-05-31	26015604	7.14	9.22	9.12	9.6	29.1317	27.7311	34.4538	1.85751e+08	5.41125e+09	5151089592	6399838584
2017-06-08	8199057	7.73	8.59	9.46	9.35	11.1255	22.3803	20.9573	6.33787e+07	7.05119e+08	1.41844e+09	1.32825e+09
2017-06-12	26845638	9.21	9.47	9.25	9.54	2.82302	0.434311	3.58306	2.47248e+08	6.97987e+08	1.07383e+08	8.85906e+08
2017-06-15	366666	22.49	22.44	22.58	22.98	-0.222321	0.400178	2.17875	8.24632e+06	-1.83333e+06	3.29999e+06	1.79666e+07
2017-06-19	5128205	2.23	2.71	2.53	2.63	21.5247	13.4529	17.9372	1.14359e+07	246153840	1.53846e+08	2.05128e+08
2017-06-20	17241379	3.53	3.65	3.35	3.49	3.39943	-5.09915	-1.13314	6.08621e+07	2.06897e+08	-3.10345e+08	-6.89655e+07
2017-06-20	10460667	5.47	5.87	6.16	6.08	7.31261	12.6143	11.1517	5.72198e+07	4.18427e+08	7.21786e+08	6.38101e+08
2017-06-21	3594331	1.2	1.7	3.14	2.24	41.6667	161.667	86.6667	4.3132e+06	1.79717e+08	6.973e+08	3.7381e+08
2017-06-21	122286379	3.64	3.28	3.5	3.74	-9.89011	-3.84615	2.74725	4.45122e+08	-4.40231e+09	-1.71201e+09	1.22286e+09
2017-06-22	2600000	0.62	0.84	1.31	1.83	35.4839	111.29	195.161	1612000	5.72e+07	179400000	314600000
2017-07-14	5876530	4.33	3.96	3.94	3	-8.54503	-9.00693	-30.7159	2.54454e+07	-2.17432e+08	-2.29185e+08	-7.81578e+08
2017-09-13	3400000	0.62	1.25	1.32	1.44	101.613	112.903	132.258	2108000	214200000	2.38e+08	278800000
2017-09-14	4645000	2.43	5.11	5.42	5.21	110.288	123.045	114.403	11287350	1.24486e+09	1.38885e+09	1.29131e+09
2017-10-02	1043478	14.7	13.71	13.7	13.95	-6.73469	-6.80272	-5.10204	1.53391e+07	-1.03304e+08	-104347800	-78260850
2017-09-27	11608581	2.89	3.15	3.13	3.02	8.99654	8.3045	4.49827	3.35488e+07	3.01823e+08	2.78606e+08	1.50912e+08
2017-09-28	36923085	13.55	13.11	13.93	13.37	-3.24723	2.80443	-1.32841	5.00308e+08	-1.62462e+09	1.40308e+09	-6.64616e+08
2017-10-02	2030000	0.78	2.04	1.59	1.29	161.538	103.846	65.3846	1583400	255780000	164430000	103530000
2017-10-05	12857264	6.88	7.94	7.58	7.41	15.407	10.1744	7.70349	8.8458e+07	1.36287e+09	9.00008e+08	6.81435e+08
2017-10-05	2225000	0.72	1.38	1.48	1.69	91.6667	105.556	134.722	1602000	1.4685e+08	169100000	215825000
2017-10-09	17092310	6.16	6.65	6.41	6.2	7.95455	4.05844	0.649351	1.05289e+08	8.37523e+08	427307750	6.83692e+07
2017-10-09	14372529	3.07	3.41	3.32	3.14	11.0749	8.14332	2.28013	4.41237e+07	4.88666e+08	3.59313e+08	1.00608e+08
2017-10-10	78092792	11.53	12.02	12.15	11.67	4.24978	5.37728	1.21422	9.0041e+08	3.82655e+09	4.84175e+09	1.0933e+09
2017-10-11	6451614	3.85	5.48	6.4	7.54	42.3377	66.2338	95.8442	2.48387e+07	1.05161e+09	1645161570	2380645566
2017-10-11	1000000	2.74	3.53	3.48	4.38	28.8321	27.0073	59.854	2740000	7.9e+07	7.4e+07	1.64e+08
2017-10-12	29166666	2.96	3.62	3.3	3.04	22.2973	11.4865	2.7027	8.63333e+07	1.925e+09	9.91667e+08	2.33333e+08
2017-10-20	1666667	2.21	1.23	1.3	0.99	-44.3439	-41.1765	-55.2036	3.68333e+06	-163333366	-1.51667e+08	-203333374
2017-10-25	17855000	1.75	1.72	1.71	1.91	-1.71429	-2.28571	9.14286	31246250	-5.3565e+07	-7.142e+07	2.8568e+08
2017-10-27	2350000	0.93	0.87	0.92	0.77	-6.45161	-1.07527	-17.2043	2185500	-1.41e+07	-2.35e+06	-3.76e+07
2017-11-06	41935000	1.91	1.83	1.76	1.63	-4.18848	-7.8534	-14.6597	80095850	-3.3548e+08	-6.29025e+08	-1.17418e+09
2017-11-06	1450000	0.82	0.95	0.95	0.95	15.8537	15.8537	15.8537	1189000	18850000	1.885e+07	1.885e+07
2017-11-13	3378175	7.41	8.39	8.47	8.01	13.2254	14.305	8.09717	2.50323e+07	3.31061e+08	3.58087e+08	2.0269e+08
2017-11-15	7500000	12.66	12.76	12.66	11.71	0.789889	0	-7.50395	94950000	7.5e+07	0	-7.125e+08
2017-11-16	600000	3.93	2.03	1.9	1.85	-48.3461	-51.6539	-52.9262	2358000	-1.14e+08	-121800000	-1.248e+08
2017-11-21	6444444	5.34	4.82	4.23	3.34	-9.73783	-20.7865	-37.4532	3.44133e+07	-3.35111e+08	-7.15333e+08	-1.28889e+09
2017-11-23	7000000	15.6	15.43	15.66	15.61	-1.08974	0.384615	0.0641026	109200000	-1.19e+08	4.2e+07	7e+06
2017-11-24	6000000	3.02	4.6	3.79	3.74	52.3179	25.4967	23.8411	18120000	9.48e+08	4.62e+08	4.32e+08
2017-11-24	1705427	1.56	1.29	1.3	1.32	-17.3077	-16.6667	-15.3846	2.66047e+06	-46046529	-4.43411e+07	-40930248
2017-11-30	1628571	4.18	4.57	4.45	4.62	9.33014	6.45933	10.5263	6.80743e+06	6.35143e+07	4.39714e+07	7.16571e+07
2017-12-05	2688000	0.45	0.39	0.34	0.63	-13.3333	-24.4444	40	1209600	-16128000	-2.9568e+07	48384000
2017-12-05	3500000	0.77	1.05	1.12	1.32	36.3636	45.4545	71.4286	2695000	9.8e+07	1.225e+08	192500000
2017-12-06	6150000	0.77	0.72	0.74	0.69	-6.49351	-3.8961	-10.3896	4735500	-3.075e+07	-1.845e+07	-4.92e+07
2017-12-07	2062623	6.47	6.38	6.63	6.78	-1.39104	2.47295	4.79134	1.33452e+07	-1.85636e+07	3.3002e+07	6.39413e+07
2017-12-08	11345461	5.21	4.55	4.35	4.97	-12.6679	-16.5067	-4.60653	5.91099e+07	-7.488e+08	-9.7571e+08	-2.72291e+08
2017-12-08	3000906	0.95	1.02	1.15	1.53	7.36842	21.0526	61.0526	2.85086e+06	2.10063e+07	6.00181e+07	1.74053e+08
2017-12-11	4890474	5.88	6.06	6.13	7.17	3.06122	4.2517	21.9388	2.8756e+07	8.80285e+07	122261850	6.30871e+08
2017-12-15	2000000	0.35	0.36	0.35	0.3	2.85714	1.58603e-14	-14.2857	700000	2e+06	1.11022e-08	-1e+07
2017-12-21	200000	2.98	2.62	2.86	2.37	-12.0805	-4.02685	-20.4698	596000	-7.2e+06	-2.4e+06	-1.22e+07
2018-01-19	1038855	2.79	2.64	2.5	2.03	-5.37634	-10.3943	-27.2401	2.89841e+06	-1.55828e+07	-3.01268e+07	-7.8953e+07
2018-02-01	520000	12.26	13.46	13.66	13.39	9.78793	11.4192	9.21697	6375200	6.24e+07	7.28e+07	5.876e+07
2018-02-26	1400000	6.82	5.4	5.47	5.46	-20.8211	-19.7947	-19.9413	9548000	-198800000	-1.89e+08	-1.904e+08
2018-03-05	2083334	2.91	2.93	2.67	2.34	0.687285	-8.24742	-19.5876	6.0625e+06	4.16667e+06	-5e+07	-1.1875e+08
2018-03-20	39186081	4	4	4.09	4.24	0	2.25	6	156744324	0	3.52675e+08	9.40466e+08
2018-03-21	9368838	6.17	6.21	6.52	6.17	0.648298	5.67261	0	5.78057e+07	3.74754e+07	3.27909e+08	0
2018-03-22	221810344	3.74	3.74	3.85	3.99	0	2.94118	6.68449	8.29571e+08	0	2.43991e+09	5545258600
2018-03-22	17850000	2.54	2.56	2.47	2.43	0.787402	-2.75591	-4.33071	45339000	3.57e+07	-1.2495e+08	-1.9635e+08
2018-03-22	20000000	9.23	9.89	9.87	10.1	7.1506	6.93391	9.42579	184600000	1.32e+09	1.28e+09	1.74e+09
2018-03-26	1050000	4.7	4.29	3.96	4.11	-8.7234	-15.7447	-12.5532	4935000	-4.305e+07	-7.77e+07	-6.195e+07
2018-03-27	29647660	5.77	4.91	4.98	4.29	-14.9047	-13.6915	-25.6499	1.71067e+08	-2.5497e+09	-2.34217e+09	-4.38785e+09
2018-03-29	2507000	1.8	2.17	1.74	1.26	20.5556	-3.33333	-30	4512600	9.2759e+07	-1.5042e+07	-135378000
2018-04-16	1178650	7.3	6.77	6.84	6.21	-7.26027	-6.30137	-14.9315	8604145	-6.24685e+07	-5.42179e+07	-128472850
2018-04-23	2375000	2.62	2.25	2.5	1.92	-14.1221	-4.58015	-26.7176	6222500	-8.7875e+07	-2.85e+07	-1.6625e+08
2018-05-17	4642857	8.02	9.46	10.14	10.02	17.9551	26.4339	24.9377	3.72357e+07	6.68571e+08	9.84286e+08	928571400
2018-06-05	7274991	8.57	8.65	8.74	8.78	0.933489	1.98366	2.45041	6.23467e+07	5.81999e+07	1.23675e+08	1.52775e+08
2018-06-07	20000000	24.51	32.07	32.61	37.37	30.8446	33.0477	52.4684	4.902e+08	15120000000	1.62e+10	2.572e+10
2018-06-08	12174485	6.2	7.74	7.52	8.08	24.8387	21.2903	30.3226	75481807	1874870690	1.60703e+09	2288803180
2018-06-14	56867351	9.83	9.9335	10.5	10.74	1.0529	6.81587	9.25738	5.59006e+08	5.88577e+08	3.81011e+09	5.17493e+09
2018-06-18	6038819	5.81	6.05	5.97	6.09	4.13081	2.75387	4.81928	3.50855e+07	1.44932e+08	9.66211e+07	1.69087e+08
2018-06-19	10003860	5.28	5.31	5.3	5.42	0.568182	0.378788	2.65152	5.28204e+07	3.00116e+07	2.00077e+07	1.40054e+08
2018-06-20	824175	14.13	13.39	13.8	13.65	-5.23708	-2.33546	-3.39703	1.16456e+07	-6.0989e+07	-2.71978e+07	-3.95604e+07
2018-06-25	13409091	1.38	2.1	2.11	4.38	52.1739	52.8986	217.391	1.85045e+07	9.65455e+08	9.78864e+08	4.02273e+09
2018-06-27	3654555	1.19329	0.58	0.57	0.47	-51.3948	-52.2329	-60.6131	4.36094e+06	-2.2413e+08	-2.27784e+08	-2.6433e+08
2018-06-28	14444444	4.99	5.04	5.19	5.93	1.002	4.00802	18.8377	7.20778e+07	7.22222e+07	2.88889e+08	1.35778e+09
2018-08-28	2500000	1.26	0.97	0.75	0.82	-23.0159	-40.4762	-34.9206	3150000	-72500000	-127500000	-1.1e+08
2018-09-27	2600000	5.65	6.13	5.75	5.5	8.49558	1.76991	-2.65487	14690000	1.248e+08	2.6e+07	-3.9e+07
2018-09-28	4245283	13.87	14.27	14.16	13.69	2.88392	2.09084	-1.29776	5.88821e+07	1.69811e+08	1.23113e+08	-7.64151e+07
2018-10-12	2113000	1.36	4.19	3.43	2.74	208.088	152.206	101.471	2873680	5.97979e+08	4.37391e+08	291594000
2018-10-16	1750000	0.65	0.52	0.5	0.39	-20	-23.0769	-40	1137500	-22750000	-26250000	-45500000
2018-11-06	7046157	0.22	0.1	0.09	0.07	-54.5455	-59.0909	-68.1818	1.55015e+06	-84553884	-91600041	-1.05692e+08
2018-11-21	4032258	1.33	1.45	1.32	1.2	9.02256	-0.75188	-9.77444	5.3629e+06	4.83871e+07	-4.03226e+06	-5.24194e+07
2018-11-29	4500000	7.97	8.26	8.04	8.01	3.63864	0.878294	0.501882	35865000	1.305e+08	3.15e+07	1.8e+07
2018-12-04	7222000	4.99	4.75	4.81	4.88	-4.80962	-3.60721	-2.20441	36037780	-1.73328e+08	-1.29996e+08	-7.9442e+07
2018-12-05	11000000	2.45	1.71	1.6	1.53	-30.2041	-34.6939	-37.551	2.695e+07	-8.14e+08	-9.35e+08	-1.012e+09
2018-12-06	4428261	8.01	8.36	8.72	8.83	4.36954	8.86392	10.2372	3.54704e+07	1.54989e+08	3.14407e+08	3.63117e+08
2018-12-06	8088235	7.57	7.26	7.4	6.91	-4.09511	-2.24571	-8.71863	6.12279e+07	-2.50735e+08	-1.375e+08	-5.33824e+08
2018-12-13	2540527	0.69	0.6	0.63	0.71	-13.0435	-8.69565	2.89855	1.75296e+06	-2.28647e+07	-1.52432e+07	5.08105e+06
2019-01-21	6000000	2.34	2.2	2.15	2.08	-5.98291	-8.11966	-11.1111	14040000	-8.4e+07	-114000000	-1.56e+08
2019-02-28	2118714	1.73	2.72	2.77	3.44	57.2254	60.1156	98.8439	3.66538e+06	2.09753e+08	2.20346e+08	3.623e+08
2019-03-05	2962777	1.09	1.06694	0.962752	1.02242	-2.1156	-11.6741	-6.19963	3.22943e+06	-6.83216e+06	-3.77007e+07	-2.00213e+07
2019-04-09	36893081	9.12	10.71	10.24	10.01	17.4342	12.2807	9.75877	3.36465e+08	5.866e+09	4.13203e+09	3.28348e+09
2019-04-11	43513472	4.63	4.64	4.64	4.46	0.215983	0.215983	-3.67171	2.01467e+08	4.35135e+07	4.35135e+07	-7.39729e+08
2019-05-29	11840000	3.57	3.53896	3.58738	3.6936	-0.869468	0.486787	3.46231	42268800	-3.67514e+07	2.05759e+07	1.46348e+08
2019-06-05	14500000	9.53	10.83	11.19	12.46	13.6411	17.4187	30.745	138185000	1.885e+09	2.407e+09	4.2485e+09
2019-06-14	8420751	5.17	6.86	7.22	7.67	32.6886	39.6518	48.3559	4.35353e+07	1.42311e+09	1726253955	2.10519e+09
2019-06-14	15000000	2.41	2.32	2.42	2.48	-3.73444	0.414938	2.90456	36150000	-1.35e+08	1.5e+07	1.05e+08
2019-06-18	23157418	2.17	2.45	2.35	2.28	12.9032	8.29493	5.06912	5.02516e+07	6.48408e+08	4.16834e+08	2.54732e+08

## Sheet: Graphs
Offer Price (USD)	Price 1 Day After Offer (USD)	Price 1 Week After Offer (USD)	Price 4 Weeks After Offer (USD)	FD Return	FD Return Bins	FW Return	FW Return Bins	4W Return	4W Return Bins
2.06	1.9	1.84	1.41	-7.76699	-100	-10.6796	-100	-31.5534	-100
4.52	4.41	4.1	4.11	-2.43363	-98	-9.29204	-98	-9.0708	-98
0.88	0.97	0.98	1.08	10.2273	-96	11.3636	-96	22.7273	-96
7.64	7.49	7.49	7.38	-1.96335	-94	-1.96335	-94	-3.40314	-94
4.14	4.18	4.21	3.79	0.966184	-92	1.69082	-92	-8.45411	-92
0.33	0.12	0.17	0.3	-63.6364	-90	-48.4848	-90	-9.09091	-90
0.19	0.16	0.13	0.14	-15.7895	-88	-31.5789	-88	-26.3158	-88
0.84	0.53	0.52	0.58	-36.9048	-86	-38.0952	-86	-30.9524	-86
0.8466	0.79	0.78	0.58	-6.68557	-84	-7.86676	-84	-31.4907	-84
3.45	2.35	3.11	3.2	-31.8841	-82	-9.85507	-82	-7.24638	-82
0.83	0.47	0.36	0.34	-43.3735	-80	-56.6265	-80	-59.0361	-80
3.58	2.72	2.46	2.6	-24.0223	-78	-31.2849	-78	-27.3743	-78
0.65	0.63	0.61	0.64	-3.07692	-76	-6.15385	-76	-1.53846	-76
0.23	0.33	0.34	0.35	43.4783	-74	47.8261	-74	52.1739	-74
0.64	0.73	0.75	0.92	14.0625	-72	17.1875	-72	43.75	-72
5.85	6.19	5.95	5.85	5.81197	-70	1.7094	-70	0	-70
14.72	15.58	16.12	16.46	5.84239	-68	9.51087	-68	11.8207	-68
0.49	0.42	0.44	0.39	-14.2857	-66	-10.2041	-66	-20.4082	-66
0.28	0.58	0.5	0.43	107.143	-64	78.5714	-64	53.5714	-64
3.78	1.93	1.85	3.42	-48.9418	-62	-51.0582	-62	-9.52381	-62
4.14	4.12	4.03	4.09	-0.483092	-60	-2.657	-60	-1.20773	-60
3.38	3.09	3.26	3.48	-8.57988	-58	-3.5503	-58	2.95858	-58
1.32	0.4	0.42	0.37	-69.697	-56	-68.1818	-56	-71.9697	-56
0.85	0.66	0.67	0.64	-22.3529	-54	-21.1765	-54	-24.7059	-54
0.67	0.69	0.65	0.75	2.98507	-52	-2.98507	-52	11.9403	-52
39	47.66	47.51	49.23	22.2051	-50	21.8205	-50	26.2308	-50
6.73	7.24	7.11	8.73	7.57801	-48	5.64636	-48	29.7177	-48
8.75	7.32	7.15	6.4	-16.3429	-46	-18.2857	-46	-26.8571	-46
0.67	1.05	1.02	1.02	56.7164	-44	52.2388	-44	52.2388	-44
0.13	0.13	0.09	0.14	0	-42	-30.7692	-42	7.69231	-42
0.44	0.97	0.82	0.89	120.455	-40	86.3636	-40	102.273	-40
9.79	9.8	9.71	9.66	0.102145	-38	-0.81716	-38	-1.32789	-38
1.09	0.68	0.69	1.08	-37.6147	-36	-36.6972	-36	-0.917431	-36
3.35	3.57	3.63	3.43	6.56716	-34	8.35821	-34	2.38806	-34
3.35	3.57	3.63	3.43	6.56716	-32	8.35821	-32	2.38806	-32
3.75	3.97	3.98	3.95	5.86667	-30	6.13333	-30	5.33333	-30
1.46	0.99	0.84	0.96	-32.1918	-28	-42.4658	-28	-34.2466	-28
0.51	0.39	0.64	0.54	-23.5294	-26	25.4902	-26	5.88235	-26
6.4	6.25	6.46	6.03	-2.34375	-24	0.9375	-24	-5.78125	-24
4.61	4.54	4.25	3.51	-1.51844	-22	-7.80911	-22	-23.8612	-22
7.77	7.75	7.9	7.26	-0.2574	-20	1.6731	-20	-6.56371	-20
8.53	8.77	8.81	7.7	2.8136	-18	3.28253	-18	-9.73036	-18
7.6	7.22	6.86	7.93	-5	-16	-9.73684	-16	4.34211	-16
8.39	7.75	7.15	7.2	-7.62813	-14	-14.7795	-14	-14.1836	-14
8.39	7.75	7.15	7.2	-7.62813	-12	-14.7795	-12	-14.1836	-12
4.79	4.79	4.74	4.72	0	-10	-1.04384	-10	-1.46138	-10
0.69	0.78	0.61	0.87	13.0435	-8	-11.5942	-8	26.087	-8
3.31	3.22	3.17	3.26	-2.71903	-6	-4.22961	-6	-1.51057	-6
3.31	3.22	3.17	3.26	-2.71903	-4	-4.22961	-4	-1.51057	-4
0.63	0.68	0.69	0.69	7.93651	-2	9.52381	-2	9.52381	-2
9.02	3.3204	9.92	3.0702	-63.1885	0	9.97783	0	-65.9623	0
3.73	3.61	3.4	3.18	-3.21716	2	-8.84718	2	-14.7453	2
3.73	3.61	3.4	3.18	-3.21716	4	-8.84718	4	-14.7453	4
0.06	0.06	0.06	0.06	0	6	0	6	0	6
0.59	0.77	1.31	1.97	30.5085	8	122.034	8	233.898	8
6.23	5.88	6.14	5.52	-5.61798	10	-1.44462	10	-11.3965	10
17.1	17.1	17.03	16.75	0	12	-0.409357	12	-2.04678	12
17.1	17.1	17.03	16.75	0	14	-0.409357	14	-2.04678	14
0.46	0.47	0.32	0.38	2.17391	16	-30.4348	16	-17.3913	16
0.69	0.69	0.69	0.7	0	18	0	18	1.44928	18
4.47	4.43	4.57	4.72	-0.894855	20	2.23714	20	5.59284	20
20.08	20.59	19.88	21.36	2.53984	22	-0.996016	22	6.3745	22
7.02	6.84	6.82	6.92	-2.5641	24	-2.849	24	-1.4245	24
7.02	6.84	6.82	6.92	-2.5641	26	-2.849	26	-1.4245	26
13.97	14	14.21	13.88	0.214746	28	1.71797	28	-0.644238	28
2.03	2	2.27	2.05	-1.47783	30	11.8227	30	0.985222	30
5.58	6.65	6.43	6.3	19.1756	32	15.233	32	12.9032	32
6.24	6.65	6.43	6.3	6.57051	34	3.04487	34	0.961538	34
4.05	3.93	3.87	3.78	-2.96296	36	-4.44444	36	-6.66667	36
3.58	2.74	2.77	2.9	-23.4637	38	-22.6257	38	-18.9944	38
9.43	9.2	8.99	7.88	-2.43902	40	-4.66596	40	-16.4369	40
9.34	9.75	9.61	11.52	4.38972	42	2.89079	42	23.3405	42
7.04	7.92	8.12	8.56	12.5	44	15.3409	44	21.5909	44
29.82	34.83	33.05	34.17	16.8008	46	10.8317	46	14.5875	46
0.79	0.74	0.87	0.81	-6.32911	48	10.1266	48	2.53165	48
14.53	15.19	15.27	16.07	4.54233	50	5.09291	50	10.5988	50
26.78	31.37	32.58	31.8	17.1397	52	21.658	52	18.7453	52
5	4.2	3.9	3.99	-16	54	-22	54	-20.2	54
12.04	13.35	13.21	13.38	10.8804	56	9.71761	56	11.1296	56
31.53	31.84	31.76	31.31	0.983191	58	0.729464	58	-0.697748	58
0.53	0.46	0.45	0.49	-13.2075	60	-15.0943	60	-7.54717	60
6.01	7	7.31	7.24	16.4725	62	21.6306	62	20.4659	62
14.32	14.3312	13.59	13.08	0.0782123	64	-5.09777	64	-8.65922	64
10.9	12.63	12.32	12.24	15.8716	66	13.0275	66	12.2936	66
21.65	19.04	20.04	18.33	-12.0554	68	-7.43649	68	-15.3349	68
8.75	9.27	9.39	9.25	5.94286	70	7.31429	70	5.71429	70
5.72	4.71	4.87	4.08	-17.6573	72	-14.8601	72	-28.6713	72
3.83	4.01	4.2	4.04	4.69974	74	9.66057	74	5.48303	74
5.48	5.35	5.42	5.32	-2.37226	76	-1.09489	76	-2.91971	76
5.94	7.11	6.85	6.72	19.697	78	15.3199	78	13.1313	78
2.92	0.66	0.62	0.61	-77.3973	80	-78.7671	80	-79.1096	80
9.43	8.71	8.69	8	-7.63521	82	-7.8473	82	-15.1644	82
8.53	10.59	12.37	18.86	24.1501	84	45.0176	84	121.102	84
2.95	2.93	2.86	2.84	-0.677966	86	-3.05085	86	-3.72881	86
8.89	9.54	9.43	9.56	7.31159	88	6.07424	88	7.53656	88
5.89	6.01	5.92	6.12	2.03735	90	0.509338	90	3.90492	90
9.92	10.21	10.69	10.96	2.92339	92	7.7621	92	10.4839	92
7.93	7.77584	7.65	7.61	-1.94402	94	-3.5309	94	-4.03531	94
41.16	8.6557	42.29	41.58	-78.9706	96	2.74538	96	1.02041	96
12.58	16.93	16.09	17.44	34.5787	98	27.9014	98	38.6328	98
12.58	16.93	16.09	17.44	34.5787	100	27.9014	100	38.6328	100
9.43	10.57	11.14	11.33	12.0891	102	18.1336	102	20.1485	102
3.99	4.39	4.36	4.44	10.0251	104	9.27318	104	11.2782	104
5.45	5.25	5.04	4.86	-3.66972	106	-7.52294	106	-10.8257	106
6.38	6.2	6.35	6.14	-2.82132	108	-0.470219	108	-3.76176	108
8.25	8.64	9.04	9.05	4.72727	110	9.57576	110	9.69697	110
4.8	6.59	6.67	6.63	37.2917	112	38.9583	112	38.125	112
5.92	7.1	7.71	6.77	19.9324	114	30.2365	114	14.3581	114
8.52	8.44	8.36	8.32	-0.938967	116	-1.87793	116	-2.34742	116
18.5	22.87	21.24	23.41	23.6216	118	14.8108	118	26.5405	118
2.12	2.06	1.52	1.79	-2.83019	120	-28.3019	120	-15.566	120
5.46	5.37	5.47	5.5	-1.64835	122	0.18315	122	0.732601	122
9.23	10.33	11.1	11.93	11.9177	124	20.26	124	29.2524	124
6.83	7.83	7.74	7.7	14.6413	126	13.3236	126	12.7379	126
14.43	16.25	16.42	16.14	12.6126	128	13.7907	128	11.8503	128
16.04	16.25	16.42	16.14	1.30923	130	2.36908	130	0.623441	130
7.68	9.04	9.06	8.95	17.7083	132	17.9688	132	16.5365	132
2.86	4.53	4.36	4.66	58.3916	134	52.4476	134	62.9371	134
6.32	6.88	6.65	6.82	8.86076	136	5.22152	136	7.91139	136
10.3	12.15	13	12.5	17.9612	138	26.2136	138	21.3592	138
5.88	5.89	5.54	5.19	0.170068	140	-5.78231	140	-11.7347	140
11.85	1.28	1.33	1.22	-89.1983	142	-88.7764	142	-89.7046	142
4.59	4.54	4.46	4.25	-1.08932	144	-2.83224	144	-7.40741	144
11.79	12.9741	14.6933	13.764	10.0433	146	24.6251	146	16.743	146
1.26	1.71	1.51	1.71	35.7143	148	19.8413	148	35.7143	148
6.63	8.36	8.33	7.57	26.0935	150	25.641	150	14.178	150
2.17	2.39	2.37	2.22	10.1382	152	9.21659	152	2.30415	152
6.09	6.12	5.48	5.36	0.492611	154	-10.0164	154	-11.9869	154
1.42	1.4	1.52	1.04	-1.40845	156	7.04225	156	-26.7606	156
11.37	12.31	11.65	11.4	8.26737	158	2.46262	158	0.263852	158
4.65	4.66	4.72	4.35	0.215054	160	1.50538	160	-6.45161	160
5.5	5.29	5.31	5.1	-3.81818	162	-3.45455	162	-7.27273	162
4.19	3.95	3.79	3.98	-5.72792	164	-9.54654	164	-5.01193	164
13.05	13.2	13.19	12.91	1.14943	166	1.0728	166	-1.0728	166
5.83	5.55	5.26	5.37	-4.80274	168	-9.77702	168	-7.89022	168
1.75	1.26	1.12	1.13	-28	170	-36	170	-35.4286	170
33.13	4.62	4.43	4.32	-86.0549	172	-86.6284	172	-86.9605	172
5.9	5.85	5.77	7	-0.847458	174	-2.20339	174	18.6441	174
5.53	5.7	5.67	5.43	3.07414	176	2.53165	176	-1.80832	176
7.15	9	9.97	10.61	25.8741	178	39.4406	178	48.3916	178
4.86	5.26	5.27	5.58	8.23045	180	8.43621	180	14.8148	180
3.62	3.55	3.49	3.48	-1.9337	182	-3.59116	182	-3.8674	182
5.43	5.47	5.03	5.01	0.736648	184	-7.36648	184	-7.73481	184
2.55	2.54	2.28	1.77	-0.392157	186	-10.5882	186	-30.5882	186
0.86	0.73	0.76	0.75	-15.1163	188	-11.6279	188	-12.7907	188
6.65	5.03	4.76	4.7	-24.3609	190	-28.4211	190	-29.3233	190
7.18	9.18	9.04	8.95	27.8552	192	25.9053	192	24.6518	192
5.51	6.29	6.59	6.46	14.1561	194	19.6007	194	17.2414	194
5.73	8.03	8.47	8.37	40.1396	196	47.8185	196	46.0733	196
7.71	7.45	7.4	8.03	-3.37224	198	-4.02075	198	4.15045	198
3.45	2.97	2.76	2.85	-13.913	200	-20	200	-17.3913	200
6.57	7.9	9.13	8.76	20.2435		38.965		33.3333
4.65	7.52	6.53	10.13	61.7204		40.4301		117.849
2.06	1.55	1.76	1.29	-24.7573		-14.5631		-37.3786
10.39	10.7771	10.3144	10.2461	3.7257		-0.727623		-1.38499
15.11	15.16	14.94	14.86	0.330907		-1.12508		-1.65453
8.78	12.56	12.49	12.56	43.0524		42.2551		43.0524
3.89	4.62	4.55	4.38	18.7661		16.9666		12.5964
3.61	4.1936	4.22	4.14	16.1662		16.8975		14.6814
7.53	8.44	8.36	8.66	12.085		11.0226		15.0066
5.75	6.676	6.86	7.17	16.1043		19.3043		24.6957
5.59	8.05	7.33	7.33	44.0072		31.127		31.127
6.82	6.97	6.73	6.59	2.19941		-1.31965		-3.37243
7.68	7.6742	7.68	7.51	-0.0755208		0		-2.21354
6.02	5.92	5.81	5.87	-1.66113		-3.48837		-2.49169
3.97	6.57	6.95	5.97	65.4912		75.063		50.3778
1.51	1.09	1.5	1.73	-27.8146		-0.662252		14.5695
1.48	1.54	1.44	1.4	4.05405		-2.7027		-5.40541
8.69	8.55	8.25	7.96	-1.61105		-5.06329		-8.40046
35.77	38.13	37.87	36.71	6.59771		5.87084		2.6279
6.02	6.05	6.43	6.04	0.498339		6.81063		0.332226
6.05	9.45	9.33	8.99	56.1983		54.2149		48.595
86.94	10.24	9.5	9.25	-88.2218		-89.0729		-89.3605
4.81	6.84	6.67	5.66	42.2037		38.6694		17.6715
2.27	1.95	1.78	1.62	-14.0969		-21.5859		-28.6344
2.3	0.42	0.48	0.79	-81.7391		-79.1304		-65.6522
0.72	0.79	0.71	0.86	9.72222		-1.38889		19.4444
0.98	0.75	0.77	0.65	-23.4694		-21.4286		-33.6735
6.07	8.17	7.88	7.16	34.5964		29.8188		17.9572
2.92	6.1	5.92	10.52	108.904		102.74		260.274
8.88	12.79	12.85	12.55	44.0315		44.7072		41.3288
5.11	5.92	5.7	5.7	15.8513		11.546		11.546
3.46	3.046	2.989	2.6659	-11.9653		-13.6127		-22.9509
2.16	2.92	3.14	3.32	35.1852		45.3704		53.7037
3.53	4.02	3.79	3.52	13.881		7.36544		-0.283286
11.94	11.8	11.01	11.28	-1.17253		-7.78894		-5.52764
5.01	6.63	6.1	6.56	32.3353		21.7565		30.9381
5.04	5.23	5.13	5.18	3.76984		1.78571		2.77778
10.76	10.92	10.69	10.68	1.48699		-0.650558		-0.743494
4.01	4.08	4.08	4.1	1.74564		1.74564		2.24439
1.94	1.74	2.64	2.46	-10.3093		36.0825		26.8041
4.41	3.55	3.05	3.21	-19.5011		-30.839		-27.2109
2.85	2.39	2.69	2.76	-16.1404		-5.61404		-3.15789
3.18	3.2	3.1	3.4	0.628931		-2.51572		6.91824
0.14	0.23	0.23	0.23	64.2857		64.2857		64.2857
6.73	6.55	5.35	5.69	-2.67459		-20.5052		-15.4532
5.13	4.66	5.09	4.84	-9.16179		-0.779727		-5.65302
1.42	1.43	1.28	1.42	0.704225		-9.85915		0
8.53	10.31	9.61	8.85	20.8675		12.6612		3.75147
5.21	5.9	5.65	6.12	13.2438		8.4453		17.4664
8.26	9.91	10.24	11.28	19.9758		23.9709		36.5617
8.36	9.19	8.87	9.21	9.92823		6.10048		10.1675
3.24	2.96	2.89	2.58	-8.64198		-10.8025		-20.3704
5.6	5.59	5.59	5.75	-0.178571		-0.178571		2.67857
2.9	2.83	2.75	2.83	-2.41379		-5.17241		-2.41379
6.54	6.39	6.42	6.57	-2.29358		-1.83486		0.458716
7.5	10.06	9.95	10.51	34.1333		32.6667		40.1333
7.5	10.06	9.95	10.51	34.1333		32.6667		40.1333
1.05	0.63	0.66	0.56	-40		-37.1429		-46.6667
2.39	2.26	2.01	1.8	-5.43933		-15.8996		-24.6862
2.25	2.5	2.57	2.37	11.1111		14.2222		5.33333
7.82	7.91	8.18	8.06	1.1509		4.60358		3.06905
6.19	7.31	7.35	7.74	18.0937		18.7399		25.0404
1.48	1.97	4.53	3.17	33.1081		206.081		114.189
6.3	7.67	7.65	8.97	21.746		21.4286		42.381
6.43	7.35	7.51	8.06	14.3079		16.7963		25.3499
3.6	3.56	3.55	3.58	-1.11111		-1.38889		-0.555556
4.64	4.64	4.22	4.68	0		-9.05172		0.862069
2.29	3.28	2.81	2.69	43.2314		22.7074		17.4672
7.14	9.22	9.12	9.6	29.1317		27.7311		34.4538
7.73	8.59	9.46	9.35	11.1255		22.3803		20.9573
9.21	9.47	9.25	9.54	2.82302		0.434311		3.58306
22.49	22.44	22.58	22.98	-0.222321		0.400178		2.17875
2.23	2.71	2.53	2.63	21.5247		13.4529		17.9372
3.53	3.65	3.35	3.49	3.39943		-5.09915		-1.13314
5.47	5.87	6.16	6.08	7.31261		12.6143		11.1517
1.2	1.7	3.14	2.24	41.6667		161.667		86.6667
3.64	3.28	3.5	3.74	-9.89011		-3.84615		2.74725
0.62	0.84	1.31	1.83	35.4839		111.29		195.161
4.33	3.96	3.94	3	-8.54503		-9.00693		-30.7159
0.62	1.25	1.32	1.44	101.613		112.903		132.258
2.43	5.11	5.42	5.21	110.288		123.045		114.403
14.7	13.71	13.7	13.95	-6.73469		-6.80272		-5.10204
2.89	3.15	3.13	3.02	8.99654		8.3045		4.49827
13.55	13.11	13.93	13.37	-3.24723		2.80443		-1.32841
0.78	2.04	1.59	1.29	161.538		103.846		65.3846
6.88	7.94	7.58	7.41	15.407		10.1744		7.70349
0.72	1.38	1.48	1.69	91.6667		105.556		134.722
6.16	6.65	6.41	6.2	7.95455		4.05844		0.649351
3.07	3.41	3.32	3.14	11.0749		8.14332		2.28013
11.53	12.02	12.15	11.67	4.24978		5.37728		1.21422
3.85	5.48	6.4	7.54	42.3377		66.2338		95.8442
2.74	3.53	3.48	4.38	28.8321		27.0073		59.854
2.96	3.62	3.3	3.04	22.2973		11.4865		2.7027
2.21	1.23	1.3	0.99	-44.3439		-41.1765		-55.2036
1.75	1.72	1.71	1.91	-1.71429		-2.28571		9.14286
0.93	0.87	0.92	0.77	-6.45161		-1.07527		-17.2043
1.91	1.83	1.76	1.63	-4.18848		-7.8534		-14.6597
0.82	0.95	0.95	0.95	15.8537		15.8537		15.8537
7.41	8.39	8.47	8.01	13.2254		14.305		8.09717
12.66	12.76	12.66	11.71	0.789889		0		-7.50395
3.93	2.03	1.9	1.85	-48.3461		-51.6539		-52.9262
5.34	4.82	4.23	3.34	-9.73783		-20.7865		-37.4532
15.6	15.43	15.66	15.61	-1.08974		0.384615		0.0641026
3.02	4.6	3.79	3.74	52.3179		25.4967		23.8411
1.56	1.29	1.3	1.32	-17.3077		-16.6667		-15.3846
4.18	4.57	4.45	4.62	9.33014		6.45933		10.5263
0.45	0.39	0.34	0.63	-13.3333		-24.4444		40
0.77	1.05	1.12	1.32	36.3636		45.4545		71.4286
0.77	0.72	0.74	0.69	-6.49351		-3.8961		-10.3896
6.47	6.38	6.63	6.78	-1.39104		2.47295		4.79134
5.21	4.55	4.35	4.97	-12.6679		-16.5067		-4.60653
0.95	1.02	1.15	1.53	7.36842		21.0526		61.0526
5.88	6.06	6.13	7.17	3.06122		4.2517		21.9388
0.35	0.36	0.35	0.3	2.85714		1.58603e-14		-14.2857
2.98	2.62	2.86	2.37	-12.0805		-4.02685		-20.4698
2.79	2.64	2.5	2.03	-5.37634		-10.3943		-27.2401
12.26	13.46	13.66	13.39	9.78793		11.4192		9.21697
6.82	5.4	5.47	5.46	-20.8211		-19.7947		-19.9413
2.91	2.93	2.67	2.34	0.687285		-8.24742		-19.5876
4	4	4.09	4.24	0		2.25		6
6.17	6.21	6.52	6.17	0.648298		5.67261		0
3.74	3.74	3.85	3.99	0		2.94118		6.68449
2.54	2.56	2.47	2.43	0.787402		-2.75591		-4.33071
9.23	9.89	9.87	10.1	7.1506		6.93391		9.42579
4.7	4.29	3.96	4.11	-8.7234		-15.7447		-12.5532
5.77	4.91	4.98	4.29	-14.9047		-13.6915		-25.6499
1.8	2.17	1.74	1.26	20.5556		-3.33333		-30
7.3	6.77	6.84	6.21	-7.26027		-6.30137		-14.9315
2.62	2.25	2.5	1.92	-14.1221		-4.58015		-26.7176
8.02	9.46	10.14	10.02	17.9551		26.4339		24.9377
8.57	8.65	8.74	8.78	0.933489		1.98366		2.45041
24.51	32.07	32.61	37.37	30.8446		33.0477		52.4684
6.2	7.74	7.52	8.08	24.8387		21.2903		30.3226
9.83	9.9335	10.5	10.74	1.0529		6.81587		9.25738
5.81	6.05	5.97	6.09	4.13081		2.75387		4.81928
5.28	5.31	5.3	5.42	0.568182		0.378788		2.65152
14.13	13.39	13.8	13.65	-5.23708		-2.33546		-3.39703
1.38	2.1	2.11	4.38	52.1739		52.8986		217.391
1.19329	0.58	0.57	0.47	-51.3948		-52.2329		-60.6131
4.99	5.04	5.19	5.93	1.002		4.00802		18.8377
1.26	0.97	0.75	0.82	-23.0159		-40.4762		-34.9206
5.65	6.13	5.75	5.5	8.49558		1.76991		-2.65487
13.87	14.27	14.16	13.69	2.88392		2.09084		-1.29776
1.36	4.19	3.43	2.74	208.088		152.206		101.471
0.65	0.52	0.5	0.39	-20		-23.0769		-40
0.22	0.1	0.09	0.07	-54.5455		-59.0909		-68.1818
1.33	1.45	1.32	1.2	9.02256		-0.75188		-9.77444
7.97	8.26	8.04	8.01	3.63864		0.878294		0.501882
4.99	4.75	4.81	4.88	-4.80962		-3.60721		-2.20441
2.45	1.71	1.6	1.53	-30.2041		-34.6939		-37.551
8.01	8.36	8.72	8.83	4.36954		8.86392		10.2372
7.57	7.26	7.4	6.91	-4.09511		-2.24571		-8.71863
0.69	0.6	0.63	0.71	-13.0435		-8.69565		2.89855
2.34	2.2	2.15	2.08	-5.98291		-8.11966		-11.1111
1.73	2.72	2.77	3.44	57.2254		60.1156		98.8439
1.09	1.06694	0.962752	1.02242	-2.1156		-11.6741		-6.19963
9.12	10.71	10.24	10.01	17.4342		12.2807		9.75877
4.63	4.64	4.64	4.46	0.215983		0.215983		-3.67171
3.57	3.53896	3.58738	3.6936	-0.869468		0.486787		3.46231
9.53	10.83	11.19	12.46	13.6411		17.4187		30.745
5.17	6.86	7.22	7.67	32.6886		39.6518		48.3559
2.41	2.32	2.42	2.48	-3.73444		0.414938		2.90456
2.17	2.45	2.35	2.28	12.9032		8.29493		5.06912

## Sheet: FD Return Graph
FD Return Bins	Frequency
-100	0
-98	0
-96	0
-94	0
-92	0
-90	0
-88	2
-86	1
-84	0
-82	0
-80	1
-78	1
-76	1
-74	0
-72	0
-70	0
-68	1
-66	0
-64	0
-62	2
-60	0
-58	0
-56	0
-54	1
-52	0
-50	1
-48	2
-46	0
-44	1
-42	1
-40	1
-38	0
-36	2
-34	0
-32	1
-30	2
-28	0
-26	2
-24	3
-22	5
-20	2
-18	1
-16	4
-14	7
-12	7
-10	2
-8	7
-6	10
-4	11
-2	23
0	35
2	27
4	16
6	12
8	11
10	10
12	9
14	10
16	8
18	9
20	6
22	5
24	3
26	3
28	2
30	2
32	2
34	3
36	8
38	2
40	0
42	2
44	5
46	2
48	0
50	0
52	0
54	2
56	0
58	3
60	1
62	1
64	0
66	2
68	0
70	0
72	0
74	0
76	0
78	0
80	0
82	0
84	0
86	0
88	0
90	0
92	1
94	0
96	0
98	0
100	0
102	1
104	0
106	0
108	1
110	1
112	1
114	0
116	0
118	0
120	0
122	1
124	0
126	0
128	0
130	0
132	0
134	0
136	0
138	0
140	0
142	0
144	0
146	0
148	0
150	0
152	0
154	0
156	0
158	0
160	0
162	1
164	0
166	0
168	0
170	0
172	0
174	0
176	0
178	0
180	0
182	0
184	0
186	0
188	0
190	0
192	0
194	0
196	0
198	0
200	0
Fler	1

## Sheet: FW Return Graph
FW Return Bins	Frequency
-100	0
-98	0
-96	0
-94	0
-92	0
-90	0
-88	2
-86	1
-84	0
-82	0
-80	0
-78	2
-76	0
-74	0
-72	0
-70	0
-68	1
-66	0
-64	0
-62	0
-60	0
-58	1
-56	1
-54	0
-52	1
-50	2
-48	1
-46	0
-44	0
-42	1
-40	2
-38	1
-36	2
-34	2
-32	0
-30	5
-28	2
-26	0
-24	1
-22	3
-20	6
-18	2
-16	2
-14	7
-12	2
-10	9
-8	13
-6	11
-4	13
-2	22
0	26
2	23
4	14
6	10
8	11
10	16
12	9
14	7
16	7
18	6
20	5
22	8
24	3
26	5
28	6
30	1
32	2
34	3
36	0
38	1
40	5
42	1
44	1
46	4
48	2
50	0
52	0
54	3
56	1
58	0
60	0
62	1
64	0
66	1
68	1
70	0
72	0
74	0
76	1
78	0
80	1
82	0
84	0
86	0
88	1
90	0
92	0
94	0
96	0
98	0
100	0
102	0
104	2
106	1
108	0
110	0
112	1
114	1
116	0
118	0
120	0
122	0
124	2
126	0
128	0
130	0
132	0
134	0
136	0
138	0
140	0
142	0
144	0
146	0
148	0
150	0
152	0
154	1
156	0
158	0
160	0
162	1
164	0
166	0
168	0
170	0
172	0
174	0
176	0
178	0
180	0
182	0
184	0
186	0
188	0
190	0
192	0
194	0
196	0
198	0
200	0
Fler	1

## Sheet: 4W Return Graph
4W Return Bins	Frequency
-100	0
-98	0
-96	0
-94	0
-92	0
-90	0
-88	2
-86	1
-84	0
-82	0
-80	0
-78	1
-76	0
-74	0
-72	0
-70	1
-68	1
-66	0
-64	2
-62	0
-60	1
-58	1
-56	0
-54	1
-52	1
-50	0
-48	0
-46	1
-44	0
-42	0
-40	1
-38	0
-36	3
-34	3
-32	1
-30	6
-28	3
-26	7
-24	3
-22	2
-20	4
-18	3
-16	4
-14	12
-12	2
-10	6
-8	9
-6	11
-4	9
-2	17
0	25
2	14
4	22
6	12
8	8
10	8
12	12
14	5
16	8
18	8
20	4
22	6
24	3
26	5
28	4
30	2
32	4
34	1
36	2
38	1
40	4
42	3
44	3
46	0
48	1
50	3
52	1
54	5
56	0
58	0
60	1
62	1
64	1
66	2
68	0
70	0
72	1
74	0
76	0
78	0
80	0
82	0
84	0
86	0
88	1
90	0
92	0
94	0
96	1
98	0
100	1
102	1
104	1
106	0
108	0
110	0
112	0
114	0
116	2
118	1
120	0
122	1
124	0
126	0
128	0
130	0
132	0
134	1
136	1
138	0
140	0
142	0
144	0
146	0
148	0
150	0
152	0
154	0
156	0
158	0
160	0
162	0
164	0
166	0
168	0
170	0
172	0
174	0
176	0
178	0
180	0
182	0
184	0
186	0
188	0
190	0
192	0
194	0
196	1
198	0
200	0
Fler	3

## Sheet: OMXC20
Date	Index	Market Return
2009-11-26	325.79
2009-11-27	327.28	0.45735
2009-11-30	327.2	-0.0244439
2009-12-01	332.77	1.70232
2009-12-02	337.1	1.3012
2009-12-03	334.89	-0.655592
2009-12-04	337.62	0.815193
2009-12-07	336.56	-0.313962
2009-12-08	333.39	-0.941883
2009-12-09	332.32	-0.320945
2009-12-10	331.86	-0.138421
2009-12-11	332	0.0421865
2009-12-14	331.27	-0.21988
2009-12-15	331.53	0.0784858
2009-12-16	336.56	1.51721
2009-12-17	334.34	-0.659615
2009-12-18	334.29	-0.0149548
2009-12-21	331.41	-0.861527
2009-12-22	334.25	0.856945
2009-12-23	335.08	0.248317
2009-12-28	334.59	-0.146234
2009-12-29	336.29	0.508085
2009-12-30	336.69	0.118945
2010-01-04	347.85	3.31462
2010-01-05	345.14	-0.779071
2010-01-06	346.37	0.356377
2010-01-07	351.28	1.41756
2010-01-08	353.23	0.555113
2010-01-11	359.54	1.78637
2010-01-12	356.73	-0.781554
2010-01-13	356.53	-0.0560648
2010-01-14	361.79	1.47533
2010-01-15	359.27	-0.696537
2010-01-18	359.95	0.189273
2010-01-19	360.47	0.144465
2010-01-20	356.31	-1.15405
2010-01-21	349.69	-1.85793
2010-01-22	346.87	-0.806429
2010-01-25	349.86	0.861994
2010-01-26	348.97	-0.254387
2010-01-27	349.61	0.183397
2010-01-28	350.95	0.383284
2010-01-29	354.85	1.11127
2010-02-01	358.43	1.00888
2010-02-02	358.17	-0.0725386
2010-02-03	360.48	0.644945
2010-02-04	355.92	-1.26498
2010-02-05	350.75	-1.45257
2010-02-08	345.43	-1.51675
2010-02-09	348.74	0.958226
2010-02-10	346.31	-0.696794
2010-02-11	348.53	0.641044
2010-02-12	349.74	0.347172
2010-02-15	350.64	0.257334
2010-02-16	354.54	1.11225
2010-02-17	357.57	0.854629
2010-02-18	358.6	0.288055
2010-02-19	358.76	0.044618
2010-02-22	360.99	0.621585
2010-02-23	357.44	-0.983407
2010-02-24	358.05	0.170658
2010-02-25	353.95	-1.14509
2010-02-26	354.77	0.231671
2010-03-01	361.86	1.99848
2010-03-02	364.37	0.693638
2010-03-03	368.12	1.02917
2010-03-04	364.62	-0.950777
2010-03-05	371.1	1.77719
2010-03-08	371.38	0.0754514
2010-03-09	369.55	-0.492757
2010-03-10	374.02	1.20958
2010-03-11	372.06	-0.524036
2010-03-12	372.34	0.0752567
2010-03-15	371.01	-0.3572
2010-03-16	377.02	1.6199
2010-03-17	378.35	0.352766
2010-03-18	377.87	-0.126867
2010-03-19	379.68	0.479001
2010-03-22	378.16	-0.400337
2010-03-23	383.79	1.48879
2010-03-24	386.71	0.760833
2010-03-25	388.48	0.457707
2010-03-26	384.57	-1.00649
2010-03-29	382.89	-0.436852
2010-03-30	383.23	0.0887983
2010-03-31	383.04	-0.0495786
2010-04-06	391.65	2.24781
2010-04-07	397.24	1.42729
2010-04-08	392.32	-1.23855
2010-04-09	393.99	0.425673
2010-04-12	397.76	0.956877
2010-04-13	395.38	-0.598351
2010-04-14	400.53	1.30254
2010-04-15	405.22	1.17095
2010-04-16	402.68	-0.62682
2010-04-19	399.28	-0.844343
2010-04-20	406.88	1.90343
2010-04-21	407.88	0.245773
2010-04-22	401.2	-1.63774
2010-04-23	407.43	1.55284
2010-04-26	414.41	1.71318
2010-04-27	408.95	-1.31754
2010-04-28	401.8	-1.74838
2010-04-29	411.5	2.41414
2010-05-03	413.48	0.481166
2010-05-04	405.51	-1.92754
2010-05-05	395.02	-2.58687
2010-05-06	387.15	-1.9923
2010-05-07	371.12	-4.14051
2010-05-10	394.73	6.36182
2010-05-11	393.52	-0.306539
2010-05-12	403.87	2.63011
2010-05-17	400.8	-0.760146
2010-05-18	402.73	0.481537
2010-05-19	391.85	-2.70156
2010-05-20	378.99	-3.28187
2010-05-21	375.91	-0.812686
2010-05-25	367.83	-2.14945
2010-05-26	381.11	3.61036
2010-05-27	389.85	2.2933
2010-05-28	387	-0.73105
2010-05-31	388.69	0.436693
2010-06-01	388.05	-0.164656
2010-06-02	391.19	0.809174
2010-06-03	401.25	2.57164
2010-06-04	397.2	-1.00935
2010-06-07	392.5	-1.18328
2010-06-08	389.89	-0.664968
2010-06-09	393.67	0.969504
2010-06-10	401.82	2.07026
2010-06-11	402.22	0.0995471
2010-06-14	410.66	2.09835
2010-06-15	411.12	0.112015
2010-06-16	408.98	-0.520529
2010-06-17	408.45	-0.129591
2010-06-18	417.24	2.15204
2010-06-21	421.23	0.956284
2010-06-22	416.97	-1.01132
2010-06-23	413.83	-0.753052
2010-06-24	407.01	-1.64802
2010-06-25	403.36	-0.896784
2010-06-28	404.47	0.275188
2010-06-29	391.07	-3.31298
2010-06-30	393.02	0.498632
2010-07-01	383.73	-2.36375
2010-07-02	390.34	1.72257
2010-07-05	391.45	0.284367
2010-07-06	401.45	2.5546
2010-07-07	404.31	0.712417
2010-07-08	406.98	0.660384
2010-07-09	406.58	-0.0982849
2010-07-12	407.99	0.346795
2010-07-13	410.64	0.649526
2010-07-14	413.72	0.750049
2010-07-15	415.38	0.401238
2010-07-16	409.33	-1.4565
2010-07-19	405.55	-0.92346
2010-07-20	401.22	-1.06769
2010-07-21	405.03	0.949604
2010-07-22	409.84	1.18757
2010-07-23	410.99	0.280597
2010-07-26	412.56	0.382004
2010-07-27	414.06	0.363583
2010-07-28	412.92	-0.275322
2010-07-29	415.06	0.51826
2010-07-30	410.83	-1.01913
2010-08-02	420.85	2.43897
2010-08-03	425.52	1.10966
2010-08-04	423.72	-0.423012
2010-08-05	424.84	0.264325
2010-08-06	419.48	-1.26165
2010-08-09	425.49	1.43273
2010-08-10	420.2	-1.24327
2010-08-11	411.78	-2.00381
2010-08-12	412.69	0.220992
2010-08-13	412.99	0.0726938
2010-08-16	411.32	-0.404368
2010-08-17	416.05	1.14996
2010-08-18	408.46	-1.8243
2010-08-19	404.4	-0.993977
2010-08-20	398.29	-1.51088
2010-08-23	399.92	0.40925
2010-08-24	392.04	-1.97039
2010-08-25	384.65	-1.88501
2010-08-26	392.66	2.08241
2010-08-27	393.45	0.201192
2010-08-30	393.79	0.086415
2010-08-31	396.38	0.657711
2010-09-01	408.91	3.16111
2010-09-02	406.71	-0.538016
2010-09-03	408.29	0.388483
2010-09-06	407.48	-0.198388
2010-09-07	407.65	0.0417198
2010-09-08	408.64	0.242855
2010-09-09	415.37	1.64693
2010-09-10	416.34	0.233527
2010-09-13	419.74	0.81664
2010-09-14	419.47	-0.0643255
2010-09-15	416.77	-0.643669
2010-09-16	413.23	-0.849389
2010-09-17	412.9	-0.0798587
2010-09-20	415.4	0.605473
2010-09-21	417.54	0.515166
2010-09-22	417.61	0.0167649
2010-09-23	416.09	-0.363976
2010-09-24	419.28	0.766661
2010-09-27	417.05	-0.531864
2010-09-28	416.1	-0.22779
2010-09-29	415.12	-0.23552
2010-09-30	416.96	0.443245
2010-10-01	412.1	-1.16558
2010-10-04	408.35	-0.909973
2010-10-05	412.01	0.89629
2010-10-06	418.46	1.5655
2010-10-07	418.77	0.0740812
2010-10-08	415.66	-0.742651
2010-10-11	420.76	1.22696
2010-10-12	420.66	-0.0237665
2010-10-13	428.56	1.878
2010-10-14	423.65	-1.1457
2010-10-15	420.47	-0.75062
2010-10-18	413.76	-1.59583
2010-10-19	409.12	-1.12142
2010-10-20	421.93	3.13111
2010-10-21	426.99	1.19925
2010-10-22	424.72	-0.531628
2010-10-25	427.85	0.736956
2010-10-26	420.93	-1.61739
2010-10-27	422.76	0.434752
2010-10-28	425.69	0.693065
2010-10-29	424.2	-0.35002
2010-11-01	424.79	0.139085
2010-11-02	427.55	0.649733
2010-11-03	428	0.105251
2010-11-04	432.77	1.11449
2010-11-05	431.32	-0.335051
2010-11-08	430.46	-0.199388
2010-11-09	433.38	0.678344
2010-11-10	432.89	-0.113065
2010-11-11	433.17	0.0646816
2010-11-12	431.58	-0.367061
2010-11-15	433.89	0.535243
2010-11-16	428.37	-1.27221
2010-11-17	428.99	0.144735
2010-11-18	431.89	0.676006
2010-11-19	432.95	0.245433
2010-11-22	431.78	-0.270239
2010-11-23	429.43	-0.544259
2010-11-24	431.5	0.482034
2010-11-25	429.75	-0.405562
2010-11-26	428.54	-0.281559
2010-11-29	423.17	-1.25309
2010-11-30	424.77	0.378099
2010-12-01	434.07	2.18942
2010-12-02	440.57	1.49745
2010-12-03	437.43	-0.712713
2010-12-06	439.29	0.425211
2010-12-07	442.04	0.62601
2010-12-08	442.81	0.174192
2010-12-09	438.04	-1.07721
2010-12-10	447.67	2.19843
2010-12-13	449.74	0.462394
2010-12-14	450.14	0.0889403
2010-12-15	451.45	0.291021
2010-12-16	450.29	-0.25695
2010-12-17	455.86	1.23698
2010-12-20	453.85	-0.440925
2010-12-21	455.54	0.37237
2010-12-22	453.89	-0.362207
2010-12-23	459.3	1.19192
2010-12-27	457.32	-0.431091
2010-12-28	460.1	0.607889
2010-12-29	459.68	-0.0912845
2010-12-30	457.58	-0.45684
2011-01-03	461.89	0.941912
2011-01-04	467.97	1.31633
2011-01-05	468.39	0.0897493
2011-01-06	470.72	0.497449
2011-01-07	465.56	-1.09619
2011-01-10	468.31	0.590686
2011-01-11	472.63	0.922466
2011-01-12	471.14	-0.315257
2011-01-13	463.18	-1.68952
2011-01-14	464.13	0.205104
2011-01-17	464.04	-0.0193911
2011-01-18	475.02	2.36618
2011-01-19	470.32	-0.989432
2011-01-20	463.67	-1.41393
2011-01-21	459.87	-0.819548
2011-01-24	461.93	0.447953
2011-01-25	462.38	0.0974174
2011-01-26	465.49	0.672607
2011-01-27	468.97	0.747599
2011-01-28	467.03	-0.413673
2011-01-31	462.11	-1.05347
2011-02-01	468.06	1.28757
2011-02-02	462.31	-1.22847
2011-02-03	460.72	-0.343925
2011-02-04	460.44	-0.0607744
2011-02-07	462.69	0.488663
2011-02-08	461.93	-0.164257
2011-02-09	468.4	1.40065
2011-02-10	462.1	-1.345
2011-02-11	465.27	0.685999
2011-02-14	471.95	1.43573
2011-02-15	471.82	-0.0275453
2011-02-16	471.52	-0.0635836
2011-02-17	468.58	-0.623515
2011-02-18	470.51	0.411883
2011-02-21	467.1	-0.724745
2011-02-22	466.29	-0.17341
2011-02-23	463.25	-0.651955
2011-02-24	462.34	-0.196438
2011-02-25	470.61	1.78873
2011-02-28	473.64	0.643845
2011-03-01	470.44	-0.675619
2011-03-02	467.3	-0.66746
2011-03-03	470.79	0.746844
2011-03-04	469.45	-0.284628
2011-03-07	468.22	-0.262009
2011-03-08	468.83	0.130281
2011-03-09	470.57	0.371137
2011-03-10	466.68	-0.826657
2011-03-11	461.95	-1.01354
2011-03-14	460.09	-0.402641
2011-03-15	449.25	-2.35606
2011-03-16	448.53	-0.160267
2011-03-17	451.68	0.702294
2011-03-18	461.97	2.27816
2011-03-21	460.52	-0.313873
2011-03-22	458.46	-0.44732
2011-03-23	460.42	0.427518
2011-03-24	462.06	0.356197
2011-03-25	459.85	-0.478293
2011-03-28	459.35	-0.108731
2011-03-29	460.05	0.152389
2011-03-30	467.74	1.67156
2011-03-31	467.15	-0.126138
2011-04-01	469.16	0.430269
2011-04-04	469.09	-0.0149203
2011-04-05	470.96	0.398644
2011-04-06	472.88	0.407678
2011-04-07	469.39	-0.738031
2011-04-08	470.97	0.336607
2011-04-11	470.04	-0.197465
2011-04-12	465.29	-1.01055
2011-04-13	465.57	0.0601775
2011-04-14	462.28	-0.706661
2011-04-15	462.1	-0.0389374
2011-04-18	457.33	-1.03224
2011-04-19	458.24	0.198981
2011-04-20	466.27	1.75236
2011-04-26	463.79	-0.531881
2011-04-27	458.03	-1.24194
2011-04-28	457.99	-0.00873305
2011-04-29	462.81	1.05242
2011-05-02	467.61	1.03714
2011-05-03	462.91	-1.00511
2011-05-04	457.76	-1.11253
2011-05-05	453.92	-0.838868
2011-05-06	459.05	1.13016
2011-05-09	458.39	-0.143775
2011-05-10	455.82	-0.560658
2011-05-11	459.21	0.743715
2011-05-12	459.69	0.104527
2011-05-13	463.5	0.828819
2011-05-16	463.28	-0.0474649
2011-05-17	460.56	-0.587118
2011-05-18	460.56	0
2011-05-19	462.26	0.369116
2011-05-23	454.64	-1.64842
2011-05-24	455.75	0.244149
2011-05-25	456.24	0.107515
2011-05-26	451.3	-1.08276
2011-05-27	453.27	0.436517
2011-05-30	454.4	0.2493
2011-05-31	456.25	0.40713
2011-06-01	454.55	-0.372603
2011-06-06	449.52	-1.10659
2011-06-07	447.24	-0.507208
2011-06-08	437.81	-2.10849
2011-06-09	439.76	0.445399
2011-06-10	438.79	-0.220575
2011-06-14	440.61	0.414777
2011-06-15	432	-1.95411
2011-06-16	422.57	-2.18287
2011-06-17	423.19	0.146721
2011-06-20	416.6	-1.55722
2011-06-21	423.2	1.58425
2011-06-22	420.53	-0.630907
2011-06-23	414.69	-1.38872
2011-06-24	415.93	0.299019
2011-06-27	414.92	-0.242829
2011-06-28	415.59	0.161477
2011-06-29	423.86	1.98994
2011-06-30	431.06	1.69867
2011-07-01	436.16	1.18313
2011-07-04	440.81	1.06612
2011-07-05	439.83	-0.222318
2011-07-06	436.43	-0.773026
2011-07-07	438.57	0.490342
2011-07-08	437.94	-0.143649
2011-07-11	431.82	-1.39745
2011-07-12	427.4	-1.02357
2011-07-13	433.05	1.32195
2011-07-14	430.4	-0.611939
2011-07-15	432.51	0.490242
2011-07-18	429.11	-0.786109
2011-07-19	431.34	0.51968
2011-07-20	431.08	-0.0602773
2011-07-21	433.84	0.640252
2011-07-22	438.05	0.970404
2011-07-25	435.81	-0.511357
2011-07-26	431.07	-1.08763
2011-07-27	427.78	-0.763217
2011-07-28	425.91	-0.437141
2011-07-29	420.54	-1.26083
2011-08-01	418.58	-0.466067
2011-08-02	406.28	-2.93851
2011-08-03	397.77	-2.09461
2011-08-04	389.5	-2.07909
2011-08-05	375	-3.72272
2011-08-08	363.18	-3.152
2011-08-09	370.94	2.13668
2011-08-10	362.59	-2.25104
2011-08-11	361.16	-0.394385
2011-08-12	372.43	3.1205
2011-08-15	380.48	2.16148
2011-08-16	373.09	-1.94228
2011-08-17	370.02	-0.822858
2011-08-18	352.67	-4.68894
2011-08-19	348.93	-1.06048
2011-08-22	345.19	-1.07185
2011-08-23	338.9	-1.82218
2011-08-24	340.86	0.578342
2011-08-25	335.1	-1.68984
2011-08-26	337.12	0.602805
2011-08-29	346.61	2.81502
2011-08-30	347.04	0.124059
2011-08-31	359.41	3.56443
2011-09-01	362.53	0.868089
2011-09-02	351.78	-2.96527
2011-09-05	341.18	-3.01325
2011-09-06	342.08	0.26379
2011-09-07	353.7	3.39687
2011-09-08	356.67	0.839695
2011-09-09	347.15	-2.66913
2011-09-12	336.72	-3.00446
2011-09-13	337.48	0.225707
2011-09-14	340.34	0.847458
2011-09-15	349.32	2.63854
2011-09-16	347.59	-0.495248
2011-09-19	340.98	-1.90167
2011-09-20	348.42	2.18195
2011-09-21	349.47	0.30136
2011-09-22	338.99	-2.99883
2011-09-23	338.72	-0.0796484
2011-09-26	341.62	0.856164
2011-09-27	355.52	4.06885
2011-09-28	350.63	-1.37545
2011-09-29	353.58	0.841343
2011-09-30	350.34	-0.916341
2011-10-03	349.82	-0.148427
2011-10-04	342.02	-2.22972
2011-10-05	342.98	0.280685
2011-10-06	342.77	-0.0612281
2011-10-07	343.55	0.227558
2011-10-10	349.61	1.76394
2011-10-11	346.09	-1.00684
2011-10-12	353.91	2.25953
2011-10-13	349.74	-1.17827
2011-10-14	349.29	-0.128667
2011-10-17	342.61	-1.91245
2011-10-18	345.84	0.942763
2011-10-19	342.98	-0.826972
2011-10-20	342.43	-0.160359
2011-10-21	349.47	2.05589
2011-10-24	354.35	1.3964
2011-10-25	355.8	0.4092
2011-10-26	358.78	0.837549
2011-10-27	372.32	3.7739
2011-10-28	374.75	0.652664
2011-10-31	362.77	-3.1968
2011-11-01	353.64	-2.51675
2011-11-02	353.18	-0.130076
2011-11-03	361.36	2.3161
2011-11-04	362.52	0.32101
2011-11-07	364.81	0.631689
2011-11-08	370.26	1.49393
2011-11-09	369.24	-0.275482
2011-11-10	365.28	-1.07247
2011-11-11	373.08	2.13535
2011-11-14	375.54	0.659376
2011-11-15	376.41	0.231666
2011-11-16	376.84	0.114237
2011-11-17	376.05	-0.209638
2011-11-18	373.87	-0.57971
2011-11-21	367.58	-1.6824
2011-11-22	365.32	-0.614832
2011-11-23	363.45	-0.51188
2011-11-24	360.21	-0.891457
2011-11-25	363.41	0.888371
2011-11-28	371.02	2.09405
2011-11-29	373.03	0.54175
2011-11-30	385.19	3.25979
2011-12-01	378.11	-1.83805
2011-12-02	382.84	1.25096
2011-12-05	384.73	0.493679
2011-12-06	385.02	0.0753775
2011-12-07	385.54	0.135058
2011-12-08	381.65	-1.00897
2011-12-09	380.19	-0.382549
2011-12-12	376.74	-0.907441
2011-12-13	380.45	0.984764
2011-12-14	371.36	-2.38928
2011-12-15	374.08	0.732443
2011-12-16	372.73	-0.360885
2011-12-19	374.78	0.549996
2011-12-20	380.02	1.39815
2011-12-21	380.01	-0.00263144
2011-12-22	377.62	-0.628931
2011-12-23	382.6	1.31879
2011-12-27	383.36	0.198641
2011-12-28	384.91	0.40432
2011-12-29	385.91	0.259801
2011-12-30	389.95	1.04688
2012-01-02	398.1	2.09001
2012-01-03	400.26	0.542577
2012-01-04	393.93	-1.58147
2012-01-05	399.66	1.45457
2012-01-06	398.42	-0.310264
2012-01-09	403.55	1.28759
2012-01-10	406.01	0.60959
2012-01-11	402.1	-0.96303
2012-01-12	402.3	0.0497389
2012-01-13	401.19	-0.275913
2012-01-16	405.5	1.0743
2012-01-17	406.09	0.145499
2012-01-18	406.97	0.216701
2012-01-19	409	0.498808
2012-01-20	405.46	-0.865526
2012-01-23	406.19	0.180042
2012-01-24	403.14	-0.75088
2012-01-25	404.47	0.32991
2012-01-26	408.91	1.09773
2012-01-27	404.96	-0.965983
2012-01-30	401.65	-0.817365
2012-01-31	408.53	1.71293
2012-02-01	416.66	1.99006
2012-02-02	424	1.76163
2012-02-03	432.89	2.0967
2012-02-06	431.84	-0.242556
2012-02-07	436.34	1.04205
2012-02-08	437.35	0.231471
2012-02-09	437.97	0.141763
2012-02-10	437.68	-0.0662146
2012-02-13	444.97	1.6656
2012-02-14	442.18	-0.627009
2012-02-15	453.12	2.47411
2012-02-16	448.72	-0.971045
2012-02-17	450.81	0.465769
2012-02-20	457.14	1.40414
2012-02-21	453.9	-0.708754
2012-02-22	451.26	-0.581626
2012-02-23	452.97	0.378939
2012-02-24	455.32	0.518798
2012-02-27	449.34	-1.31336
2012-02-28	454.54	1.15725
2012-02-29	453.77	-0.169402
2012-03-01	457.05	0.722833
2012-03-02	457.04	-0.00218794
2012-03-05	455.05	-0.43541
2012-03-06	443.68	-2.49863
2012-03-07	446.43	0.619816
2012-03-08	447.68	0.279999
2012-03-09	456.16	1.89421
2012-03-12	456.08	-0.0175377
2012-03-13	459.94	0.846343
2012-03-14	458.29	-0.358742
2012-03-15	457.64	-0.141832
2012-03-16	458.93	0.281881
2012-03-19	458.08	-0.185213
2012-03-20	456.98	-0.240133
2012-03-21	456.62	-0.0787781
2012-03-22	449.85	-1.48263
2012-03-23	447.66	-0.486829
2012-03-26	453.21	1.23978
2012-03-27	446.3	-1.52468
2012-03-28	449.64	0.748376
2012-03-29	438.87	-2.39525
2012-03-30	444.71	1.33069
2012-04-02	459.26	3.2718
2012-04-03	465.15	1.2825
2012-04-04	453.71	-2.45942
2012-04-10	449.12	-1.01166
2012-04-11	448.12	-0.222658
2012-04-12	454.36	1.39248
2012-04-13	451.04	-0.730698
2012-04-16	455.97	1.09303
2012-04-17	461	1.10314
2012-04-18	460.74	-0.0563991
2012-04-19	463.76	0.655467
2012-04-20	462.98	-0.16819
2012-04-23	454.98	-1.72794
2012-04-24	456.19	0.265946
2012-04-25	457.43	0.271817
2012-04-26	456.98	-0.0983757
2012-04-27	454.59	-0.522999
2012-04-30	458.75	0.91511
2012-05-01	459.52	0.167847
2012-05-02	459.38	-0.0304666
2012-05-03	465.55	1.34311
2012-05-07	459.54	-1.29095
2012-05-08	457.38	-0.470035
2012-05-09	449.25	-1.77752
2012-05-10	451.57	0.516416
2012-05-11	453.61	0.451757
2012-05-14	443.62	-2.20233
2012-05-15	439.41	-0.94901
2012-05-16	440.45	0.236681
2012-05-21	442.21	0.399591
2012-05-22	447.2	1.12842
2012-05-23	437.87	-2.08631
2012-05-24	439.67	0.411081
2012-05-25	443.94	0.971183
2012-05-29	444.09	0.0337883
2012-05-30	435.72	-1.88475
2012-05-31	432.26	-0.794088
2012-06-01	419.65	-2.91723
2012-06-04	415.45	-1.00083
2012-06-06	426.63	2.69106
2012-06-07	433.51	1.61264
2012-06-08	426.59	-1.59627
2012-06-11	432.37	1.35493
2012-06-12	431.21	-0.268289
2012-06-13	431.24	0.00695717
2012-06-14	428.73	-0.582042
2012-06-15	431.19	0.573788
2012-06-18	432.98	0.41513
2012-06-19	439.89	1.59592
2012-06-20	440.85	0.218236
2012-06-21	439.99	-0.195078
2012-06-22	438.64	-0.306825
2012-06-25	432.08	-1.49553
2012-06-26	428.68	-0.786891
2012-06-27	433.63	1.15471
2012-06-28	434.32	0.159122
2012-06-29	446.04	2.69847
2012-07-02	451.39	1.19944
2012-07-03	458.25	1.51975
2012-07-04	459.61	0.296781
2012-07-05	462.5	0.628794
2012-07-06	460.2	-0.497297
2012-07-09	458.03	-0.471534
2012-07-10	464.19	1.34489
2012-07-11	460.4	-0.816476
2012-07-12	459.11	-0.280191
2012-07-13	461.1	0.433447
2012-07-16	466.25	1.11689
2012-07-17	467.55	0.27882
2012-07-18	470.23	0.573201
2012-07-19	477.04	1.44823
2012-07-20	473.19	-0.80706
2012-07-23	463.21	-2.10909
2012-07-24	464.37	0.250426
2012-07-25	466.58	0.475914
2012-07-26	472.48	1.26452
2012-07-27	482.98	2.22232
2012-07-30	485.01	0.420307
2012-07-31	484.14	-0.179378
2012-08-01	481.6	-0.524642
2012-08-02	479.38	-0.460963
2012-08-03	486.23	1.42893
2012-08-06	488.3	0.425724
2012-08-07	488.85	0.112636
2012-08-08	487.71	-0.2332
2012-08-09	492.22	0.92473
2012-08-10	489.16	-0.621673
2012-08-13	489.03	-0.0265762
2012-08-14	497.59	1.7504
2012-08-15	500.37	0.558693
2012-08-16	496.85	-0.703479
2012-08-17	493.87	-0.599779
2012-08-20	494.49	0.125539
2012-08-21	494.14	-0.07078
2012-08-22	490.54	-0.728538
2012-08-23	491.09	0.112121
2012-08-24	487.55	-0.720845
2012-08-27	489.87	0.475849
2012-08-28	487.29	-0.52667
2012-08-29	489.53	0.459685
2012-08-30	488.04	-0.304374
2012-08-31	490.16	0.434391
2012-09-03	494.23	0.830341
2012-09-04	489.88	-0.880157
2012-09-05	492.97	0.630767
2012-09-06	499.82	1.38954
2012-09-07	496.63	-0.63823
2012-09-10	494.79	-0.370497
2012-09-11	495.37	0.117221
2012-09-12	489.7	-1.1446
2012-09-13	485.06	-0.947519
2012-09-14	488.49	0.707129
2012-09-17	486.27	-0.454462
2012-09-18	486.82	0.113106
2012-09-19	488.72	0.390288
2012-09-20	494.5	1.18268
2012-09-21	498.93	0.895854
2012-09-24	498.97	0.00801716
2012-09-25	500.9	0.386797
2012-09-26	494.04	-1.36953
2012-09-27	494.1	0.0121448
2012-09-28	493.22	-0.178102
2012-10-01	499.78	1.33004
2012-10-02	500.44	0.132058
2012-10-03	499.69	-0.149868
2012-10-04	502.39	0.540335
2012-10-05	505.34	0.587193
2012-10-08	504.23	-0.219654
2012-10-09	499.97	-0.844853
2012-10-10	496.1	-0.774046
2012-10-11	495.21	-0.179399
2012-10-12	491.41	-0.767351
2012-10-15	496.66	1.06835
2012-10-16	501.82	1.03894
2012-10-17	500.55	-0.253079
2012-10-18	501.53	0.195785
2012-10-19	504.66	0.62409
2012-10-22	503.28	-0.273451
2012-10-23	497.71	-1.10674
2012-10-24	496.96	-0.15069
2012-10-25	499.41	0.492997
2012-10-26	491.78	-1.5278
2012-10-29	493.16	0.280613
2012-10-30	488.47	-0.95101
2012-10-31	485.28	-0.65306
2012-11-01	484.83	-0.09273
2012-11-02	489.13	0.886909
2012-11-05	488.36	-0.157422
2012-11-06	473.8	-2.98141
2012-11-07	476.61	0.593077
2012-11-08	473.69	-0.61266
2012-11-09	489.75	3.3904
2012-11-12	487.12	-0.537009
2012-11-13	485.54	-0.324355
2012-11-14	484.61	-0.191539
2012-11-15	477.23	-1.52287
2012-11-16	475.7	-0.3206
2012-11-19	478.52	0.592811
2012-11-20	482.16	0.760679
2012-11-21	483.11	0.19703
2012-11-22	488.1	1.03289
2012-11-23	490.27	0.444581
2012-11-26	487.22	-0.622106
2012-11-27	488.88	0.340709
2012-11-28	486.44	-0.4991
2012-11-29	490.77	0.890141
2012-11-30	490.93	0.0326018
2012-12-03	493.98	0.62127
2012-12-04	492.97	-0.204462
2012-12-05	494.23	0.255594
2012-12-06	497.07	0.574631
2012-12-07	498.57	0.301768
2012-12-10	499.44	0.174499
2012-12-11	502.48	0.608682
2012-12-12	500.84	-0.326381
2012-12-13	497.77	-0.61297
2012-12-14	498.76	0.198887
2012-12-17	493.23	-1.10875
2012-12-18	492.4	-0.168278
2012-12-19	493.74	0.272136
2012-12-20	495.72	0.401021
2012-12-21	496.97	0.252158
2012-12-27	497.93	0.193171
2012-12-28	496.16	-0.355472
2013-01-02	506.42	2.06788
2013-01-03	508.41	0.392954
2013-01-04	513.09	0.920517
2013-01-07	513.85	0.148122
2013-01-08	517.98	0.803736
2013-01-09	521.07	0.596548
2013-01-10	522.47	0.268678
2013-01-11	523.48	0.193313
2013-01-14	522.1	-0.26362
2013-01-15	526.43	0.829343
2013-01-16	529.22	0.529985
2013-01-17	531.43	0.417596
2013-01-18	530.26	-0.220161
2013-01-21	534.77	0.850526
2013-01-22	535.31	0.100978
2013-01-23	537.92	0.487568
2013-01-24	536.63	-0.239813
2013-01-25	541.83	0.96901
2013-01-28	539.03	-0.516767
2013-01-29	539.49	0.0853385
2013-01-30	541.05	0.289162
2013-01-31	535.73	-0.983273
2013-02-01	547.66	2.22687
2013-02-04	547.74	0.0146076
2013-02-05	552.39	0.848943
2013-02-06	551.7	-0.124912
2013-02-07	553.46	0.319014
2013-02-08	556.88	0.617931
2013-02-11	520.37	-6.55617
2013-02-12	522.44	0.397794
2013-02-13	527.35	0.939821
2013-02-14	531.54	0.794539
2013-02-15	531.89	0.0658464
2013-02-18	528.85	-0.571547
2013-02-19	534.17	1.00596
2013-02-20	540.3	1.14757
2013-02-21	536.13	-0.771793
2013-02-22	539.49	0.626714
2013-02-25	543.41	0.726612
2013-02-26	544.78	0.252112
2013-02-27	543.04	-0.319395
2013-02-28	546.55	0.646361
2013-03-01	549.11	0.468393
2013-03-04	556.56	1.35674
2013-03-05	562.55	1.07625
2013-03-06	557.76	-0.85148
2013-03-07	552.03	-1.02732
2013-03-08	552.76	0.132239
2013-03-11	554.94	0.394385
2013-03-12	554.46	-0.0864958
2013-03-13	555.82	0.245284
2013-03-14	554.81	-0.181714
2013-03-15	554.75	-0.0108145
2013-03-18	543.7	-1.99189
2013-03-19	544.66	0.176568
2013-03-20	541.85	-0.515918
2013-03-21	537.06	-0.884008
2013-03-22	534.24	-0.525081
2013-03-25	536.21	0.368748
2013-03-26	538.77	0.477425
2013-03-27	534.47	-0.798114
2013-04-02	540.62	1.15067
2013-04-03	543.5	0.532722
2013-04-04	535.6	-1.45354
2013-04-05	527.08	-1.59074
2013-04-08	532.91	1.10609
2013-04-09	532.32	-0.110713
2013-04-10	537.44	0.961827
2013-04-11	541.45	0.74613
2013-04-12	535.48	-1.10259
2013-04-15	534.42	-0.197953
2013-04-16	530.71	-0.694211
2013-04-17	524.52	-1.16636
2013-04-18	523.21	-0.249752
2013-04-19	524.88	0.319184
2013-04-22	524.65	-0.0438195
2013-04-23	530.56	1.12647
2013-04-24	536.14	1.05172
2013-04-25	537.94	0.335733
2013-04-29	538.93	0.184035
2013-04-30	539.28	0.0649435
2013-05-01	536.69	-0.48027
2013-05-02	538.01	0.245952
2013-05-03	538.96	0.176577
2013-05-06	541.94	0.552917
2013-05-07	542.22	0.0516662
2013-05-08	546.03	0.702667
2013-05-13	550.66	0.847939
2013-05-14	555.69	0.913449
2013-05-15	556.79	0.197952
2013-05-16	552.34	-0.799224
2013-05-17	551.23	-0.200963
2013-05-21	551.95	0.130617
2013-05-22	553.85	0.344234
2013-05-23	543.23	-1.91749
2013-05-24	544.48	0.230105
2013-05-27	547.07	0.475683
2013-05-28	552.21	0.939551
2013-05-29	542.9	-1.68595
2013-05-30	543.91	0.186038
2013-05-31	535.37	-1.57011
2013-06-03	533.48	-0.353027
2013-06-04	537.26	0.708555
2013-06-06	527.67	-1.78498
2013-06-07	526.31	-0.257737
2013-06-10	528.78	0.469305
2013-06-11	525.28	-0.661901
2013-06-12	527.27	0.378846
2013-06-13	526.14	-0.214311
2013-06-14	526.84	0.133044
2013-06-17	522.11	-0.897806
2013-06-18	521.25	-0.164716
2013-06-19	515.64	-1.07626
2013-06-20	506.66	-1.74153
2013-06-21	504.57	-0.412505
2013-06-24	493.9	-2.11467
2013-06-25	503.1	1.86273
2013-06-26	510.8	1.53051
2013-06-27	518.67	1.54072
2013-06-28	512.03	-1.2802
2013-07-01	518.97	1.35539
2013-07-02	519.71	0.14259
2013-07-03	516.22	-0.671528
2013-07-04	525.76	1.84805
2013-07-05	526.64	0.167377
2013-07-08	533.01	1.20955
2013-07-09	531.69	-0.24765
2013-07-10	537.47	1.0871
2013-07-11	539.95	0.461421
2013-07-12	540.62	0.124086
2013-07-15	539.11	-0.279309
2013-07-16	534.06	-0.936729
2013-07-17	540.1	1.13096
2013-07-18	540.9	0.148121
2013-07-19	538.7	-0.40673
2013-07-22	537.53	-0.21719
2013-07-23	541.48	0.734843
2013-07-24	546.81	0.984339
2013-07-25	543.88	-0.535835
2013-07-26	542.87	-0.185703
2013-07-29	545.09	0.408938
2013-07-30	547.16	0.379754
2013-07-31	546.92	-0.0438629
2013-08-01	560.72	2.52322
2013-08-02	560.58	-0.0249679
2013-08-05	563.99	0.608299
2013-08-06	557.78	-1.10108
2013-08-07	554.36	-0.613145
2013-08-08	557.15	0.503283
2013-08-09	560.43	0.58871
2013-08-12	562.73	0.410399
2013-08-13	568.07	0.948945
2013-08-14	566.7	-0.241167
2013-08-15	563.44	-0.57526
2013-08-16	570.25	1.20865
2013-08-19	570.37	0.0210434
2013-08-20	567.59	-0.487403
2013-08-21	565.34	-0.396413
2013-08-22	566.51	0.206955
2013-08-23	565.49	-0.18005
2013-08-26	565.85	0.0636616
2013-08-27	557.54	-1.46859
2013-08-28	553.99	-0.636726
2013-08-29	557.26	0.590263
2013-08-30	551.76	-0.986972
2013-09-02	560.92	1.66014
2013-09-03	555.54	-0.959139
2013-09-04	554.34	-0.216006
2013-09-05	554.64	0.0541184
2013-09-06	552.83	-0.326338
2013-09-09	556.42	0.649386
2013-09-10	566.04	1.72891
2013-09-11	565.61	-0.0759664
2013-09-12	565.25	-0.0636481
2013-09-13	563.42	-0.323751
2013-09-16	569.3	1.04363
2013-09-17	568.3	-0.175654
2013-09-18	568.9	0.105578
2013-09-19	576.84	1.39568
2013-09-20	577.47	0.109216
2013-09-23	569.64	-1.35591
2013-09-24	570.46	0.143951
2013-09-25	565.81	-0.815132
2013-09-26	567.53	0.303989
2013-09-27	569.24	0.301306
2013-09-30	565.85	-0.595531
2013-10-01	567.3	0.256252
2013-10-02	564.82	-0.437158
2013-10-03	566.59	0.313374
2013-10-04	564.91	-0.296511
2013-10-07	565.22	0.054876
2013-10-08	563.27	-0.344998
2013-10-09	558.83	-0.788254
2013-10-10	568.88	1.7984
2013-10-11	569.44	0.098439
2013-10-14	570.39	0.166831
2013-10-15	569.86	-0.0929189
2013-10-16	578.76	1.56179
2013-10-17	580.14	0.238441
2013-10-18	581.54	0.241321
2013-10-21	584.91	0.579496
2013-10-22	592.53	1.30276
2013-10-23	591.13	-0.236275
2013-10-24	595.46	0.732495
2013-10-25	593.07	-0.40137
2013-10-28	591.11	-0.330484
2013-10-29	594.32	0.543046
2013-10-30	593.28	-0.17499
2013-10-31	578.31	-2.52326
2013-11-01	580.37	0.35621
2013-11-04	581.16	0.13612
2013-11-05	577.31	-0.662468
2013-11-06	587.47	1.75989
2013-11-07	587.78	0.0527687
2013-11-08	585.78	-0.340263
2013-11-11	587.83	0.349961
2013-11-12	583.92	-0.665158
2013-11-13	585.36	0.246609
2013-11-14	589.53	0.712382
2013-11-15	590.76	0.208641
2013-11-18	595.35	0.776965
2013-11-19	590.7	-0.781053
2013-11-20	587.53	-0.536651
2013-11-21	588.33	0.136163
2013-11-22	585.51	-0.479323
2013-11-25	588.6	0.527745
2013-11-26	586.73	-0.317703
2013-11-27	589.78	0.51983
2013-11-28	599.46	1.64129
2013-11-29	601.63	0.361992
2013-12-02	601.47	-0.0265944
2013-12-03	598.47	-0.498778
2013-12-04	591.66	-1.1379
2013-12-05	592.55	0.150424
2013-12-06	591.87	-0.114758
2013-12-09	593.26	0.234849
2013-12-10	592	-0.212386
2013-12-11	592.54	0.0912162
2013-12-12	585.84	-1.13073
2013-12-13	584.52	-0.225317
2013-12-16	587.25	0.46705
2013-12-17	583.61	-0.619838
2013-12-18	588.18	0.783057
2013-12-19	599.04	1.84637
2013-12-20	605.52	1.08173
2013-12-23	606.43	0.150284
2013-12-27	613.02	1.08669
2013-12-30	615.5	0.404555
2014-01-02	620.04	0.737612
2014-01-03	627.6	1.21928
2014-01-06	629.45	0.294774
2014-01-07	636.59	1.13432
2014-01-08	639.11	0.395859
2014-01-09	641.77	0.416204
2014-01-10	645.98	0.655998
2014-01-13	646.78	0.123843
2014-01-14	645.84	-0.145335
2014-01-15	649.16	0.514059
2014-01-16	648.81	-0.0539158
2014-01-17	648.85	0.00616513
2014-01-20	650.23	0.212684
2014-01-21	655.04	0.739738
2014-01-22	651.24	-0.580117
2014-01-23	647.93	-0.508261
2014-01-24	639.54	-1.29489
2014-01-27	624.85	-2.29696
2014-01-28	628.72	0.619349
2014-01-29	624.16	-0.725283
2014-01-30	638.76	2.33914
2014-01-31	647.19	1.31974
2014-02-03	647.86	0.103524
2014-02-04	638.91	-1.38147
2014-02-05	650.67	1.84063
2014-02-06	661.01	1.58913
2014-02-07	669.3	1.25414
2014-02-10	673.93	0.691768
2014-02-11	674.59	0.097933
2014-02-12	676.43	0.272758
2014-02-13	679.37	0.434635
2014-02-14	683.9	0.666794
2014-02-17	685.7	0.263196
2014-02-18	684.78	-0.134169
2014-02-19	690.99	0.906861
2014-02-20	689.66	-0.192477
2014-02-21	695.85	0.897544
2014-02-24	704.63	1.26177
2014-02-25	724.61	2.83553
2014-02-26	718.33	-0.866673
2014-02-27	713.87	-0.620885
2014-02-28	719.51	0.79006
2014-03-03	702.16	-2.41136
2014-03-04	719.49	2.4681
2014-03-05	720.09	0.0833924
2014-03-06	718.43	-0.230527
2014-03-07	712.19	-0.868561
2014-03-10	704.81	-1.03624
2014-03-11	705.52	0.100736
2014-03-12	694.62	-1.54496
2014-03-13	693.11	-0.217385
2014-03-14	681.01	-1.74575
2014-03-17	686.12	0.750356
2014-03-18	693.48	1.0727
2014-03-19	690.39	-0.445579
2014-03-20	686.72	-0.531584
2014-03-21	679.74	-1.01643
2014-03-24	675.34	-0.647306
2014-03-25	677.22	0.278378
2014-03-26	682.43	0.769322
2014-03-27	687.11	0.685785
2014-03-28	696.39	1.35058
2014-03-31	702.4	0.863022
2014-04-01	702.86	0.0654897
2014-04-02	707.53	0.664428
2014-04-03	706.24	-0.182324
2014-04-04	707.29	0.148675
2014-04-07	695.86	-1.61603
2014-04-08	686.28	-1.37671
2014-04-09	694.5	1.19776
2014-04-10	688.04	-0.930166
2014-04-11	679.26	-1.27609
2014-04-14	673.35	-0.870064
2014-04-15	669.13	-0.626717
2014-04-16	681.95	1.91592
2014-04-22	702.3	2.98409
2014-04-23	700.79	-0.215008
2014-04-24	698.35	-0.348178
2014-04-25	693.86	-0.642944
2014-04-28	697.07	0.462629
2014-04-29	703.47	0.918129
2014-04-30	704.05	0.0824484
2014-05-01	701.8	-0.31958
2014-05-02	702.3	0.0712454
2014-05-05	700.91	-0.197921
2014-05-06	700.28	-0.0898832
2014-05-07	696.12	-0.594048
2014-05-08	697.03	0.130725
2014-05-09	702.75	0.820625
2014-05-12	711.59	1.25792
2014-05-13	710.47	-0.157394
2014-05-14	710.21	-0.0365955
2014-05-15	704.35	-0.825108
2014-05-19	701.36	-0.424505
2014-05-20	707.3	0.846926
2014-05-21	715.9	1.21589
2014-05-22	719.2	0.460958
2014-05-23	715.46	-0.520022
2014-05-26	722.31	0.957426
2014-05-27	723.53	0.168903
2014-05-28	720.6	-0.404959
2014-06-02	721.87	0.176242
2014-06-03	720.75	-0.155153
2014-06-04	727.63	0.954561
2014-06-06	733.4	0.792985
2014-06-10	743.2	1.33624
2014-06-11	738.57	-0.622982
2014-06-12	745.16	0.892265
2014-06-13	740.78	-0.587793
2014-06-16	742.28	0.202489
2014-06-17	741.47	-0.109123
2014-06-18	744.69	0.434272
2014-06-19	745.49	0.107427
2014-06-20	743.86	-0.218648
2014-06-23	742.79	-0.143844
2014-06-24	738.89	-0.525047
2014-06-25	732.85	-0.817442
2014-06-26	737.26	0.60176
2014-06-27	739.17	0.259067
2014-06-30	740.82	0.223223
2014-07-01	743.36	0.342863
2014-07-02	748.79	0.730467
2014-07-03	750.64	0.247065
2014-07-04	747.84	-0.373015
2014-07-07	743.53	-0.576326
2014-07-08	734.65	-1.1943
2014-07-09	729.81	-0.658817
2014-07-10	726.13	-0.504241
2014-07-11	729.43	0.454464
2014-07-14	736.21	0.929493
2014-07-15	732.92	-0.446883
2014-07-16	741.1	1.11608
2014-07-17	739.81	-0.174066
2014-07-18	732.28	-1.01783
2014-07-21	727.43	-0.662315
2014-07-22	741.16	1.88747
2014-07-23	741.49	0.0445248
2014-07-24	739.89	-0.215782
2014-07-25	741.99	0.283826
2014-07-28	739.53	-0.331541
2014-07-29	743.09	0.481387
2014-07-30	743.88	0.106313
2014-07-31	737.23	-0.893961
2014-08-01	723.57	-1.85288
2014-08-04	724.09	0.0718659
2014-08-05	733.3	1.27194
2014-08-06	723.62	-1.32006
2014-08-07	715.35	-1.14287
2014-08-08	704.74	-1.48319
2014-08-11	717.45	1.8035
2014-08-12	719.38	0.269008
2014-08-13	722.94	0.494871
2014-08-14	721.31	-0.225468
2014-08-15	718.58	-0.378478
2014-08-18	727.4	1.22742
2014-08-19	735.68	1.1383
2014-08-20	736.06	0.0516529
2014-08-21	736	-0.00815151
2014-08-22	732.49	-0.476902
2014-08-25	739.05	0.895575
2014-08-26	740.96	0.25844
2014-08-27	743.91	0.398132
2014-08-28	738.86	-0.678846
2014-08-29	737.12	-0.235498
2014-09-01	737.73	0.0827545
2014-09-02	738.21	0.0650645
2014-09-03	743.03	0.652931
2014-09-04	744.4	0.18438
2014-09-05	739.78	-0.620634
2014-09-08	744.95	0.698856
2014-09-09	748.81	0.518156
2014-09-10	749.55	0.0988235
2014-09-11	751.22	0.2228
2014-09-12	759.04	1.04097
2014-09-15	759.05	0.00131745
2014-09-16	752.34	-0.884
2014-09-17	763.59	1.49533
2014-09-18	770.13	0.856481
2014-09-19	773	0.372664
2014-09-22	771.99	-0.13066
2014-09-23	762.45	-1.23577
2014-09-24	760.19	-0.296413
2014-09-25	760.91	0.0947132
2014-09-26	766.28	0.705734
2014-09-29	763.68	-0.339302
2014-09-30	762.65	-0.134873
2014-10-01	763.38	0.0957189
2014-10-02	748.24	-1.98328
2014-10-03	756.48	1.10125
2014-10-06	751.45	-0.664922
2014-10-07	736.85	-1.94291
2014-10-08	721.3	-2.11033
2014-10-09	717.72	-0.496326
2014-10-10	703.44	-1.98963
2014-10-13	700.24	-0.454907
2014-10-14	703.45	0.458414
2014-10-15	687.45	-2.2745
2014-10-16	673.84	-1.97978
2014-10-17	700.72	3.98908
2014-10-20	704.63	0.557997
2014-10-21	718.96	2.03369
2014-10-22	732.42	1.87215
2014-10-23	738.64	0.84924
2014-10-24	733.98	-0.630889
2014-10-27	735.99	0.273849
2014-10-28	724.18	-1.60464
2014-10-29	731.01	0.943136
2014-10-30	751.11	2.74962
2014-10-31	754.43	0.442012
2014-11-03	746.07	-1.10812
2014-11-04	740.84	-0.701007
2014-11-05	741.65	0.109335
2014-11-06	742.38	0.0984292
2014-11-07	741.42	-0.129314
2014-11-10	741.98	0.0755307
2014-11-11	744.58	0.350414
2014-11-12	739.51	-0.680921
2014-11-13	738.72	-0.106827
2014-11-14	735.86	-0.387156
2014-11-17	736.2	0.0462044
2014-11-18	741.86	0.768813
2014-11-19	745.9	0.544577
2014-11-20	743.99	-0.256066
2014-11-21	751.71	1.03765
2014-11-24	757.04	0.70905
2014-11-25	759.41	0.313061
2014-11-26	760.67	0.165918
2014-11-27	762.28	0.211656
2014-11-28	760.72	-0.204649
2014-12-01	757.73	-0.393049
2014-12-02	766.3	1.13101
2014-12-03	767.79	0.194441
2014-12-04	762.68	-0.665547
2014-12-05	773.54	1.42393
2014-12-08	769.95	-0.4641
2014-12-09	760.03	-1.2884
2014-12-10	759.34	-0.0907859
2014-12-11	755.98	-0.44249
2014-12-12	743.23	-1.68655
2014-12-15	729.91	-1.79218
2014-12-16	718.5	-1.56321
2014-12-17	725.67	0.997912
2014-12-18	744.47	2.59071
2014-12-19	748.27	0.51043
2014-12-22	753.38	0.682909
2014-12-23	746.45	-0.919855
2014-12-29	750.13	0.493
2014-12-30	744.44	-0.758535
2015-01-02	752.69	1.10822
2015-01-05	748.86	-0.508842
2015-01-06	744.44	-0.59023
2015-01-07	740.83	-0.484928
2015-01-08	752.01	1.50912
2015-01-09	752.65	0.0851053
2015-01-12	758.12	0.726765
2015-01-13	769.24	1.46679
2015-01-14	761.29	-1.03349
2015-01-15	772.43	1.46331
2015-01-16	769.14	-0.425929
2015-01-19	787.3	2.36108
2015-01-20	789.07	0.224819
2015-01-21	790.82	0.22178
2015-01-22	792.96	0.270605
2015-01-23	802.48	1.20056
2015-01-26	815.19	1.58384
2015-01-27	808.35	-0.839068
2015-01-28	815.19	0.846168
2015-01-29	815.32	0.0159472
2015-01-30	810.94	-0.537212
2015-02-02	806.44	-0.554912
2015-02-03	808.11	0.207083
2015-02-04	801.43	-0.82662
2015-02-05	799.67	-0.219607
2015-02-06	793.48	-0.774069
2015-02-09	787.96	-0.69567
2015-02-10	796.8	1.12188
2015-02-11	790.23	-0.824548
2015-02-12	796.55	0.799767
2015-02-13	803.63	0.888833
2015-02-16	803.36	-0.0335976
2015-02-17	815.61	1.52485
2015-02-18	830.03	1.768
2015-02-19	835.95	0.713227
2015-02-20	853.69	2.12214
2015-02-23	863.05	1.09642
2015-02-24	859.79	-0.37773
2015-02-25	867.08	0.847881
2015-02-26	876.59	1.09678
2015-02-27	883.51	0.789423
2015-03-02	879.19	-0.488959
2015-03-03	873.13	-0.689271
2015-03-04	873.97	0.0962056
2015-03-05	882.65	0.993169
2015-03-06	886.28	0.411262
2015-03-09	885.48	-0.0902649
2015-03-10	888.81	0.376067
2015-03-11	893.5	0.527672
2015-03-12	893.6	0.0111919
2015-03-13	907.1	1.51074
2015-03-16	920.59	1.48716
2015-03-17	906.97	-1.47949
2015-03-18	909.78	0.309823
2015-03-19	913.13	0.368221
2015-03-20	917.55	0.484049
2015-03-23	915.34	-0.240859
2015-03-24	923.92	0.937357
2015-03-25	915.04	-0.961122
2015-03-26	900.62	-1.57589
2015-03-27	945.62	4.99656
2015-03-30	962.64	1.79988
2015-03-31	954.34	-0.862212
2015-04-01	965.33	1.15158
2015-04-07	976.59	1.16644
2015-04-08	979.44	0.291832
2015-04-09	985.73	0.642204
2015-04-10	1002.67	1.71852
2015-04-13	998.93	-0.373004
2015-04-14	990.51	-0.842902
2015-04-15	994.78	0.431091
2015-04-16	983.59	-1.12487
2015-04-17	967.92	-1.59314
2015-04-20	981.66	1.41954
2015-04-21	1001.67	2.03838
2015-04-22	998.22	-0.344425
2015-04-23	985.03	-1.32135
2015-04-24	995.01	1.01317
2015-04-27	1003.35	0.838183
2015-04-28	982.12	-2.11591
2015-04-29	961.57	-2.09241
2015-04-30	963.77	0.228792
2015-05-04	974.99	1.16418
2015-05-05	958.19	-1.72309
2015-05-06	947.92	-1.07181
2015-05-07	953.79	0.619251
2015-05-08	963.71	1.04006
2015-05-11	973.21	0.985774
2015-05-12	961.26	-1.2279
2015-05-13	957.84	-0.355783
2015-05-18	965.22	0.770484
2015-05-19	982.46	1.78612
2015-05-20	984.75	0.233088
2015-05-21	985.64	0.0903783
2015-05-22	991.46	0.590479
2015-05-26	991.05	-0.0413532
2015-05-27	1000.66	0.969679
2015-05-28	993.71	-0.694542
2015-05-29	981.8	-1.19854
2015-06-01	989.39	0.77307
2015-06-02	983.15	-0.630692
2015-06-03	984.54	0.141382
2015-06-04	977.94	-0.670364
2015-06-08	960.47	-1.78641
2015-06-09	953.58	-0.717357
2015-06-10	975.36	2.28402
2015-06-11	979.05	0.378322
2015-06-12	970.74	-0.848782
2015-06-15	949.95	-2.14167
2015-06-16	951.01	0.111585
2015-06-17	941.15	-1.03679
2015-06-18	941.18	0.00318759
2015-06-19	940.89	-0.0308124
2015-06-22	968.35	2.91851
2015-06-23	969.78	0.147674
2015-06-24	967.35	-0.250572
2015-06-25	968.74	0.143692
2015-06-26	965.16	-0.369552
2015-06-29	948.59	-1.71681
2015-06-30	944.82	-0.397432
2015-07-01	960.33	1.64158
2015-07-02	958.08	-0.234294
2015-07-03	954.66	-0.356964
2015-07-06	951.87	-0.292251
2015-07-07	941.2	-1.12095
2015-07-08	937.53	-0.389928
2015-07-09	958.49	2.23566
2015-07-10	984.01	2.66252
2015-07-13	1003.95	2.0264
2015-07-14	1003.42	-0.0527915
2015-07-15	1014.6	1.11419
2015-07-16	1026.38	1.16105
2015-07-17	1025.61	-0.0750209
2015-07-20	1035.31	0.945779
2015-07-21	1021.75	-1.30975
2015-07-22	1024.39	0.25838
2015-07-23	1020.72	-0.358262
2015-07-24	1019.44	-0.125402
2015-07-27	997.49	-2.15314
2015-07-28	1002.53	0.505268
2015-07-29	1013.24	1.0683
2015-07-30	1006.36	-0.67901
2015-07-31	1010.58	0.419333
2015-08-03	1032.6	2.17895
2015-08-04	1030.59	-0.194654
2015-08-05	1039.7	0.88396
2015-08-06	1016.02	-2.27758
2015-08-07	997.28	-1.84445
2015-08-10	1002.81	0.554508
2015-08-11	997.74	-0.505579
2015-08-12	973.51	-2.42849
2015-08-13	989.01	1.59218
2015-08-14	997.56	0.864501
2015-08-17	1002.23	0.468142
2015-08-18	1013.06	1.08059
2015-08-19	997.23	-1.56259
2015-08-20	967.89	-2.94215
2015-08-21	938.59	-3.0272
2015-08-24	893.25	-4.83065
2015-08-25	924.45	3.49286
2015-08-26	916.17	-0.895668
2015-08-27	947.51	3.42076
2015-08-28	944.02	-0.368334
2015-08-31	944.21	0.0201267
2015-09-01	922.58	-2.2908
2015-09-02	935.66	1.41776
2015-09-03	956.9	2.27006
2015-09-04	936.74	-2.1068
2015-09-07	936.44	-0.032026
2015-09-08	949.52	1.39678
2015-09-09	962.31	1.347
2015-09-10	957.9	-0.458272
2015-09-11	952.16	-0.599227
2015-09-14	941.87	-1.0807
2015-09-15	943.9	0.215529
2015-09-16	947.15	0.344316
2015-09-17	949.89	0.289289
2015-09-18	940.87	-0.949584
2015-09-21	959.91	2.02366
2015-09-22	934.81	-2.61483
2015-09-23	939.52	0.503846
2015-09-24	916.99	-2.39803
2015-09-25	941.49	2.67178
2015-09-28	929.28	-1.29688
2015-09-29	911.65	-1.89717
2015-09-30	922.31	1.16931
2015-10-01	927.33	0.544286
2015-10-02	923.52	-0.410857
2015-10-05	942.59	2.06493
2015-10-06	945.52	0.310846
2015-10-07	941.56	-0.418817
2015-10-08	935.65	-0.627682
2015-10-09	938.38	0.291776
2015-10-12	940.26	0.200345
2015-10-13	931.2	-0.963563
2015-10-14	907.63	-2.53114
2015-10-15	915.27	0.841753
2015-10-16	934.05	2.05185
2015-10-19	947.16	1.40357
2015-10-20	938.73	-0.890029
2015-10-21	930.96	-0.827714
2015-10-22	937.38	0.689611
2015-10-23	957.37	2.13254
2015-10-26	960.38	0.314403
2015-10-27	958.47	-0.19888
2015-10-28	970.58	1.26347
2015-10-29	941.96	-2.94875
2015-10-30	937.94	-0.42677
2015-11-02	946.49	0.911572
2015-11-03	955.93	0.997369
2015-11-04	963.23	0.763654
2015-11-05	973.41	1.05686
2015-11-06	980.91	0.770487
2015-11-09	971.62	-0.94708
2015-11-10	970.08	-0.158498
2015-11-11	982.35	1.26484
2015-11-12	977.35	-0.508984
2015-11-13	966.21	-1.13982
2015-11-16	966.7	0.0507136
2015-11-17	988.77	2.28302
2015-11-18	985.8	-0.300373
2015-11-19	990.27	0.453439
2015-11-20	991.84	0.158543
2015-11-23	990.83	-0.101831
2015-11-24	980.04	-1.08899
2015-11-25	994.23	1.4479
2015-11-26	998.64	0.443559
2015-11-27	1001.01	0.237323
2015-11-30	1015.05	1.40258
2015-12-01	1019.67	0.45515
2015-12-02	1025.41	0.562927
2015-12-03	1007.09	-1.7866
2015-12-04	1006.39	-0.0695072
2015-12-07	1016.53	1.00756
2015-12-08	1002.59	-1.37133
2015-12-09	999.03	-0.35508
2015-12-10	990.6	-0.843819
2015-12-11	965.74	-2.50959
2015-12-14	962.79	-0.305465
2015-12-15	981.64	1.95785
2015-12-16	986.41	0.485922
2015-12-17	998.27	1.20234
2015-12-18	990.02	-0.82643
2015-12-21	989.33	-0.0696956
2015-12-22	979.95	-0.948116
2015-12-23	999.8	2.02561
2015-12-28	1001.69	0.189038
2015-12-29	1014.09	1.23791
2015-12-30	1014.17	0.00788885
2016-01-04	998.12	-1.58257
2016-01-05	1012.86	1.47678
2016-01-06	1003.49	-0.925103
2016-01-07	985.4	-1.80271
2016-01-08	969.75	-1.58819
2016-01-11	955.72	-1.44676
2016-01-12	969.28	1.41883
2016-01-13	966.42	-0.295064
2016-01-14	953.28	-1.35966
2016-01-15	919.08	-3.58761
2016-01-18	920.15	0.116421
2016-01-19	932.09	1.29761
2016-01-20	901.06	-3.32908
2016-01-21	927.56	2.94098
2016-01-22	951.29	2.55833
2016-01-25	960.88	1.0081
2016-01-26	962.46	0.164433
2016-01-27	969.08	0.687821
2016-01-28	949.28	-2.04317
2016-01-29	972.66	2.46292
2016-02-01	974.11	0.149076
2016-02-02	964.42	-0.994754
2016-02-03	922.75	-4.32073
2016-02-04	909.16	-1.47277
2016-02-05	899.99	-1.00862
2016-02-08	853.32	-5.18561
2016-02-09	833.31	-2.34496
2016-02-10	873.14	4.77973
2016-02-11	849.31	-2.72923
2016-02-12	860.47	1.31401
2016-02-15	905.88	5.27735
2016-02-16	895.08	-1.19221
2016-02-17	916.78	2.42436
2016-02-18	922.03	0.572656
2016-02-19	913.3	-0.946824
2016-02-22	934.52	2.32344
2016-02-23	940.13	0.600308
2016-02-24	909.51	-3.257
2016-02-25	930.51	2.30894
2016-02-26	947.03	1.77537
2016-02-29	947.68	0.0686356
2016-03-01	961.4	1.44775
2016-03-02	964.46	0.318286
2016-03-03	951.95	-1.2971
2016-03-04	980.92	3.04323
2016-03-07	988	0.721771
2016-03-08	973.05	-1.51316
2016-03-09	970.85	-0.226093
2016-03-10	962.34	-0.876551
2016-03-11	974.23	1.23553
2016-03-14	987.59	1.37134
2016-03-15	974.01	-1.37506
2016-03-16	973.69	-0.0328539
2016-03-17	956.41	-1.77469
2016-03-18	954.79	-0.169383
2016-03-21	946.69	-0.848354
2016-03-22	950.03	0.352808
2016-03-23	951.76	0.1821
2016-03-29	948.35	-0.358284
2016-03-30	955.35	0.738124
2016-03-31	948.21	-0.74737
2016-04-01	950.52	0.243617
2016-04-04	961.8	1.18672
2016-04-05	949.55	-1.27365
2016-04-06	956.12	0.691907
2016-04-07	954.93	-0.124461
2016-04-08	956.91	0.207345
2016-04-11	952.95	-0.413832
2016-04-12	945.32	-0.800672
2016-04-13	949.43	0.434773
2016-04-14	957.99	0.901594
2016-04-15	956.44	-0.161797
2016-04-18	961.05	0.481996
2016-04-19	978.31	1.79595
2016-04-20	965.1	-1.35029
2016-04-21	973.22	0.841364
2016-04-25	962.93	-1.05731
2016-04-26	953.57	-0.972033
2016-04-27	958.56	0.523297
2016-04-28	964.97	0.668711
2016-04-29	957.24	-0.801061
2016-05-02	951.56	-0.593373
2016-05-03	940.63	-1.14864
2016-05-04	938.47	-0.229633
2016-05-09	951.35	1.37245
2016-05-10	961.03	1.0175
2016-05-11	957.84	-0.331936
2016-05-12	953.95	-0.406122
2016-05-13	957.69	0.392054
2016-05-17	963.4	0.596226
2016-05-18	962.93	-0.0487856
2016-05-19	958.9	-0.418514
2016-05-20	969.68	1.1242
2016-05-23	967.67	-0.207285
2016-05-24	983.49	1.63485
2016-05-25	1000.3	1.70922
2016-05-26	996.24	-0.405878
2016-05-27	996.75	0.0511925
2016-05-30	1001.75	0.50163
2016-05-31	999.86	-0.18867
2016-06-01	1003.16	0.330046
2016-06-02	996.35	-0.678855
2016-06-03	990.99	-0.537964
2016-06-06	995.78	0.483355
2016-06-07	1003.57	0.782301
2016-06-08	995.58	-0.796158
2016-06-09	992.57	-0.302336
2016-06-10	964.06	-2.87234
2016-06-13	954.18	-1.02483
2016-06-14	919.2	-3.66597
2016-06-15	926.29	0.771323
2016-06-16	908.47	-1.9238
2016-06-17	915.01	0.719892
2016-06-20	934.03	2.07867
2016-06-21	939.69	0.605976
2016-06-22	947.24	0.803456
2016-06-23	960.1	1.35763
2016-06-24	929.68	-3.16842
2016-06-27	901.5	-3.03115
2016-06-28	922.3	2.30727
2016-06-29	946.74	2.6499
2016-06-30	957.58	1.14498
2016-07-01	971.24	1.42651
2016-07-04	968.98	-0.232692
2016-07-05	955.28	-1.41386
2016-07-06	935.48	-2.07269
2016-07-07	952.47	1.81618
2016-07-08	961.6	0.95856
2016-07-11	975.9	1.4871
2016-07-12	978.09	0.224408
2016-07-13	975.78	-0.236175
2016-07-14	973.91	-0.191642
2016-07-15	970.28	-0.372724
2016-07-18	971.16	0.0906955
2016-07-19	970.87	-0.0298612
2016-07-20	981.95	1.14124
2016-07-21	981.01	-0.0957279
2016-07-22	984.62	0.367988
2016-07-25	975.71	-0.904918
2016-07-26	993.44	1.81714
2016-07-27	989.75	-0.371437
2016-07-28	992.37	0.264713
2016-07-29	994.55	0.219676
2016-08-01	996.08	0.153838
2016-08-02	977.51	-1.86431
2016-08-03	972.57	-0.505366
2016-08-04	979.71	0.734137
2016-08-05	946	-3.44081
2016-08-08	931.08	-1.57717
2016-08-09	946.04	1.60674
2016-08-10	931.87	-1.49782
2016-08-11	929.43	-0.261839
2016-08-12	925.06	-0.470181
2016-08-15	930.74	0.614014
2016-08-16	922.91	-0.841266
2016-08-17	916.86	-0.655535
2016-08-18	926.18	1.01651
2016-08-19	928.7	0.272085
2016-08-22	941.01	1.32551
2016-08-23	939.8	-0.128585
2016-08-24	943.74	0.419238
2016-08-25	937.72	-0.637888
2016-08-26	938.45	0.0778484
2016-08-29	939.05	0.0639352
2016-08-30	945.24	0.659177
2016-08-31	941.12	-0.435868
2016-09-01	935.77	-0.568472
2016-09-02	937.88	0.225483
2016-09-05	944.02	0.654668
2016-09-06	933.13	-1.15358
2016-09-07	936.14	0.32257
2016-09-08	931.96	-0.446514
2016-09-09	916.68	-1.63956
2016-09-12	915.2	-0.161452
2016-09-13	922.33	0.779065
2016-09-14	927.5	0.560537
2016-09-15	929.55	0.221024
2016-09-16	930.45	0.096821
2016-09-19	936.32	0.630878
2016-09-20	938.76	0.260595
2016-09-21	938.84	0.00852188
2016-09-22	939.71	0.0926675
2016-09-23	923.89	-1.6835
2016-09-26	917.68	-0.672158
2016-09-27	904.92	-1.39046
2016-09-28	912.51	0.838748
2016-09-29	901.22	-1.23725
2016-09-30	897.08	-0.459377
2016-10-03	894.08	-0.334418
2016-10-04	896.22	0.239352
2016-10-05	901.97	0.641584
2016-10-06	898.51	-0.383605
2016-10-07	888.48	-1.11629
2016-10-10	891.68	0.360166
2016-10-11	885.79	-0.660551
2016-10-12	884.64	-0.129828
2016-10-13	876.15	-0.959712
2016-10-14	891.62	1.76568
2016-10-17	892.73	0.124492
2016-10-18	904.55	1.32403
2016-10-19	912.48	0.876679
2016-10-20	916.01	0.386858
2016-10-21	923.99	0.87117
2016-10-24	923.04	-0.102815
2016-10-25	912.35	-1.15813
2016-10-26	903.63	-0.955774
2016-10-27	908.91	0.58431
2016-10-28	860.63	-5.31186
2016-10-31	866.41	0.671601
2016-11-01	850.53	-1.83285
2016-11-02	832.68	-2.09869
2016-11-03	835.09	0.289427
2016-11-04	821.29	-1.65252
2016-11-07	832.61	1.37832
2016-11-08	819.42	-1.58418
2016-11-09	822.58	0.385639
2016-11-10	814.03	-1.03941
2016-11-11	810	-0.495068
2016-11-14	809.54	-0.0567901
2016-11-15	817.52	0.985745
2016-11-16	817.84	0.0391428
2016-11-17	820.25	0.294679
2016-11-18	821.76	0.18409
2016-11-21	820.92	-0.10222
2016-11-22	817.55	-0.410515
2016-11-23	813.49	-0.496606
2016-11-24	815.59	0.258147
2016-11-25	824.87	1.13783
2016-11-28	827.5	0.318838
2016-11-29	830.19	0.325076
2016-11-30	836.06	0.707067
2016-12-01	828.88	-0.85879
2016-12-02	828.05	-0.100135
2016-12-05	831.71	0.442002
2016-12-06	831.23	-0.0577124
2016-12-07	834.19	0.356099
2016-12-08	839.18	0.598185
2016-12-09	857.64	2.19977
2016-12-12	851.47	-0.719416
2016-12-13	859.24	0.912539
2016-12-14	855.78	-0.402681
2016-12-15	869.05	1.55063
2016-12-16	872.77	0.428054
2016-12-19	872.3	-0.0538515
2016-12-20	874.35	0.235011
2016-12-21	873.78	-0.0651913
2016-12-22	876.42	0.302136
2016-12-23	877.97	0.176856
2016-12-27	880.95	0.339419
2016-12-28	882.03	0.122595
2016-12-29	885.54	0.397946
2016-12-30	883.96	-0.178422
2017-01-02	899.96	1.81004
2017-01-03	896.85	-0.345571
2017-01-04	891.45	-0.602107
2017-01-05	900.42	1.00623
2017-01-06	900.87	0.0499767
2017-01-09	896.27	-0.510618
2017-01-10	890.83	-0.60696
2017-01-11	897.45	0.743127
2017-01-12	883.78	-1.5232
2017-01-13	897.69	1.57392
2017-01-16	897.75	0.00668382
2017-01-17	893.07	-0.521303
2017-01-18	890.94	-0.238503
2017-01-19	892.89	0.21887
2017-01-20	891.71	-0.132155
2017-01-23	883.4	-0.931917
2017-01-24	879.8	-0.407516
2017-01-25	890.76	1.24574
2017-01-26	897.12	0.713997
2017-01-27	904.82	0.858302
2017-01-30	901.43	-0.37466
2017-01-31	902.06	0.069889
2017-02-01	911.78	1.07753
2017-02-02	895.29	-1.80855
2017-02-03	899.82	0.505981
2017-02-06	894.9	-0.546776
2017-02-07	894.33	-0.0636943
2017-02-08	888.58	-0.642939
2017-02-09	904.61	1.804
2017-02-10	908.83	0.466499
2017-02-13	913.14	0.474236
2017-02-14	912.97	-0.0186171
2017-02-15	915.3	0.255211
2017-02-16	920.4	0.557194
2017-02-17	917.69	-0.294437
2017-02-20	913.69	-0.435877
2017-02-21	922.83	1.00034
2017-02-22	921.32	-0.163627
2017-02-23	919.49	-0.198628
2017-02-24	912.06	-0.808057
2017-02-27	911.4	-0.0723637
2017-02-28	911.54	0.015361
2017-03-01	917.78	0.684556
2017-03-02	918.07	0.031598
2017-03-03	911.99	-0.662259
2017-03-06	905.47	-0.71492
2017-03-07	899.12	-0.701293
2017-03-08	897.84	-0.142361
2017-03-09	897.32	-0.0579168
2017-03-10	905.59	0.921633
2017-03-13	908.97	0.373237
2017-03-14	910.99	0.22223
2017-03-15	910.49	-0.0548853
2017-03-16	914.66	0.457995
2017-03-17	912.95	-0.186955
2017-03-20	914.02	0.117202
2017-03-21	902.12	-1.30194
2017-03-22	896.72	-0.59859
2017-03-23	904.3	0.845303
2017-03-24	904.22	-0.00884662
2017-03-27	902.68	-0.170313
2017-03-28	907.65	0.550583
2017-03-29	907.89	0.0264419
2017-03-30	911.95	0.447191
2017-03-31	915.51	0.390372
2017-04-03	908.26	-0.791908
2017-04-04	924.15	1.7495
2017-04-05	925.74	0.17205
2017-04-06	922.79	-0.318664
2017-04-07	919.38	-0.369532
2017-04-10	927.75	0.910396
2017-04-11	927.88	0.0140124
2017-04-12	934.61	0.725309
2017-04-18	923.09	-1.2326
2017-04-19	929.23	0.665157
2017-04-20	935.15	0.637087
2017-04-21	927.47	-0.821259
2017-04-24	938.87	1.22915
2017-04-25	944.82	0.633741
2017-04-26	954.4	1.01395
2017-04-27	964.46	1.05407
2017-04-28	968.57	0.426145
2017-05-01	964.53	-0.41711
2017-05-02	969.06	0.469659
2017-05-03	981.92	1.32706
2017-05-04	984.43	0.255622
2017-05-05	990.92	0.659265
2017-05-08	989.47	-0.146329
2017-05-09	981.7	-0.785269
2017-05-10	989.34	0.778242
2017-05-11	987.66	-0.16981
2017-05-15	991.15	0.35336
2017-05-16	989.13	-0.203804
2017-05-17	968.94	-2.04119
2017-05-18	974.4	0.563502
2017-05-19	981.18	0.695813
2017-05-22	988.02	0.69712
2017-05-23	988.59	0.0576911
2017-05-24	988.26	-0.0333809
2017-05-29	983.05	-0.527189
2017-05-30	987.64	0.466914
2017-05-31	995.63	0.808999
2017-06-01	999.52	0.390707
2017-06-02	1011.26	1.17456
2017-06-06	1008.34	-0.288749
2017-06-07	1001.13	-0.715037
2017-06-08	998.11	-0.301659
2017-06-09	1004.88	0.678282
2017-06-12	1002.31	-0.255752
2017-06-13	1012.54	1.02064
2017-06-14	1015.15	0.257768
2017-06-15	1000.59	-1.43427
2017-06-16	1005.06	0.446736
2017-06-19	1019.93	1.47951
2017-06-20	1016.74	-0.312767
2017-06-21	1014.83	-0.187855
2017-06-22	1014.03	-0.0788309
2017-06-23	1014.16	0.0128201
2017-06-26	1014.47	0.0305672
2017-06-27	1000.22	-1.40467
2017-06-28	996.2	-0.401912
2017-06-29	982.16	-1.40936
2017-06-30	988.14	0.608862
2017-07-03	996.76	0.872346
2017-07-04	993.32	-0.345118
2017-07-05	997.36	0.406717
2017-07-06	989.07	-0.831194
2017-07-07	989.05	-0.0020221
2017-07-10	995.05	0.606643
2017-07-11	991.44	-0.362796
2017-07-12	1003.59	1.22549
2017-07-13	1001.88	-0.170388
2017-07-14	1007.08	0.519024
2017-07-17	1012.48	0.536204
2017-07-18	1008.05	-0.43754
2017-07-19	1007.88	-0.0168642
2017-07-20	1009.44	0.15478
2017-07-21	1000.36	-0.899509
2017-07-24	987.29	-1.30653
2017-07-25	993.27	0.605698
2017-07-26	996.59	0.334249
2017-07-27	995.88	-0.0712429
2017-07-28	992.78	-0.311282
2017-07-31	997.52	0.477447
2017-08-01	997.68	0.0160398
2017-08-02	993.87	-0.381886
2017-08-03	990.88	-0.300844
2017-08-04	997.57	0.675157
2017-08-07	995.92	-0.165402
2017-08-08	988.63	-0.731987
2017-08-09	1008.9	2.05031
2017-08-10	1000.23	-0.859352
2017-08-11	1008.24	0.800816
2017-08-14	1010.18	0.192415
2017-08-15	1009.97	-0.0207884
2017-08-16	1007.79	-0.215848
2017-08-17	1002.28	-0.546741
2017-08-18	996.55	-0.571697
2017-08-21	998.96	0.241834
2017-08-22	1011.5	1.25531
2017-08-23	1003.23	-0.817598
2017-08-24	1011.63	0.837296
2017-08-25	1010.12	-0.149264
2017-08-28	1010.7	0.0574189
2017-08-29	1002.01	-0.8598
2017-08-30	1008.45	0.642708
2017-08-31	1021.59	1.30299
2017-09-01	1026.06	0.437553
2017-09-04	1020.95	-0.498022
2017-09-05	1014.94	-0.588667
2017-09-06	1010.45	-0.442391
2017-09-07	1015	0.450294
2017-09-08	1013.13	-0.184236
2017-09-11	1023.06	0.980131
2017-09-12	1022.82	-0.023459
2017-09-13	1022.29	-0.0518175
2017-09-14	1022.23	-0.00586918
2017-09-15	1008.13	-1.37934
2017-09-18	1015.39	0.720145
2017-09-19	1016.02	0.0620451
2017-09-20	1020.44	0.435031
2017-09-21	1023.76	0.32535
2017-09-22	1024.81	0.102563
2017-09-25	1031.94	0.695739
2017-09-26	1020.74	-1.08533
2017-09-27	1023.75	0.294884
2017-09-28	1028.1	0.424908
2017-09-29	1024.14	-0.385177
2017-10-02	1037.73	1.32697
2017-10-03	1035.88	-0.178274
2017-10-04	1040.5	0.445998
2017-10-05	1039.01	-0.1432
2017-10-06	1035.79	-0.30991
2017-10-09	1036.88	0.105234
2017-10-10	1035.84	-0.100301
2017-10-11	1042.69	0.661299
2017-10-12	1040.4	-0.219624
2017-10-13	1025.75	-1.40811
2017-10-16	1037.59	1.15428
2017-10-17	1032.19	-0.520437
2017-10-18	1043.42	1.08798
2017-10-19	1039.35	-0.390063
2017-10-20	1041.31	0.188579
2017-10-23	1042.17	0.0825883
2017-10-24	1034.58	-0.728288
2017-10-25	1036.87	0.221346
2017-10-26	1035.57	-0.125377
2017-10-27	1045.4	0.949236
2017-10-30	1050.83	0.519418
2017-10-31	1050.46	-0.0352103
2017-11-01	1051.83	0.130419
2017-11-02	1041.4	-0.991605
2017-11-03	1030.69	-1.02842
2017-11-06	1040.47	0.948879
2017-11-07	1030.44	-0.963987
2017-11-08	1035.68	0.508521
2017-11-09	1006.24	-2.84258
2017-11-10	1005.15	-0.108324
2017-11-13	995.82	-0.92822
2017-11-14	990.34	-0.5503
2017-11-15	989.92	-0.0424097
2017-11-16	1003.72	1.39405
2017-11-17	1002.14	-0.157414
2017-11-20	1005.48	0.333287
2017-11-21	1005.1	-0.0377929
2017-11-22	1004.39	-0.0706397
2017-11-23	1000.5	-0.3873
[truncated: 384 more rows]

## Sheet: OMXH25
Date	Index	Market Return
2009-11-26	1906.15
2009-11-27	1934.46	1.48519
2009-11-30	1903.13	-1.61957
2009-12-01	1947.43	2.32774
2009-12-02	1959.11	0.599765
2009-12-03	1952.18	-0.353732
2009-12-04	1961.86	0.495856
2009-12-07	1956.44	-0.276268
2009-12-08	1938.63	-0.910327
2009-12-09	1923.03	-0.804692
2009-12-10	1938.41	0.79978
2009-12-11	1960.37	1.13289
2009-12-14	1963.01	0.134668
2009-12-15	1959.41	-0.183392
2009-12-16	1967.84	0.430232
2009-12-17	1958.14	-0.492926
2009-12-18	1948.3	-0.502518
2009-12-21	1969.68	1.09737
2009-12-22	1998.01	1.4383
2009-12-23	2000.74	0.136636
2009-12-28	2006.84	0.304887
2009-12-29	2027.71	1.03994
2009-12-30	2032.59	0.240666
2010-01-04	2078.69	2.26804
2010-01-05	2084.56	0.282389
2010-01-07	2097.53	0.622194
2010-01-08	2108.11	0.504403
2010-01-11	2090.74	-0.823961
2010-01-12	2050.24	-1.93711
2010-01-13	2061.91	0.569202
2010-01-14	2077.44	0.753185
2010-01-15	2057.95	-0.938174
2010-01-18	2079.24	1.03452
2010-01-19	2087.33	0.389084
2010-01-20	2059.64	-1.32658
2010-01-21	2059.24	-0.0194209
2010-01-22	2035.32	-1.16159
2010-01-25	2031.99	-0.163611
2010-01-26	2010.98	-1.03396
2010-01-27	2022.52	0.57385
2010-01-28	2034.91	0.612602
2010-01-29	2057.18	1.0944
2010-02-01	2082.07	1.20991
2010-02-02	2094.12	0.578751
2010-02-03	2087.58	-0.312303
2010-02-04	2043.33	-2.11968
2010-02-05	2001.93	-2.0261
2010-02-08	1982.94	-0.948585
2010-02-09	1996.87	0.702492
2010-02-10	1997.52	0.0325509
2010-02-11	2010	0.624775
2010-02-12	1989.4	-1.02488
2010-02-15	1988.93	-0.0236252
2010-02-16	2015.04	1.31277
2010-02-17	2046.29	1.55084
2010-02-18	2061.53	0.744762
2010-02-19	2064.13	0.12612
2010-02-22	2076.39	0.593955
2010-02-23	2065.23	-0.537471
2010-02-24	2074.75	0.460966
2010-02-25	2049.65	-1.20978
2010-02-26	2071.79	1.08018
2010-03-01	2108.39	1.76659
2010-03-02	2122.2	0.655002
2010-03-03	2150.26	1.32221
2010-03-04	2157.21	0.323217
2010-03-05	2171.35	0.655476
2010-03-08	2186.33	0.689893
2010-03-09	2188.09	0.0805002
2010-03-10	2209.73	0.98899
2010-03-11	2195.14	-0.660262
2010-03-12	2238.46	1.97345
2010-03-15	2221.86	-0.741581
2010-03-16	2244.87	1.03562
2010-03-17	2258.95	0.627208
2010-03-18	2240.22	-0.829146
2010-03-19	2213.96	-1.17221
2010-03-22	2234.93	0.947172
2010-03-23	2246.81	0.53156
2010-03-24	2247.34	0.023589
2010-03-25	2280.43	1.47241
2010-03-26	2275.33	-0.223642
2010-03-29	2263.44	-0.522562
2010-03-30	2247.92	-0.685682
2010-03-31	2246.04	-0.0836329
2010-04-01	2281.56	1.58145
2010-04-06	2296.92	0.673224
2010-04-07	2297.87	0.0413597
2010-04-08	2266.96	-1.34516
2010-04-09	2278.05	0.489201
2010-04-12	2281.54	0.153201
2010-04-13	2277.17	-0.191537
2010-04-14	2283.17	0.263485
2010-04-15	2284.6	0.0626322
2010-04-16	2244.54	-1.75348
2010-04-19	2233.66	-0.484732
2010-04-20	2286.91	2.38398
2010-04-21	2267.23	-0.86055
2010-04-22	2225.44	-1.84322
2010-04-23	2250.92	1.14494
2010-04-26	2274.47	1.04624
2010-04-27	2203.27	-3.1304
2010-04-28	2182.64	-0.936336
2010-04-29	2223.67	1.87983
2010-04-30	2248.71	1.12607
2010-05-03	2245.82	-0.128518
2010-05-04	2165.77	-3.5644
2010-05-05	2118.65	-2.17567
2010-05-06	2086.61	-1.51228
2010-05-07	2001.08	-4.09899
2010-05-10	2167.31	8.30701
2010-05-11	2143.66	-1.09121
2010-05-12	2201.35	2.69119
2010-05-14	2125.48	-3.44652
2010-05-17	2128.26	0.130794
2010-05-18	2164.84	1.71877
2010-05-19	2085.41	-3.66909
2010-05-20	2042.29	-2.0677
2010-05-21	2037.32	-0.243354
2010-05-24	2036.11	-0.0593917
2010-05-25	1979.65	-2.77293
2010-05-26	2040.81	3.08944
2010-05-27	2100.08	2.90424
2010-05-28	2102.53	0.116662
2010-05-31	2100.78	-0.0832331
2010-06-01	2107.59	0.324165
2010-06-02	2127.47	0.943257
2010-06-03	2151.91	1.14878
2010-06-04	2109.37	-1.97685
2010-06-07	2089.34	-0.949573
2010-06-08	2082.1	-0.346521
2010-06-09	2123.1	1.96917
2010-06-10	2170.15	2.2161
2010-06-11	2173.28	0.14423
2010-06-14	2216.08	1.96937
2010-06-15	2242.05	1.17189
2010-06-16	2211.21	-1.37553
2010-06-17	2206.4	-0.217528
2010-06-18	2224.09	0.801759
2010-06-21	2241.64	0.789087
2010-06-22	2231.2	-0.46573
2010-06-23	2204.38	-1.20204
2010-06-24	2152.95	-2.33308
2010-06-28	2166.13	0.612183
2010-06-29	2095.36	-3.26712
2010-06-30	2094.53	-0.0396113
2010-07-01	2051.71	-2.04437
2010-07-02	2060.41	0.424037
2010-07-05	2049.69	-0.520285
2010-07-06	2107.69	2.8297
2010-07-07	2117.7	0.474928
2010-07-08	2130.98	0.627095
2010-07-09	2156.18	1.18255
2010-07-12	2157.55	0.0635383
2010-07-13	2204.53	2.17747
2010-07-14	2202.34	-0.0993409
2010-07-15	2182.32	-0.909033
2010-07-16	2135.98	-2.12343
2010-07-19	2131.4	-0.214421
2010-07-20	2136.23	0.226612
2010-07-21	2168.32	1.50218
2010-07-22	2207.25	1.7954
2010-07-23	2227.23	0.905199
2010-07-26	2243.38	0.725116
2010-07-27	2247.69	0.192121
2010-07-28	2247.31	-0.0169062
2010-07-29	2251.15	0.170871
2010-07-30	2231.87	-0.856451
2010-08-02	2294.86	2.8223
2010-08-03	2300.95	0.265376
2010-08-04	2296.34	-0.200352
2010-08-05	2313.62	0.752502
2010-08-06	2295.45	-0.785349
2010-08-09	2325.59	1.31303
2010-08-10	2292.96	-1.40308
2010-08-11	2231.35	-2.68692
2010-08-12	2233.79	0.109351
2010-08-13	2258.72	1.11604
2010-08-16	2248.71	-0.443171
2010-08-17	2287.62	1.73033
2010-08-18	2285.19	-0.106224
2010-08-19	2259.17	-1.13864
2010-08-20	2222.34	-1.63024
2010-08-23	2222.96	0.0278985
2010-08-24	2181.87	-1.84844
2010-08-25	2163.65	-0.835064
2010-08-26	2182.3	0.861969
2010-08-27	2196.11	0.632819
2010-08-30	2198.59	0.112927
2010-08-31	2209.93	0.515785
2010-09-01	2277.66	3.0648
2010-09-02	2283.45	0.254208
2010-09-03	2289.43	0.261884
2010-09-06	2289.64	0.00917259
2010-09-07	2279.6	-0.438497
2010-09-08	2310.02	1.33444
2010-09-09	2333.15	1.00129
2010-09-10	2352.67	0.836637
2010-09-13	2375.22	0.958485
2010-09-14	2359.99	-0.641204
2010-09-15	2362.52	0.107204
2010-09-16	2362.8	0.0118518
2010-09-17	2372.21	0.398256
2010-09-20	2404.62	1.36624
2010-09-21	2396.78	-0.326039
2010-09-22	2363.67	-1.38144
2010-09-23	2340.9	-0.963332
2010-09-24	2382.14	1.76172
2010-09-27	2370.89	-0.472264
2010-09-28	2399.34	1.19997
2010-09-29	2403.38	0.16838
2010-09-30	2414.67	0.469755
2010-10-01	2420.4	0.2373
2010-10-04	2400.11	-0.838291
2010-10-05	2431.58	1.31119
2010-10-06	2444.25	0.52106
2010-10-07	2460.02	0.645188
2010-10-08	2466.82	0.276421
2010-10-11	2488.63	0.884134
2010-10-12	2484.59	-0.162338
2010-10-13	2519.38	1.40023
2010-10-14	2476.54	-1.70042
2010-10-15	2449.88	-1.0765
2010-10-18	2441.76	-0.331445
2010-10-19	2427	-0.604482
2010-10-20	2451.64	1.01525
2010-10-21	2515.26	2.595
2010-10-22	2503.47	-0.468739
2010-10-25	2532.77	1.17038
2010-10-26	2507.19	-1.00996
2010-10-27	2495.52	-0.465461
2010-10-28	2472.84	-0.908829
2010-10-29	2450.09	-0.919995
2010-11-01	2465.7	0.637119
2010-11-02	2467.23	0.0620513
2010-11-03	2449.95	-0.700381
2010-11-04	2504.8	2.23882
2010-11-05	2503.44	-0.0542958
2010-11-08	2486.02	-0.695843
2010-11-09	2531.69	1.83707
2010-11-10	2517.76	-0.550225
2010-11-11	2499.91	-0.708964
2010-11-12	2479.48	-0.817229
2010-11-15	2509.89	1.22647
2010-11-16	2446.76	-2.51525
2010-11-17	2460.24	0.550933
2010-11-18	2496.07	1.45636
2010-11-19	2490.44	-0.225555
2010-11-22	2468.62	-0.87615
2010-11-23	2430.58	-1.54094
2010-11-24	2470.96	1.66133
2010-11-25	2495.15	0.978972
2010-11-26	2484.6	-0.42282
2010-11-29	2437.44	-1.89809
2010-11-30	2430.28	-0.293751
2010-12-01	2494.83	2.65607
2010-12-02	2551.74	2.28112
2010-12-03	2546.4	-0.209269
2010-12-07	2573.47	1.06307
2010-12-08	2571.54	-0.074996
2010-12-09	2544.89	-1.03634
2010-12-10	2538.43	-0.253842
2010-12-13	2560.58	0.872587
2010-12-14	2560.97	0.0152309
2010-12-15	2569.69	0.340496
2010-12-16	2577.57	0.306652
2010-12-17	2569.69	-0.305714
2010-12-20	2593.04	0.90867
2010-12-21	2638.39	1.74891
2010-12-22	2647.9	0.360447
2010-12-23	2646.74	-0.0438083
2010-12-27	2636.17	-0.399359
2010-12-28	2638.57	0.0910412
2010-12-29	2645.36	0.257336
2010-12-30	2628.48	-0.638098
2011-01-03	2679.92	1.95702
2011-01-04	2664.63	-0.570539
2011-01-05	2651.1	-0.507763
2011-01-07	2665.15	0.529969
2011-01-10	2613.06	-1.95449
2011-01-11	2663.17	1.91768
2011-01-12	2706.06	1.61049
2011-01-13	2681.93	-0.891702
2011-01-14	2684.61	0.099928
2011-01-17	2674.95	-0.359829
2011-01-18	2696.57	0.808239
2011-01-19	2640.51	-2.07894
2011-01-20	2611.9	-1.0835
2011-01-21	2648.58	1.40434
2011-01-24	2650.78	0.0830634
2011-01-25	2655.85	0.191264
2011-01-26	2672.59	0.630307
2011-01-27	2687.37	0.553022
2011-01-28	2685.98	-0.0517234
2011-01-31	2676.66	-0.346987
2011-02-01	2710.72	1.27248
2011-02-02	2670.4	-1.48743
2011-02-03	2662.65	-0.290219
2011-02-04	2668.02	0.201679
2011-02-07	2700.25	1.20801
2011-02-08	2696.04	-0.155911
2011-02-09	2705.56	0.35311
2011-02-10	2685.58	-0.738479
2011-02-11	2666.77	-0.700407
2011-02-14	2664.68	-0.078372
2011-02-15	2644.07	-0.773451
2011-02-16	2655.11	0.417538
2011-02-17	2630.66	-0.920866
2011-02-18	2645.98	0.582363
2011-02-21	2619.12	-1.01512
2011-02-22	2617.65	-0.0561257
2011-02-23	2562.53	-2.10571
2011-02-24	2553.22	-0.363313
2011-02-25	2581.97	1.12603
2011-02-28	2601.08	0.740133
2011-03-01	2605.62	0.174543
2011-03-02	2578.44	-1.04313
2011-03-03	2597.34	0.733001
2011-03-04	2568.4	-1.11422
2011-03-07	2576.42	0.312257
2011-03-08	2587.03	0.411812
2011-03-09	2614.5	1.06184
2011-03-10	2583.18	-1.19793
2011-03-11	2537.25	-1.77804
2011-03-14	2500.53	-1.44724
2011-03-15	2476.44	-0.963396
2011-03-16	2451.14	-1.02163
2011-03-17	2497.82	1.90442
2011-03-18	2518.91	0.844336
2011-03-21	2575.09	2.23033
2011-03-22	2566.02	-0.352221
2011-03-23	2579.38	0.520651
2011-03-24	2608.79	1.1402
2011-03-25	2617.25	0.324288
2011-03-28	2626.6	0.357245
2011-03-29	2628.38	0.0677682
2011-03-30	2649.86	0.817233
2011-03-31	2637.82	-0.454364
2011-04-01	2659.15	0.808622
2011-04-04	2677.07	0.6739
2011-04-05	2680.17	0.115798
2011-04-06	2677.83	-0.0873079
2011-04-07	2650.48	-1.02135
2011-04-08	2659.6	0.344089
2011-04-11	2663.62	0.151151
2011-04-12	2612.32	-1.92595
2011-04-13	2635.87	0.901498
2011-04-14	2611.73	-0.915827
2011-04-15	2594.15	-0.673117
2011-04-18	2555.18	-1.50223
2011-04-19	2578.44	0.910308
2011-04-20	2616.63	1.48113
2011-04-21	2615.46	-0.044714
2011-04-26	2622.26	0.259993
2011-04-27	2628.37	0.233005
2011-04-28	2635.27	0.26252
2011-04-29	2637.4	0.0808266
2011-05-02	2650.5	0.496701
2011-05-03	2614.12	-1.37257
2011-05-04	2555.84	-2.22943
2011-05-05	2540.89	-0.584935
2011-05-06	2577.13	1.42627
2011-05-09	2579.42	0.0888585
2011-05-10	2607.68	1.0956
2011-05-11	2611.82	0.158762
2011-05-12	2593.52	-0.700661
2011-05-13	2587.78	-0.221321
2011-05-16	2581.15	-0.256204
2011-05-17	2564.81	-0.633051
2011-05-18	2571.31	0.25343
2011-05-19	2587.07	0.612917
2011-05-20	2578.27	-0.340153
2011-05-23	2527.04	-1.98699
2011-05-24	2529.44	0.0949728
2011-05-25	2537.43	0.31588
2011-05-26	2520.86	-0.653023
2011-05-27	2537.45	0.658109
2011-05-30	2543.19	0.226211
2011-05-31	2522.89	-0.79821
2011-06-01	2507.85	-0.596142
2011-06-03	2459.45	-1.92994
2011-06-06	2442.81	-0.676574
2011-06-07	2447.45	0.189945
2011-06-08	2392.68	-2.23784
2011-06-09	2430.66	1.58734
2011-06-10	2390.14	-1.66704
2011-06-13	2379.11	-0.461479
2011-06-14	2384.65	0.23286
2011-06-15	2348.31	-1.52391
2011-06-16	2313.1	-1.49938
2011-06-17	2345.19	1.38732
2011-06-20	2279.22	-2.81299
2011-06-21	2320.68	1.81904
2011-06-22	2307.21	-0.580433
2011-06-23	2266.02	-1.78527
2011-06-27	2253.91	-0.534417
2011-06-28	2256.96	0.13532
2011-06-29	2341.45	3.74353
2011-06-30	2392.73	2.1901
2011-07-01	2409.83	0.714665
2011-07-04	2415.5	0.235286
2011-07-05	2407.52	-0.330366
2011-07-06	2396.22	-0.469363
2011-07-07	2426.43	1.26074
2011-07-08	2377.65	-2.01036
2011-07-11	2320.92	-2.38597
2011-07-12	2292.78	-1.21245
2011-07-13	2326.1	1.45326
2011-07-14	2294.64	-1.35248
2011-07-15	2266	-1.24813
2011-07-18	2200.37	-2.89629
2011-07-19	2221.51	0.960748
2011-07-20	2265.97	2.00134
2011-07-21	2272.58	0.291707
2011-07-22	2286.6	0.61692
2011-07-25	2272.12	-0.633255
2011-07-26	2257.87	-0.627168
2011-07-27	2227.67	-1.33754
2011-07-28	2199.87	-1.24794
2011-07-29	2185.11	-0.670949
2011-08-01	2112.92	-3.30372
2011-08-02	2049.68	-2.99301
2011-08-03	1986	-3.10683
2011-08-04	1885.71	-5.04985
2011-08-05	1869.22	-0.874472
2011-08-08	1790.73	-4.19908
2011-08-09	1869.19	4.38145
2011-08-10	1812.37	-3.03982
2011-08-11	1902.48	4.97194
2011-08-12	1964.97	3.28466
2011-08-15	2007.34	2.15627
2011-08-16	1982.22	-1.25141
2011-08-17	1995.57	0.673487
2011-08-18	1866.87	-6.44929
2011-08-19	1860.15	-0.359961
2011-08-22	1868.11	0.427922
2011-08-23	1885.29	0.919646
2011-08-24	1912.16	1.42524
2011-08-25	1899.56	-0.658941
2011-08-26	1891.49	-0.424835
2011-08-29	1948.44	3.01085
2011-08-30	1968.91	1.05058
2011-08-31	2033.42	3.27643
2011-09-01	2038.29	0.239498
2011-09-02	1969.68	-3.36606
2011-09-05	1883.17	-4.39208
2011-09-06	1870.45	-0.675457
2011-09-07	1952.51	4.38718
2011-09-08	1964.05	0.591034
2011-09-09	1886.83	-3.93167
2011-09-12	1828.5	-3.09143
2011-09-13	1838.04	0.521739
2011-09-14	1862.39	1.32478
2011-09-15	1924.2	3.31885
2011-09-16	1944.96	1.07889
2011-09-19	1885.21	-3.07204
2011-09-20	1921.98	1.95045
2011-09-21	1897.15	-1.2919
2011-09-22	1792.01	-5.542
2011-09-23	1771.61	-1.13839
2011-09-26	1793.14	1.21528
2011-09-27	1892.86	5.56119
2011-09-28	1866.56	-1.38943
2011-09-29	1896.35	1.59598
2011-09-30	1853.21	-2.2749
2011-10-03	1844.1	-0.491579
2011-10-04	1758.65	-4.6337
2011-10-05	1827.05	3.88935
2011-10-06	1892.47	3.58064
2011-10-07	1886.78	-0.300665
2011-10-10	1943.69	3.01625
2011-10-11	1946.38	0.138397
2011-10-12	1997.77	2.64029
2011-10-13	1981.38	-0.820415
2011-10-14	2006.69	1.27739
2011-10-17	1939.08	-3.36923
2011-10-18	1951.11	0.620397
2011-10-19	1938.87	-0.627335
2011-10-20	1915.78	-1.1909
2011-10-21	1963.47	2.48933
2011-10-24	2027.72	3.27227
2011-10-25	2018.69	-0.445328
2011-10-26	2027.82	0.452274
2011-10-27	2143.84	5.72142
2011-10-28	2125.39	-0.860605
2011-10-31	2027.15	-4.62221
2011-11-01	1949.49	-3.83099
2011-11-02	1982.32	1.68403
2011-11-03	2041.71	2.99598
2011-11-04	1995.92	-2.24273
2011-11-07	2004.2	0.414846
2011-11-08	2010.4	0.30935
2011-11-09	1960.5	-2.48209
2011-11-10	1943.92	-0.845703
2011-11-11	2015.22	3.66785
2011-11-14	1989.8	-1.2614
2011-11-15	1967.74	-1.10865
2011-11-16	1963.61	-0.209885
2011-11-17	1926.62	-1.88378
2011-11-18	1898.44	-1.46267
2011-11-21	1821.95	-4.0291
2011-11-22	1811.2	-0.590027
2011-11-23	1783.32	-1.53931
2011-11-24	1802.06	1.05085
2011-11-25	1801.32	-0.0410641
2011-11-28	1916.18	6.37644
2011-11-29	1921.91	0.299032
2011-11-30	1997.73	3.94503
2011-12-01	1971.16	-1.33001
2011-12-02	1974.35	0.161834
2011-12-05	2007.01	1.65422
2011-12-07	1965.98	-2.04433
2011-12-08	1902.15	-3.24673
2011-12-09	1919.58	0.916332
2011-12-12	1860.94	-3.05483
2011-12-13	1866.3	0.288026
2011-12-14	1816.59	-2.66356
2011-12-15	1830.59	0.770675
2011-12-16	1822.96	-0.416806
2011-12-19	1810.2	-0.699961
2011-12-20	1884.55	4.10728
2011-12-21	1871.74	-0.679738
2011-12-22	1901.68	1.59958
2011-12-23	1920.2	0.973876
2011-12-27	1908.61	-0.603583
2011-12-28	1899.55	-0.474691
2011-12-29	1916.41	0.887579
2011-12-30	1942.06	1.33844
2012-01-02	1991.33	2.537
2012-01-03	2022.45	1.56277
2012-01-04	1994.36	-1.38891
2012-01-05	1988.87	-0.275276
2012-01-09	1975.34	-0.680286
2012-01-10	2031.11	2.82331
2012-01-11	2012.84	-0.899508
2012-01-12	2025.75	0.641382
2012-01-13	2007.13	-0.919166
2012-01-16	2047.65	2.0188
2012-01-17	2088.21	1.98081
2012-01-18	2108.05	0.950096
2012-01-19	2142.34	1.62662
2012-01-20	2133.52	-0.411699
2012-01-23	2149.86	0.76587
2012-01-24	2107.33	-1.97827
2012-01-25	2105	-0.110566
2012-01-26	2153.98	2.32684
2012-01-27	2117.29	-1.70336
2012-01-30	2067.82	-2.33648
2012-01-31	2093.47	1.24044
2012-02-01	2153.77	2.88039
2012-02-02	2162.38	0.399764
2012-02-03	2193.02	1.41696
2012-02-06	2186.32	-0.305515
2012-02-07	2176.89	-0.431318
2012-02-08	2207.85	1.42221
2012-02-09	2203.3	-0.206083
2012-02-10	2178.76	-1.11378
2012-02-13	2193.2	0.662762
2012-02-14	2189.56	-0.165968
2012-02-15	2215.53	1.18608
2012-02-16	2212.97	-0.115548
2012-02-17	2255.23	1.90965
2012-02-20	2302.3	2.08715
2012-02-21	2284.57	-0.770099
2012-02-22	2263.02	-0.943285
2012-02-23	2252.86	-0.448958
2012-02-24	2282.29	1.30634
2012-02-27	2246.75	-1.55721
2012-02-28	2242.14	-0.205185
2012-02-29	2243.63	0.0664544
2012-03-01	2244.68	0.0467992
2012-03-02	2253.99	0.414758
2012-03-05	2236.38	-0.781281
2012-03-06	2148.87	-3.91302
2012-03-07	2187.48	1.79676
2012-03-08	2228.36	1.86882
2012-03-09	2221.46	-0.309645
2012-03-12	2221.39	-0.00315108
2012-03-13	2259.91	1.73405
2012-03-14	2264.06	0.183636
2012-03-15	2275.79	0.518096
2012-03-16	2290	0.624399
2012-03-19	2292.71	0.118341
2012-03-20	2255.57	-1.61992
2012-03-21	2221.48	-1.51137
2012-03-22	2189.83	-1.42473
2012-03-23	2201.39	0.527895
2012-03-26	2238.44	1.68303
2012-03-27	2212.1	-1.17671
2012-03-28	2198.19	-0.628814
2012-03-29	2171.87	-1.19735
2012-03-30	2209.1	1.71419
2012-04-02	2214.32	0.236295
2012-04-03	2202.15	-0.549604
2012-04-04	2116.96	-3.86849
2012-04-05	2124.11	0.337748
2012-04-10	2051.75	-3.4066
2012-04-11	2050.65	-0.0536128
2012-04-12	2058.61	0.38817
2012-04-13	2019.33	-1.90808
2012-04-16	2022.41	0.152526
2012-04-17	2079.21	2.80853
2012-04-18	2050.12	-1.39909
2012-04-19	2038.18	-0.582405
2012-04-20	2043.81	0.276227
2012-04-23	1983.6	-2.94597
2012-04-24	2047.03	3.19772
2012-04-25	2099.03	2.54027
2012-04-26	2069.51	-1.40636
2012-04-27	2118.3	2.35756
2012-04-30	2087.76	-1.44172
2012-05-02	2074.11	-0.653811
2012-05-03	2075.04	0.0448385
2012-05-04	2016.5	-2.82115
2012-05-07	2034.2	0.877758
2012-05-08	2010.37	-1.17147
2012-05-09	2006.27	-0.203943
2012-05-10	2026.95	1.03077
2012-05-11	2041.3	0.70796
2012-05-14	1962.7	-3.85049
2012-05-15	1929.24	-1.70479
2012-05-16	1912.86	-0.849039
2012-05-18	1864.06	-2.55115
2012-05-21	1895.12	1.66626
2012-05-22	1939.72	2.35341
2012-05-23	1869.55	-3.61753
2012-05-24	1885.38	0.846728
2012-05-25	1883.52	-0.0986539
2012-05-28	1881.64	-0.0998131
2012-05-29	1903.75	1.17504
2012-05-30	1865.99	-1.98345
2012-05-31	1836.31	-1.59058
2012-06-01	1785.97	-2.74137
2012-06-04	1762.35	-1.32253
2012-06-05	1777.82	0.877805
2012-06-06	1829.4	2.90131
2012-06-07	1854.69	1.38242
2012-06-08	1855.74	0.0566132
2012-06-11	1846.19	-0.51462
2012-06-12	1844.83	-0.0736652
2012-06-13	1803.2	-2.25658
2012-06-14	1781.91	-1.18068
2012-06-15	1827.88	2.57982
2012-06-18	1825.88	-0.109416
2012-06-19	1865.18	2.15239
2012-06-20	1884.62	1.04226
2012-06-21	1867.61	-0.902569
2012-06-25	1798.93	-3.67743
2012-06-26	1786.61	-0.684852
2012-06-27	1818.77	1.80006
2012-06-28	1803.86	-0.819785
2012-06-29	1871.67	3.75916
2012-07-02	1906.32	1.85129
2012-07-03	1934.24	1.4646
2012-07-04	1931.14	-0.16027
2012-07-05	1922.89	-0.427209
2012-07-06	1883.91	-2.02716
2012-07-09	1869.56	-0.761714
2012-07-10	1894.91	1.35593
2012-07-11	1889.51	-0.284974
2012-07-12	1872.14	-0.919286
2012-07-13	1892.5	1.08753
2012-07-16	1908.04	0.821136
2012-07-17	1897.63	-0.545586
2012-07-18	1897.19	-0.0231868
2012-07-19	1918.79	1.13853
2012-07-20	1877.37	-2.15865
2012-07-23	1826.67	-2.70059
2012-07-24	1823.35	-0.181751
2012-07-25	1841.72	1.00749
2012-07-26	1896.39	2.96842
2012-07-27	1937.04	2.14355
2012-07-30	1970.98	1.75216
2012-07-31	1947.74	-1.17911
2012-08-01	1947.19	-0.0282379
2012-08-02	1899.02	-2.47382
2012-08-03	1959.14	3.16584
2012-08-06	1985.26	1.33324
2012-08-07	2021.49	1.82495
2012-08-08	2011.59	-0.489738
2012-08-09	2043.83	1.60271
2012-08-10	2035.25	-0.4198
2012-08-13	2011.64	-1.16005
2012-08-14	2003.04	-0.427512
2012-08-15	1999.79	-0.162253
2012-08-16	2030.97	1.55916
2012-08-17	2051.51	1.01134
2012-08-20	2043.71	-0.380208
2012-08-21	2067.19	1.14889
2012-08-22	2042.15	-1.21131
2012-08-23	2027.93	-0.696325
2012-08-24	2031.19	0.160755
2012-08-27	2064.28	1.62909
2012-08-28	2016.09	-2.33447
2012-08-29	1989.49	-1.31939
2012-08-30	1973.85	-0.786131
2012-08-31	1994.91	1.06695
2012-09-03	2022.44	1.38001
2012-09-04	1991.33	-1.53824
2012-09-05	1965.56	-1.29411
2012-09-06	1999.17	1.70995
2012-09-07	2050.98	2.59158
2012-09-10	2052.54	0.0760612
2012-09-11	2075.79	1.13274
2012-09-12	2101.42	1.23471
2012-09-13	2099.69	-0.0823253
2012-09-14	2161.38	2.93805
2012-09-17	2138.84	-1.04285
2012-09-18	2100.03	-1.81453
2012-09-19	2106.77	0.320948
2012-09-20	2092	-0.701073
2012-09-21	2091.97	-0.00143403
2012-09-24	2063.55	-1.35853
2012-09-25	2091.32	1.34574
2012-09-26	2039.89	-2.45921
2012-09-27	2056.46	0.812299
2012-09-28	2036.21	-0.984702
2012-10-01	2072.55	1.78469
2012-10-02	2057.38	-0.731949
2012-10-03	2040.42	-0.824349
2012-10-04	2037.86	-0.125464
2012-10-05	2076.86	1.91377
2012-10-08	2056.29	-0.990437
2012-10-09	2055.77	-0.0252883
2012-10-10	2036.26	-0.949036
2012-10-11	2048.67	0.609451
2012-10-12	2033.29	-0.750731
2012-10-15	2046.96	0.672309
2012-10-16	2068.17	1.03617
2012-10-17	2088.7	0.992665
2012-10-18	2101.09	0.593192
2012-10-19	2064.99	-1.71816
2012-10-22	2065.15	0.00774822
2012-10-23	2023.57	-2.01341
2012-10-24	2029.84	0.309848
2012-10-25	2018.81	-0.543393
2012-10-26	2022.6	0.187734
2012-10-29	2023.2	0.0296648
2012-10-30	2053.98	1.52135
2012-10-31	2052.3	-0.0817924
2012-11-01	2085.5	1.6177
2012-11-02	2110.8	1.21314
2012-11-05	2095.65	-0.717737
2012-11-06	2099.74	0.195166
2012-11-07	2058.97	-1.94167
2012-11-08	2056.49	-0.120449
2012-11-09	2049.65	-0.332606
2012-11-12	2051.57	0.0936745
2012-11-13	2044.72	-0.333891
2012-11-14	2040.21	-0.220568
2012-11-15	2022.43	-0.871479
2012-11-16	1999.77	-1.12043
2012-11-19	2066.11	3.31738
2012-11-20	2073.52	0.358645
2012-11-21	2098.09	1.18494
2012-11-22	2120.84	1.08432
2012-11-23	2155.79	1.64793
2012-11-26	2135.12	-0.958813
2012-11-27	2118.14	-0.795271
2012-11-28	2112.17	-0.281851
2012-11-29	2146.04	1.60356
2012-11-30	2145.59	-0.0209689
2012-12-03	2157.85	0.571405
2012-12-04	2161.84	0.184906
2012-12-05	2195.7	1.56626
2012-12-07	2222.56	1.2233
2012-12-10	2201.47	-0.948906
2012-12-11	2233.99	1.47719
2012-12-12	2227.85	-0.274845
2012-12-13	2214.43	-0.602374
2012-12-14	2219.05	0.208632
2012-12-17	2222.15	0.139699
2012-12-18	2259.5	1.6808
2012-12-19	2251.58	-0.35052
2012-12-20	2255.12	0.157223
2012-12-21	2236.48	-0.826564
2012-12-27	2231.15	-0.238321
2012-12-28	2210.02	-0.947045
2013-01-02	2296	3.89046
2013-01-03	2314.61	0.81054
2013-01-04	2327.39	0.552145
2013-01-07	2322.83	-0.195928
2013-01-08	2299.11	-1.02117
2013-01-09	2293.1	-0.261406
2013-01-10	2307.87	0.644106
2013-01-11	2320.81	0.56069
2013-01-14	2314.56	-0.269303
2013-01-15	2301.69	-0.556045
2013-01-16	2319.02	0.752925
2013-01-17	2338.34	0.833111
2013-01-18	2320.89	-0.746256
2013-01-21	2346.72	1.11294
2013-01-22	2359.16	0.530102
2013-01-23	2362.04	0.122077
2013-01-24	2336.86	-1.06603
2013-01-25	2319.76	-0.731751
2013-01-28	2327.53	0.334948
2013-01-29	2333.12	0.240169
2013-01-30	2333.45	0.0141442
2013-01-31	2295.03	-1.64649
2013-02-01	2325.59	1.33157
2013-02-04	2296.89	-1.2341
2013-02-05	2320.91	1.04576
2013-02-06	2317.82	-0.133137
2013-02-07	2315.59	-0.0962111
2013-02-08	2345.8	1.30464
2013-02-11	2349.52	0.158581
2013-02-12	2360.47	0.466053
2013-02-13	2377.29	0.71257
2013-02-14	2374.14	-0.132504
2013-02-15	2383.01	0.373609
2013-02-18	2363.37	-0.824168
2013-02-19	2389.91	1.12297
2013-02-20	2384.44	-0.228879
2013-02-21	2345.65	-1.6268
2013-02-22	2369.87	1.03255
2013-02-25	2370.11	0.0101271
2013-02-26	2314.59	-2.34251
2013-02-27	2349.47	1.50696
2013-02-28	2350.89	0.0604392
2013-03-01	2348.34	-0.10847
2013-03-04	2338.77	-0.407522
2013-03-05	2378.81	1.71201
2013-03-06	2376.75	-0.0865979
2013-03-07	2376.89	0.0058904
2013-03-08	2388.12	0.472466
2013-03-11	2379.26	-0.371003
2013-03-12	2380.43	0.049175
2013-03-13	2372.03	-0.352877
2013-03-14	2381.16	0.384902
2013-03-15	2371.2	-0.418284
2013-03-18	2360.83	-0.437331
2013-03-19	2359	-0.0775151
2013-03-20	2373.46	0.612972
2013-03-21	2363.61	-0.415006
2013-03-22	2345.42	-0.769586
2013-03-25	2342.71	-0.115544
2013-03-26	2338.67	-0.17245
2013-03-27	2313.36	-1.08224
2013-03-28	2324.36	0.475499
2013-04-02	2355.45	1.33757
2013-04-03	2353.66	-0.075994
2013-04-04	2325.27	-1.20621
2013-04-05	2285.94	-1.69142
2013-04-08	2267.34	-0.81367
2013-04-09	2276.62	0.40929
2013-04-10	2314.81	1.67749
2013-04-11	2329.46	0.632881
2013-04-12	2302.12	-1.17366
2013-04-15	2265.71	-1.58159
2013-04-16	2233.27	-1.43178
2013-04-17	2211.65	-0.968087
2013-04-18	2191.86	-0.894807
2013-04-19	2179.29	-0.573486
2013-04-22	2188.15	0.406554
2013-04-23	2258.44	3.2123
2013-04-24	2278.52	0.889109
2013-04-25	2322.1	1.91265
2013-04-26	2315.56	-0.281642
2013-04-29	2326.88	0.488867
2013-04-30	2315.85	-0.474025
2013-05-02	2299.86	-0.690459
2013-05-03	2336.71	1.60227
2013-05-06	2342.53	0.249068
2013-05-07	2363.72	0.904578
2013-05-08	2389.31	1.08262
2013-05-10	2420.84	1.31963
2013-05-13	2426.54	0.235455
2013-05-14	2420.89	-0.232842
2013-05-15	2442.63	0.898017
2013-05-16	2439.19	-0.140832
2013-05-17	2431.45	-0.317318
2013-05-20	2448.21	0.689301
2013-05-21	2453.86	0.230781
2013-05-22	2455.58	0.0700936
2013-05-23	2388.17	-2.74518
2013-05-24	2386.23	-0.0812337
2013-05-27	2389.1	0.120273
2013-05-28	2413.54	1.02298
2013-05-29	2383.8	-1.23221
2013-05-30	2373.98	-0.411947
2013-05-31	2346.21	-1.16977
2013-06-03	2327.78	-0.785522
2013-06-04	2317.6	-0.437327
2013-06-05	2272.31	-1.95418
2013-06-06	2259.96	-0.5435
2013-06-07	2283.15	1.02612
2013-06-10	2286.94	0.165999
2013-06-11	2248.63	-1.67516
2013-06-12	2252.53	0.173439
2013-06-13	2266.18	0.605985
2013-06-14	2293.94	1.22497
2013-06-17	2308.07	0.615971
2013-06-18	2300.86	-0.312382
2013-06-19	2292.65	-0.356823
2013-06-20	2253.17	-1.72202
2013-06-24	2172.41	-3.58428
2013-06-25	2197.11	1.13699
2013-06-26	2231.9	1.58344
2013-06-27	2244.99	0.586496
2013-06-28	2220.67	-1.0833
2013-07-01	2244.88	1.09021
2013-07-02	2250.18	0.236093
2013-07-03	2241.44	-0.388413
2013-07-04	2292.6	2.28246
2013-07-05	2274.03	-0.809997
2013-07-08	2307.8	1.48503
2013-07-09	2355.09	2.04914
2013-07-10	2342.79	-0.522273
2013-07-11	2376.02	1.41839
2013-07-12	2364.25	-0.495366
2013-07-15	2356.72	-0.318494
2013-07-16	2336.6	-0.853729
2013-07-17	2352.52	0.681332
2013-07-18	2356.83	0.183208
2013-07-19	2349.3	-0.319497
2013-07-22	2338.83	-0.445665
2013-07-23	2354.58	0.673414
2013-07-24	2361.31	0.285826
2013-07-25	2350.19	-0.470925
2013-07-26	2334.68	-0.659947
2013-07-29	2328.48	-0.265561
2013-07-30	2333.44	0.213014
2013-07-31	2318.61	-0.635542
2013-08-01	2364.32	1.97144
2013-08-02	2367.46	0.132808
2013-08-05	2376.7	0.390292
2013-08-06	2377.12	0.0176716
2013-08-07	2365.58	-0.485461
2013-08-08	2398.7	1.40008
2013-08-09	2431.18	1.35407
2013-08-12	2442.54	0.467263
2013-08-13	2445.56	0.123642
2013-08-14	2455.31	0.398682
2013-08-15	2434.88	-0.832074
2013-08-16	2455.9	0.863287
2013-08-19	2452.93	-0.120933
2013-08-20	2428.36	-1.00166
2013-08-21	2411.9	-0.677824
2013-08-22	2442.97	1.2882
2013-08-23	2461.1	0.742129
2013-08-26	2457.49	-0.146682
2013-08-27	2414	-1.76969
2013-08-28	2397.98	-0.663629
2013-08-29	2413.91	0.664309
2013-08-30	2379.75	-1.41513
2013-09-02	2424.43	1.87751
2013-09-03	2514.22	3.70355
2013-09-04	2528.16	0.554446
2013-09-05	2550.36	0.878109
2013-09-06	2557.9	0.295645
2013-09-09	2576.82	0.739669
2013-09-10	2633.36	2.19418
2013-09-11	2656.79	0.889738
2013-09-12	2661.26	0.168248
2013-09-13	2665.24	0.149553
2013-09-16	2672.82	0.284402
2013-09-17	2667.95	-0.182205
2013-09-18	2683.16	0.570101
2013-09-19	2688.65	0.204609
2013-09-20	2698.45	0.364495
2013-09-23	2668.7	-1.10248
2013-09-24	2665.82	-0.107918
2013-09-25	2646.24	-0.734483
2013-09-26	2658.8	0.474636
2013-09-27	2667.42	0.324206
2013-09-30	2630.54	-1.38261
2013-10-01	2661.61	1.18113
2013-10-02	2648.55	-0.49068
2013-10-03	2640.31	-0.311114
2013-10-04	2622.41	-0.677951
2013-10-07	2600.45	-0.837398
2013-10-08	2600.81	0.0138438
2013-10-09	2578.03	-0.875881
2013-10-10	2633.84	2.16483
2013-10-11	2624.65	-0.34892
2013-10-14	2622.7	-0.0742956
2013-10-15	2662.87	1.53163
2013-10-16	2677.8	0.560673
2013-10-17	2673.36	-0.165808
2013-10-18	2697.23	0.892884
2013-10-21	2711.83	0.541296
2013-10-22	2696.42	-0.568251
2013-10-23	2682.28	-0.524399
2013-10-24	2686.53	0.158447
2013-10-25	2681.08	-0.202864
2013-10-28	2678.81	-0.0846674
2013-10-29	2715.12	1.35545
2013-10-30	2749.13	1.25261
2013-10-31	2745.18	-0.143682
2013-11-01	2751.63	0.234957
2013-11-04	2782.37	1.11716
2013-11-05	2782.64	0.00970396
2013-11-06	2813.36	1.10399
2013-11-07	2813.18	-0.00639804
2013-11-08	2806.14	-0.250251
2013-11-11	2822.09	0.568396
2013-11-12	2784.42	-1.33483
2013-11-13	2776.01	-0.302038
2013-11-14	2799.04	0.829608
2013-11-15	2811.75	0.454084
2013-11-18	2836.11	0.866364
2013-11-19	2811.98	-0.850813
2013-11-20	2819.04	0.251069
2013-11-21	2831.75	0.450863
2013-11-22	2832.17	0.0148318
2013-11-25	2842.48	0.364032
2013-11-26	2827.06	-0.542484
2013-11-27	2843.63	0.586121
2013-11-28	2843.37	-0.00914324
2013-11-29	2816.36	-0.949929
2013-12-02	2806.69	-0.343351
2013-12-03	2738.05	-2.44559
2013-12-04	2724.21	-0.505469
2013-12-05	2716.44	-0.28522
2013-12-09	2740.19	0.874306
2013-12-10	2716.09	-0.879501
2013-12-11	2706.51	-0.352713
2013-12-12	2674.83	-1.17051
2013-12-13	2667.18	-0.285999
2013-12-16	2690.48	0.873582
2013-12-17	2678.16	-0.457911
2013-12-18	2701.54	0.872987
2013-12-19	2749.37	1.77047
2013-12-20	2780.32	1.12571
2013-12-23	2800.35	0.720421
2013-12-27	2845.92	1.6273
2013-12-30	2835.17	-0.377734
2014-01-02	2814.01	-0.74634
2014-01-03	2831.83	0.63326
2014-01-07	2827.04	-0.169149
2014-01-08	2826.27	-0.027237
2014-01-09	2846.15	0.703401
2014-01-10	2864.31	0.638055
2014-01-13	2877.3	0.453512
2014-01-14	2863.06	-0.494908
2014-01-15	2895.21	1.12292
2014-01-16	2895.11	-0.00345398
2014-01-17	2892.93	-0.0752994
2014-01-20	2897.5	0.157971
2014-01-21	2878.72	-0.648145
2014-01-22	2893.39	0.509601
2014-01-23	2855.33	-1.31541
2014-01-24	2797.19	-2.03619
2014-01-27	2764.61	-1.16474
2014-01-28	2787.55	0.829773
2014-01-29	2781.24	-0.226364
2014-01-30	2761.86	-0.696811
2014-01-31	2718.7	-1.56271
2014-02-03	2692.27	-0.972156
2014-02-04	2713.33	0.78224
2014-02-05	2731.8	0.680713
2014-02-06	2809.59	2.84757
2014-02-07	2831.7	0.786948
2014-02-10	2856.3	0.868736
2014-02-11	2892.6	1.27087
2014-02-12	2888.27	-0.149692
2014-02-13	2884.87	-0.117718
2014-02-14	2890.48	0.194463
2014-02-17	2902.24	0.406853
2014-02-18	2900.5	-0.0599537
2014-02-19	2907.65	0.246509
2014-02-20	2907.71	0.00206352
2014-02-21	2924.63	0.581901
2014-02-24	2937.48	0.439372
2014-02-25	2941.47	0.135831
2014-02-26	2920.62	-0.708829
2014-02-27	2920.42	-0.00684786
2014-02-28	2922.03	0.0551291
2014-03-03	2841.12	-2.76897
2014-03-04	2904.3	2.22377
2014-03-05	2914.34	0.345694
2014-03-06	2929.65	0.525333
2014-03-07	2889.01	-1.3872
2014-03-10	2864.86	-0.835926
2014-03-11	2866.69	0.0638775
2014-03-12	2816.48	-1.7515
2014-03-13	2776.49	-1.41986
2014-03-14	2777	0.0183685
2014-03-17	2819.9	1.54483
2014-03-18	2844.21	0.862087
2014-03-19	2822.64	-0.758383
2014-03-20	2791.26	-1.11173
2014-03-21	2778.29	-0.464665
2014-03-24	2745.48	-1.18094
2014-03-25	2782.28	1.34038
2014-03-26	2815.89	1.208
2014-03-27	2797.11	-0.666929
2014-03-28	2828.62	1.12652
2014-03-31	2843.44	0.52393
2014-04-01	2904.68	2.15373
2014-04-02	2910.16	0.188661
2014-04-03	2894.79	-0.52815
2014-04-04	2900.48	0.19656
2014-04-07	2862.38	-1.31358
2014-04-08	2864.89	0.0876893
2014-04-09	2857.77	-0.248526
2014-04-10	2832.4	-0.887755
2014-04-11	2791.22	-1.45389
2014-04-14	2770.59	-0.739103
2014-04-15	2740.28	-1.09399
2014-04-16	2776.71	1.32943
2014-04-17	2788.98	0.44189
2014-04-22	2838.24	1.76624
2014-04-23	2843.06	0.169824
2014-04-24	2843.43	0.0130141
2014-04-25	2803.2	-1.41484
2014-04-28	2787.21	-0.57042
2014-04-29	2843.77	2.02927
2014-04-30	2842.35	-0.0499337
2014-05-02	2843.91	0.0548842
2014-05-05	2839.82	-0.143816
2014-05-06	2833.52	-0.221845
2014-05-07	2843.08	0.33739
2014-05-08	2881.53	1.35241
2014-05-09	2878.51	-0.104805
2014-05-12	2901.46	0.797287
2014-05-13	2934.38	1.1346
2014-05-14	2922.46	-0.406219
2014-05-15	2891.94	-1.04433
2014-05-16	2875.14	-0.580925
2014-05-19	2896.3	0.735964
2014-05-20	2918.56	0.768567
2014-05-21	2935.75	0.588989
2014-05-22	2951.54	0.537852
2014-05-23	2958.9	0.249361
2014-05-26	2971.1	0.412315
2014-05-27	2964.93	-0.207667
2014-05-28	2952.18	-0.430027
2014-05-30	2954.6	0.0819733
2014-06-02	2978.3	0.802139
2014-06-03	2950.56	-0.931404
2014-06-04	2954.02	0.117266
2014-06-05	2969.11	0.510829
2014-06-06	2997.41	0.953148
2014-06-09	3005.65	0.274904
2014-06-10	3002.93	-0.0904962
2014-06-11	2986.59	-0.544135
2014-06-12	2991.71	0.171433
2014-06-13	2980.14	-0.386735
2014-06-16	2972.97	-0.240593
2014-06-17	2980.28	0.245882
2014-06-18	2990.02	0.326815
2014-06-19	3000.92	0.364546
2014-06-23	3011.49	0.352225
2014-06-24	2975.86	-1.18314
2014-06-25	2934.61	-1.38615
2014-06-26	2943.92	0.317248
2014-06-27	2939.24	-0.158972
2014-06-30	2920.18	-0.648467
2014-07-01	2939.7	0.668452
2014-07-02	2950.63	0.371807
2014-07-03	2988.59	1.2865
2014-07-04	2966.79	-0.729441
2014-07-07	2947.76	-0.641434
2014-07-08	2906.01	-1.41633
2014-07-09	2911.83	0.200275
2014-07-10	2879.91	-1.09622
2014-07-11	2875.23	-0.162505
2014-07-14	2925.79	1.75847
2014-07-15	2904.48	-0.72835
2014-07-16	2950.96	1.60029
2014-07-17	2932.56	-0.623526
2014-07-18	2940.26	0.262569
2014-07-21	2955.63	0.522743
2014-07-22	2960.07	0.150222
2014-07-23	2981.54	0.725321
2014-07-24	2995.98	0.484313
2014-07-25	2989.96	-0.200936
2014-07-28	2973	-0.567232
2014-07-29	2973.65	0.0218634
2014-07-30	2959.16	-0.48728
2014-07-31	2927.48	-1.07057
2014-08-01	2897.02	-1.04049
2014-08-04	2908.49	0.395924
2014-08-05	2895.56	-0.444561
2014-08-06	2855.32	-1.38971
2014-08-07	2844.02	-0.395752
2014-08-08	2796.41	-1.67404
2014-08-11	2844.68	1.72614
2014-08-12	2846.11	0.0502693
2014-08-13	2852.73	0.232598
2014-08-14	2856.28	0.124442
2014-08-15	2849.09	-0.251726
2014-08-18	2878.07	1.01717
2014-08-19	2914.19	1.25501
2014-08-20	2925.88	0.401141
2014-08-21	2950.55	0.843165
2014-08-22	2933.68	-0.571758
2014-08-25	2952.67	0.64731
2014-08-26	2959.13	0.218785
2014-08-27	2967.85	0.294681
2014-08-28	2921.38	-1.56578
2014-08-29	2938.18	0.575071
2014-09-01	2934.07	-0.139883
2014-09-02	2952.07	0.613482
2014-09-03	2976.71	0.834669
2014-09-04	3010.34	1.12977
2014-09-05	3002.51	-0.260104
2014-09-08	3005.81	0.109908
2014-09-09	2980.88	-0.829394
2014-09-10	2956.77	-0.808822
2014-09-11	2945.94	-0.366278
2014-09-12	2939.65	-0.213514
2014-09-15	2937.49	-0.0734781
2014-09-16	2919.06	-0.627406
2014-09-17	2943.04	0.821497
2014-09-18	2949.76	0.228335
2014-09-19	2977.54	0.941772
2014-09-22	2973.84	-0.124264
2014-09-23	2937.16	-1.23342
2014-09-24	2948.21	0.376214
2014-09-25	2931.73	-0.558983
2014-09-26	2935.42	0.125864
2014-09-29	2920.56	-0.506231
2014-09-30	2939.29	0.641315
2014-10-01	2897.78	-1.41225
2014-10-02	2847.34	-1.74064
2014-10-03	2878.4	1.09084
2014-10-06	2908.66	1.05128
2014-10-07	2854.78	-1.8524
2014-10-08	2814.39	-1.41482
2014-10-09	2807.73	-0.236641
2014-10-10	2762.23	-1.62053
2014-10-13	2758.16	-0.147345
2014-10-14	2772.36	0.514836
2014-10-15	2686.47	-3.09808
2014-10-16	2687.18	0.0264287
2014-10-17	2776.52	3.32467
2014-10-20	2758.31	-0.655857
2014-10-21	2813.96	2.01754
2014-10-22	2847.95	1.20791
2014-10-23	2870.15	0.779508
2014-10-24	2840.68	-1.02678
2014-10-27	2832.08	-0.302744
2014-10-28	2885.18	1.87495
2014-10-29	2881.61	-0.123736
2014-10-30	2895.06	0.466753
2014-10-31	2929.02	1.17303
2014-11-03	2909.68	-0.660289
2014-11-04	2887.03	-0.778436
2014-11-05	2928.81	1.44716
2014-11-06	2931.29	0.084676
2014-11-07	2898.29	-1.12578
2014-11-10	2923.89	0.883279
2014-11-11	2938.85	0.511647
2014-11-12	2896.16	-1.45261
2014-11-13	2924.6	0.98199
2014-11-14	2915.03	-0.327224
2014-11-17	2916.57	0.0528296
2014-11-18	2948.97	1.11089
2014-11-19	2942.45	-0.221094
2014-11-20	2943.29	0.0285476
2014-11-21	3023.96	2.74081
2014-11-24	3064.21	1.33104
2014-11-25	3070.33	0.199725
2014-11-26	3070.16	-0.00553686
2014-11-27	3077.63	0.24331
2014-11-28	3041.41	-1.17688
2014-12-01	3035.73	-0.186755
2014-12-02	3036.11	0.0125176
2014-12-03	3049.14	0.429168
2014-12-04	3038.2	-0.35879
2014-12-05	3085.14	1.54499
2014-12-08	3068.61	-0.535794
2014-12-09	3017.67	-1.66003
2014-12-10	3007.41	-0.339997
2014-12-11	3003.13	-0.142315
2014-12-12	2931.59	-2.38218
2014-12-15	2861.6	-2.38744
2014-12-16	2897.52	1.25524
2014-12-17	2905.09	0.261258
2014-12-18	2982	2.64742
2014-12-19	2978.37	-0.12173
2014-12-22	2996.91	0.622488
2014-12-23	3028.27	1.04641
2014-12-29	3025.55	-0.0898203
2014-12-30	2988.08	-1.23845
2015-01-02	3007.11	0.636864
2015-01-05	2947.53	-1.9813
2015-01-07	2929.82	-0.600842
2015-01-08	2985.03	1.88442
2015-01-09	2968.38	-0.557783
2015-01-12	2972.98	0.154967
2015-01-13	3002.43	0.990589
2015-01-14	2958.06	-1.4778
2015-01-15	3000.55	1.43641
2015-01-16	3052.11	1.71835
2015-01-19	3109.44	1.87837
2015-01-20	3111.6	0.0694659
2015-01-21	3148.54	1.18717
2015-01-22	3215.23	2.11812
2015-01-23	3292.91	2.416
2015-01-26	3336.9	1.3359
2015-01-27	3271.79	-1.95121
2015-01-28	3309.09	1.14005
2015-01-29	3257.1	-1.57113
2015-01-30	3260.69	0.110221
2015-02-02	3236.09	-0.754442
2015-02-03	3286.52	1.55836
2015-02-04	3282.28	-0.129012
2015-02-05	3356.61	2.26458
2015-02-06	3356.19	-0.0125126
2015-02-09	3309.65	-1.38669
2015-02-10	3328.34	0.564712
2015-02-11	3316.35	-0.36024
2015-02-12	3351.1	1.04784
2015-02-13	3376.31	0.75229
2015-02-16	3366.01	-0.305067
2015-02-17	3363.86	-0.0638738
2015-02-18	3389.67	0.767273
2015-02-19	3385.73	-0.116236
2015-02-20	3398.8	0.386032
2015-02-23	3414.95	0.475168
2015-02-24	3443.21	0.827538
2015-02-25	3437.09	-0.177741
2015-02-26	3449.81	0.370081
2015-02-27	3446.15	-0.106093
2015-03-02	3452.86	0.19471
2015-03-03	3427.39	-0.737649
2015-03-04	3422.33	-0.147634
2015-03-05	3458.41	1.05425
2015-03-06	3478.79	0.589288
2015-03-09	3485.58	0.195183
2015-03-10	3463.36	-0.637484
2015-03-11	3523.35	1.73213
2015-03-12	3519.05	-0.122043
2015-03-13	3518.8	-0.00710419
2015-03-16	3547.5	0.815619
2015-03-17	3543.76	-0.105426
2015-03-18	3554.95	0.315766
2015-03-19	3585.64	0.863303
2015-03-20	3604.29	0.52013
2015-03-23	3596.34	-0.22057
2015-03-24	3609.24	0.358698
2015-03-25	3583.82	-0.704303
2015-03-26	3543.36	-1.12896
2015-03-27	3510.65	-0.923135
2015-03-30	3545.47	0.991839
2015-03-31	3507.47	-1.07179
2015-04-01	3506.75	-0.0205276
2015-04-02	3515.58	0.2518
2015-04-07	3563.57	1.36507
2015-04-08	3570.97	0.207657
2015-04-09	3585.47	0.406052
2015-04-10	3627.86	1.18227
2015-04-13	3647.13	0.531167
2015-04-14	3631.01	-0.441991
2015-04-15	3637.2	0.170476
2015-04-16	3626.96	-0.281535
2015-04-17	3551.66	-2.07612
2015-04-20	3568.09	0.462601
2015-04-21	3619.94	1.45316
2015-04-22	3562.58	-1.58456
2015-04-23	3524.6	-1.06608
2015-04-24	3549.75	0.713556
2015-04-27	3560.52	0.303402
2015-04-28	3471.72	-2.49402
2015-04-29	3383.21	-2.54946
2015-04-30	3344.51	-1.14388
2015-05-04	3371.69	0.812675
2015-05-05	3288.51	-2.46701
2015-05-06	3274.34	-0.430894
2015-05-07	3307.46	1.0115
2015-05-08	3388.01	2.4354
2015-05-11	3378.15	-0.291026
2015-05-12	3321.96	-1.66334
2015-05-13	3354.59	0.982251
2015-05-15	3369.35	0.439994
2015-05-18	3364	-0.158784
2015-05-19	3427.09	1.87545
2015-05-20	3455.91	0.840947
2015-05-21	3473.14	0.498566
2015-05-22	3465.09	-0.231779
2015-05-25	3435.08	-0.866067
2015-05-26	3411.12	-0.697509
2015-05-27	3443.76	0.95687
2015-05-28	3418.74	-0.726531
2015-05-29	3375.11	-1.2762
2015-06-01	3389.21	0.417764
2015-06-02	3393.33	0.121562
2015-06-03	3396.98	0.107564
2015-06-04	3361.51	-1.04416
2015-06-05	3318.18	-1.289
2015-06-08	3276.07	-1.26907
2015-06-09	3268.79	-0.222217
2015-06-10	3311.9	1.31884
2015-06-11	3326.94	0.45412
2015-06-12	3287.7	-1.17946
2015-06-15	3244.96	-1.3
2015-06-16	3279.87	1.07582
2015-06-17	3244.12	-1.08998
2015-06-18	3267.06	0.707126
2015-06-22	3356.34	2.73273
2015-06-23	3385.43	0.866718
2015-06-24	3375.38	-0.29686
2015-06-25	3374.5	-0.0260711
2015-06-26	3390.13	0.46318
2015-06-29	3301.46	-2.61553
2015-06-30	3254.48	-1.42301
2015-07-01	3288.83	1.05547
2015-07-02	3258.73	-0.915219
2015-07-03	3241.11	-0.540701
2015-07-06	3190.05	-1.57539
2015-07-07	3119.06	-2.22536
2015-07-08	3141.27	0.712074
2015-07-09	3225.5	2.6814
2015-07-10	3297.81	2.24182
2015-07-13	3355.21	1.74055
2015-07-14	3380.14	0.743024
2015-07-15	3375.71	-0.13106
2015-07-16	3422.06	1.37304
2015-07-17	3440.04	0.525415
2015-07-20	3489.25	1.43051
2015-07-21	3399.79	-2.56387
2015-07-22	3362.69	-1.09124
2015-07-23	3361.4	-0.0383621
2015-07-24	3352.43	-0.266853
2015-07-27	3303.74	-1.45238
2015-07-28	3327.8	0.728266
2015-07-29	3359.04	0.938758
2015-07-30	3399.35	1.20005
2015-07-31	3396.8	-0.0750143
2015-08-03	3422.02	0.742463
2015-08-04	3429.73	0.225306
2015-08-05	3440.09	0.302065
2015-08-06	3436.77	-0.0965091
2015-08-07	3405.98	-0.895899
2015-08-10	3431.07	0.736646
2015-08-11	3378.37	-1.53596
2015-08-12	3281.3	-2.87328
2015-08-13	3341.26	1.82732
2015-08-14	3342.03	0.0230452
2015-08-17	3338.93	-0.092758
2015-08-18	3335.96	-0.0889507
2015-08-19	3271.54	-1.93108
2015-08-20	3185.27	-2.63698
2015-08-21	3105.17	-2.5147
2015-08-24	2942.86	-5.22709
2015-08-25	3069.98	4.31961
2015-08-26	3041.19	-0.937791
2015-08-27	3129.06	2.88933
2015-08-28	3132.94	0.123999
2015-08-31	3102.35	-0.976399
2015-09-01	3028.91	-2.36724
2015-09-02	3045.53	0.548712
2015-09-03	3118.94	2.41042
2015-09-04	3045.89	-2.34214
2015-09-07	3052.86	0.228833
2015-09-08	3106	1.74066
2015-09-09	3164.72	1.89053
2015-09-10	3132.33	-1.02347
2015-09-11	3106.17	-0.835161
2015-09-14	3071.94	-1.102
2015-09-15	3077.12	0.168623
2015-09-16	3107.7	0.993786
2015-09-17	3100.55	-0.230074
2015-09-18	3045.23	-1.7842
2015-09-21	3078.03	1.07709
2015-09-22	2975.02	-3.34662
2015-09-23	2981.9	0.231259
2015-09-24	2899.11	-2.77642
2015-09-25	2972.03	2.51525
2015-09-28	2900.07	-2.42124
2015-09-29	2916.38	0.5624
2015-09-30	2966.85	1.73057
2015-10-01	2964.34	-0.0846015
2015-10-02	2990.66	0.887887
2015-10-05	3092.22	3.39591
2015-10-06	3136.46	1.43069
2015-10-07	3138.47	0.064085
2015-10-08	3138.35	-0.00382352
2015-10-09	3157.2	0.600634
2015-10-12	3159.13	0.0611301
2015-10-13	3132.09	-0.855932
2015-10-14	3118.76	-0.425594
2015-10-15	3152.9	1.09467
2015-10-16	3138.63	-0.452599
2015-10-19	3174.36	1.13839
2015-10-20	3180.12	0.181454
2015-10-21	3176.44	-0.115719
2015-10-22	3237.66	1.92731
2015-10-23	3267.32	0.916094
2015-10-26	3266.8	-0.0159152
2015-10-27	3217.71	-1.50269
2015-10-28	3246.64	0.899087
2015-10-29	3269.23	0.695796
2015-10-30	3289.39	0.616659
2015-11-02	3322.97	1.02086
2015-11-03	3348.96	0.782132
2015-11-04	3382.21	0.992846
2015-11-05	3377.12	-0.150493
2015-11-06	3400.7	0.698228
2015-11-09	3361.28	-1.15917
2015-11-10	3347.59	-0.407285
2015-11-11	3391.98	1.32603
2015-11-12	3352.16	-1.17395
2015-11-13	3316.89	-1.05216
2015-11-16	3344.48	0.831803
2015-11-17	3405.78	1.83287
2015-11-18	3414.41	0.253393
2015-11-19	3413.42	-0.0289948
2015-11-20	3431.72	0.536119
2015-11-23	3451.93	0.588918
2015-11-24	3385.72	-1.91806
2015-11-25	3421.4	1.05384
2015-11-26	3447.35	0.758461
2015-11-27	3443.95	-0.0986265
2015-11-30	3468.92	0.72504
2015-12-01	3466.42	-0.0720685
2015-12-02	3486.13	0.568598
2015-12-03	3407.43	-2.25752
2015-12-04	3389.02	-0.54029
2015-12-07	3410.53	0.634697
2015-12-08	3338.89	-2.10055
2015-12-09	3301.46	-1.12103
2015-12-10	3345.9	1.34607
2015-12-11	3247.13	-2.95197
2015-12-14	3205.29	-1.28852
2015-12-15	3298.83	2.9183
2015-12-16	3323.84	0.758148
2015-12-17	3356.68	0.988014
2015-12-18	3302.41	-1.61678
2015-12-21	3282.79	-0.594112
2015-12-22	3278.7	-0.124589
2015-12-23	3353.53	2.28231
2015-12-28	3328.7	-0.740414
2015-12-29	3376.89	1.44771
2015-12-30	3359.38	-0.518524
2016-01-04	3260.43	-2.94548
2016-01-05	3253.04	-0.226657
2016-01-07	3179.13	-2.27203
2016-01-08	3181.06	0.0607084
2016-01-11	3204.51	0.737176
2016-01-12	3238.11	1.04852
2016-01-13	3261.91	0.734997
2016-01-14	3173.08	-2.72325
2016-01-15	3074.92	-3.09352
2016-01-18	3065.97	-0.291064
2016-01-19	3120.52	1.77921
2016-01-20	3024.56	-3.07513
2016-01-21	3079.44	1.81448
2016-01-22	3172.83	3.03269
2016-01-25	3163.35	-0.298787
2016-01-26	3214.57	1.61917
2016-01-27	3217.32	0.085548
2016-01-28	3180.68	-1.13884
2016-01-29	3221.33	1.27803
2016-02-01	3202.52	-0.58392
2016-02-02	3165.63	-1.15191
2016-02-03	3111.09	-1.72288
2016-02-04	3103.37	-0.248145
2016-02-05	3101.47	-0.0612238
2016-02-08	2990.62	-3.57411
2016-02-09	2946.74	-1.46725
2016-02-10	2966.95	0.685843
2016-02-11	2858.41	-3.6583
2016-02-12	2908.13	1.73943
2016-02-15	3000.34	3.17077
2016-02-16	2986.25	-0.469613
2016-02-17	3085.31	3.3172
2016-02-18	3115.54	0.979804
2016-02-19	3090.72	-0.796652
2016-02-22	3176.19	2.76538
2016-02-23	3127.14	-1.5443
2016-02-24	3057.68	-2.2212
2016-02-25	3106.14	1.58486
2016-02-26	3129.27	0.744654
2016-02-29	3131.49	0.0709431
2016-03-01	3186.95	1.77104
2016-03-02	3164.99	-0.68906
2016-03-03	3177.85	0.40632
2016-03-04	3187.08	0.290448
2016-03-07	3180.95	-0.192339
2016-03-08	3133.92	-1.47849
2016-03-09	3150.9	0.541813
2016-03-10	3110.82	-1.27202
2016-03-11	3173.5	2.0149
2016-03-14	3238.86	2.05956
2016-03-15	3207.31	-0.974108
2016-03-16	3206.27	-0.0324259
2016-03-17	3229.82	0.734498
2016-03-18	3240.05	0.316736
2016-03-21	3236.54	-0.108332
2016-03-22	3223.42	-0.405371
2016-03-23	3203.7	-0.611773
2016-03-24	3149.05	-1.70584
2016-03-29	3165.09	0.50936
2016-03-30	3231.02	2.08304
2016-03-31	3179.39	-1.59795
2016-04-01	3122.27	-1.79657
2016-04-04	3129.48	0.230922
2016-04-05	3088.52	-1.30884
2016-04-06	3073.12	-0.498621
2016-04-07	3031.96	-1.33936
2016-04-08	3092.81	2.00695
2016-04-11	3102.32	0.307487
2016-04-12	3111.82	0.306222
2016-04-13	3154.58	1.37412
2016-04-14	3179.12	0.777917
2016-04-15	3175.69	-0.107891
2016-04-18	3192.58	0.531853
2016-04-19	3245.31	1.65164
2016-04-20	3255.49	0.313683
2016-04-21	3213.71	-1.28337
2016-04-22	3178.55	-1.09406
2016-04-25	3122.96	-1.74891
2016-04-26	3157.42	1.10344
2016-04-27	3158.79	0.0433899
2016-04-28	3179.06	0.641701
2016-04-29	3144.34	-1.09215
2016-05-02	3130.1	-0.452877
2016-05-03	3100.55	-0.944059
2016-05-04	3070.19	-0.979181
2016-05-06	3072.7	0.0817539
2016-05-09	3082.57	0.321216
2016-05-10	3080.05	-0.08175
2016-05-11	3088.55	0.27597
2016-05-12	3066.41	-0.716841
2016-05-13	3072.47	0.197625
2016-05-16	3089.09	0.540933
2016-05-17	3089.71	0.0200706
2016-05-18	3102.63	0.418162
2016-05-19	3074	-0.922766
2016-05-20	3119.73	1.48764
2016-05-23	3112.26	-0.239444
2016-05-24	3158.82	1.49602
2016-05-25	3186.07	0.862664
2016-05-26	3222.91	1.15628
2016-05-27	3229.79	0.213472
2016-05-30	3234.26	0.138399
2016-05-31	3248.29	0.433793
2016-06-01	3227.16	-0.650496
2016-06-02	3235.7	0.264629
2016-06-03	3224.9	-0.333776
2016-06-06	3254.13	0.906385
2016-06-07	3293.47	1.20893
2016-06-08	3290.93	-0.0771223
2016-06-09	3262.24	-0.87179
2016-06-10	3203.62	-1.79692
2016-06-13	3152.85	-1.58477
2016-06-14	3098.45	-1.72542
2016-06-15	3134.23	1.15477
2016-06-16	3086.81	-1.51297
2016-06-17	3124.71	1.2278
2016-06-20	3225.87	3.23742
2016-06-21	3232.86	0.216686
2016-06-22	3245.7	0.397172
2016-06-23	3271.4	0.791817
2016-06-27	2997.29	-8.37898
2016-06-28	3071.96	2.49125
2016-06-29	3154.24	2.67842
2016-06-30	3198.2	1.39368
2016-07-01	3262.35	2.00582
2016-07-04	3236.31	-0.798198
2016-07-05	3163.11	-2.26184
2016-07-06	3134.61	-0.901012
2016-07-07	3160.67	0.831363
2016-07-08	3219.18	1.85119
2016-07-11	3281.61	1.93931
2016-07-12	3305.54	0.729215
2016-07-13	3328.75	0.702155
2016-07-14	3342.24	0.405257
2016-07-15	3332.3	-0.297405
2016-07-18	3331.83	-0.0141044
2016-07-19	3337.96	0.183983
2016-07-20	3361.53	0.70612
2016-07-21	3358.32	-0.0954922
2016-07-22	3382.59	0.722683
2016-07-25	3398.56	0.472123
2016-07-26	3414.19	0.459901
2016-07-27	3411.77	-0.0708806
2016-07-28	3395.62	-0.473361
2016-07-29	3384.23	-0.335432
2016-08-01	3358.72	-0.75379
2016-08-02	3317.18	-1.23678
2016-08-03	3311.05	-0.184796
2016-08-04	3339.94	0.872533
2016-08-05	3374.38	1.03116
2016-08-08	3403.72	0.869493
2016-08-09	3459.8	1.64761
2016-08-10	3443.33	-0.476039
2016-08-11	3461.25	0.520426
2016-08-12	3448.09	-0.380209
2016-08-15	3453.16	0.147038
2016-08-16	3405.64	-1.37613
2016-08-17	3362.7	-1.26085
2016-08-18	3401.03	1.13986
2016-08-19	3377.45	-0.693319
2016-08-22	3368.98	-0.250781
2016-08-23	3398.15	0.865841
2016-08-24	3405.78	0.224534
2016-08-25	3385.86	-0.584888
2016-08-26	3420.78	1.03135
2016-08-29	3408.56	-0.357228
2016-08-30	3395.28	-0.389607
2016-08-31	3369.52	-0.7587
2016-09-01	3380.32	0.32052
2016-09-02	3451.01	2.09122
2016-09-05	3446.27	-0.137351
2016-09-06	3448.01	0.0504894
2016-09-07	3474.08	0.756088
2016-09-08	3466.37	-0.221929
2016-09-09	3413.9	-1.51369
2016-09-12	3375.81	-1.11573
2016-09-13	3343.57	-0.95503
2016-09-14	3347.13	0.106473
2016-09-15	3369.69	0.67401
2016-09-16	3359.08	-0.314866
2016-09-19	3402.39	1.28934
2016-09-20	3399.27	-0.0917002
2016-09-21	3422.5	0.683382
2016-09-22	3493.35	2.07012
2016-09-23	3483.83	-0.272518
2016-09-26	3449.38	-0.988854
2016-09-27	3455.94	0.190179
2016-09-28	3472.27	0.47252
2016-09-29	3469.03	-0.0933107
2016-09-30	3489.6	0.592961
2016-10-03	3499.57	0.285706
2016-10-04	3515.65	0.459485
2016-10-05	3506.1	-0.271643
2016-10-06	3487.18	-0.539631
2016-10-07	3464.39	-0.653537
2016-10-10	3503.28	1.12256
2016-10-11	3483.58	-0.56233
2016-10-12	3460.66	-0.657944
2016-10-13	3429.54	-0.89925
2016-10-14	3460.43	0.900704
2016-10-17	3455.03	-0.15605
2016-10-18	3500.27	1.3094
2016-10-19	3502.7	0.0694232
2016-10-20	3508.37	0.161875
2016-10-21	3499.55	-0.251399
2016-10-24	3501.72	0.062008
2016-10-25	3511.37	0.275579
2016-10-26	3517.73	0.181126
2016-10-27	3470.75	-1.33552
2016-10-28	3472.34	0.0458114
2016-10-31	3453.27	-0.549197
2016-11-01	3417.1	-1.04741
2016-11-02	3380.4	-1.07401
2016-11-03	3380.59	0.00562064
2016-11-04	3343.42	-1.09951
2016-11-07	3389.57	1.38032
2016-11-08	3400.14	0.311839
2016-11-09	3475.53	2.21726
2016-11-10	3499.91	0.701476
2016-11-11	3442.5	-1.64033
2016-11-14	3392.22	-1.46057
2016-11-15	3420.6	0.83662
2016-11-16	3404.02	-0.48471
2016-11-17	3425.12	0.619855
2016-11-18	3435.27	0.29634
2016-11-21	3443.52	0.240156
2016-11-22	3472.61	0.844775
2016-11-23	3481.95	0.268962
2016-11-24	3506.37	0.701331
2016-11-25	3516.26	0.282058
2016-11-28	3480.1	-1.02837
2016-11-29	3470.89	-0.264648
2016-11-30	3491.1	0.582271
2016-12-01	3484.35	-0.193349
2016-12-02	3462.25	-0.634265
2016-12-05	3500	1.09033
2016-12-07	3571.18	2.03371
2016-12-08	3587.1	0.445791
2016-12-09	3600.53	0.374397
2016-12-12	3625.45	0.69212
2016-12-13	3651.71	0.724324
2016-12-14	3626.29	-0.696112
2016-12-15	3653.33	0.745666
2016-12-16	3640.01	-0.364599
2016-12-19	3654.15	0.38846
2016-12-20	3662.84	0.237812
2016-12-21	3675.46	0.344541
2016-12-22	3642.44	-0.898391
2016-12-23	3687.75	1.24395
2016-12-27	3689.5	0.0474544
2016-12-28	3691.81	0.0626101
2016-12-29	3680.9	-0.295519
2016-12-30	3680.08	-0.0222772
2017-01-02	3723.6	1.18258
2017-01-03	3724.69	0.0292727
2017-01-04	3717.65	-0.189009
2017-01-05	3711.22	-0.172959
2017-01-09	3688.92	-0.600881
2017-01-10	3681.72	-0.195179
2017-01-11	3679.22	-0.067903
2017-01-12	3646.06	-0.901278
2017-01-13	3687.02	1.1234
2017-01-16	3668.21	-0.510168
2017-01-17	3644.85	-0.636823
2017-01-18	3664.51	0.539391
2017-01-19	3692.47	0.762994
2017-01-20	3711.15	0.505894
2017-01-23	3684.66	-0.713795
2017-01-24	3720.99	0.98598
2017-01-25	3741.08	0.53991
2017-01-26	3735.13	-0.159045
2017-01-27	3739.6	0.119675
2017-01-30	3689.76	-1.33276
2017-01-31	3623.05	-1.80798
2017-02-01	3651.69	0.790494
2017-02-02	3677.42	0.704605
2017-02-03	3654.06	-0.635228
2017-02-06	3638.7	-0.420354
2017-02-07	3654.82	0.443015
2017-02-08	3652.49	-0.0637514
2017-02-09	3681.93	0.806025
2017-02-10	3697.69	0.428036
2017-02-13	3723.44	0.696381
2017-02-14	3724.52	0.0290054
2017-02-15	3749.43	0.668811
2017-02-16	3745.25	-0.111484
2017-02-17	3728.24	-0.454175
2017-02-20	3741.06	0.343862
2017-02-21	3759.42	0.49077
2017-02-22	3747.62	-0.313878
2017-02-23	3738.49	-0.243621
2017-02-24	3712.48	-0.695735
2017-02-27	3716.96	0.120674
2017-02-28	3718.77	0.0486957
2017-03-01	3761.42	1.14688
2017-03-02	3774.27	0.341626
2017-03-03	3774.62	0.00927332
2017-03-06	3759.74	-0.394212
2017-03-07	3760.47	0.0194162
2017-03-08	3754.61	-0.155832
2017-03-09	3751	-0.0961485
2017-03-10	3750.47	-0.0141296
2017-03-13	3756.33	0.156247
2017-03-14	3756.25	-0.00212974
2017-03-15	3780.25	0.638935
2017-03-16	3805.84	0.676939
2017-03-17	3814.3	0.22229
2017-03-20	3825.51	0.293894
2017-03-21	3772.38	-1.38883
2017-03-22	3756.47	-0.42175
2017-03-23	3787.83	0.834826
2017-03-24	3772.93	-0.393365
2017-03-27	3759.15	-0.365233
2017-03-28	3768.03	0.236224
2017-03-29	3776.42	0.222663
2017-03-30	3778.1	0.0444866
2017-03-31	3789.14	0.29221
2017-04-03	3780.87	-0.218255
2017-04-04	3789.1	0.217675
2017-04-05	3761.72	-0.722599
2017-04-06	3779.97	0.48515
2017-04-07	3786.83	0.181483
2017-04-10	3797.77	0.288896
2017-04-11	3779.57	-0.479229
2017-04-12	3811.96	0.856976
2017-04-13	3813.42	0.0383005
2017-04-18	3779.76	-0.882672
2017-04-19	3774.65	-0.135194
2017-04-20	3816.37	1.10527
2017-04-21	3802.27	-0.369461
2017-04-24	3889.67	2.29863
2017-04-25	3930.87	1.05922
2017-04-26	3954.99	0.613605
2017-04-27	3950.32	-0.118079
2017-04-28	3930.03	-0.513629
2017-05-02	3975.24	1.15037
2017-05-03	3956.36	-0.47494
2017-05-04	3981.2	0.62785
2017-05-05	4008.97	0.697528
2017-05-08	3989.47	-0.486409
2017-05-09	4007.95	0.463219
2017-05-10	4008.2	0.0062376
2017-05-11	3999.14	-0.226037
2017-05-12	3987.77	-0.284311
2017-05-15	4002.51	0.36963
2017-05-16	4011.87	0.233853
2017-05-17	3940.55	-1.77772
2017-05-18	3921.74	-0.477345
2017-05-19	3973.26	1.3137
2017-05-22	3976.13	0.0722329
2017-05-23	4024.45	1.21525
2017-05-24	4034.28	0.244257
2017-05-26	4037.78	0.0867565
2017-05-29	4031.55	-0.154293
2017-05-30	4020.92	-0.26367
2017-05-31	3996.96	-0.595884
2017-06-01	4040.44	1.08783
2017-06-02	4059.59	0.473958
2017-06-05	4037.56	-0.542666
2017-06-06	4030.71	-0.169657
2017-06-07	4054.19	0.582528
2017-06-08	4036.91	-0.426226
2017-06-09	4076.71	0.985903
2017-06-12	4035.85	-1.00228
2017-06-13	4079.09	1.0714
2017-06-14	4068.61	-0.25692
2017-06-15	4034.7	-0.833454
2017-06-16	4083.22	1.20257
2017-06-19	4139.81	1.38592
2017-06-20	4110.82	-0.700274
2017-06-21	4083.06	-0.675291
2017-06-22	4060.8	-0.545179
2017-06-26	4058.99	-0.0445725
2017-06-27	4011.65	-1.1663
2017-06-28	4014.69	0.0757793
2017-06-29	3942.56	-1.79665
2017-06-30	3940.76	-0.0456556
2017-07-03	3998.95	1.47662
2017-07-04	3987.68	-0.281824
2017-07-05	4005.61	0.449635
2017-07-06	3985.44	-0.503544
2017-07-07	3996.48	0.277008
2017-07-10	4024.01	0.688856
2017-07-11	4005.08	-0.470426
2017-07-12	4080.84	1.8916
2017-07-13	4087.3	0.158301
2017-07-14	4093.68	0.156093
2017-07-17	4110.16	0.402572
2017-07-18	4062.14	-1.16832
2017-07-19	4033.51	-0.704801
2017-07-20	4020.49	-0.322796
2017-07-21	3968.2	-1.30059
2017-07-24	3932.61	-0.89688
2017-07-25	3873.19	-1.51096
2017-07-26	3915.22	1.08515
2017-07-27	3928.66	0.343276
2017-07-28	3888.2	-1.02987
2017-07-31	3872.95	-0.392212
2017-08-01	3892.42	0.502718
2017-08-02	3885.9	-0.167505
2017-08-03	3889.1	0.082349
2017-08-04	3919.86	0.790928
2017-08-07	3918.63	-0.0313787
2017-08-08	3929.74	0.283517
2017-08-09	3901.19	-0.726511
2017-08-10	3867.91	-0.853073
2017-08-11	3842.77	-0.649963
2017-08-14	3887.16	1.15516
2017-08-15	3880.08	-0.182138
2017-08-16	3912.56	0.837096
2017-08-17	3907.4	-0.131883
2017-08-18	3872.17	-0.901623
2017-08-21	3859.97	-0.315069
2017-08-22	3895.53	0.921251
2017-08-23	3891.9	-0.0931837
2017-08-24	3884.81	-0.182173
2017-08-25	3891.36	0.168605
2017-08-28	3850.17	-1.0585
2017-08-29	3811.96	-0.992424
2017-08-30	3852.24	1.05667
2017-08-31	3883.81	0.819523
2017-09-01	3903.34	0.502857
2017-09-04	3886.05	-0.442954
2017-09-05	3868.94	-0.440293
2017-09-06	3879.78	0.28018
2017-09-07	3888.95	0.236354
2017-09-08	3883.26	-0.146312
2017-09-11	3925.42	1.08569
2017-09-12	3956.71	0.797112
2017-09-13	3943.84	-0.32527
2017-09-14	3923.12	-0.525376
2017-09-15	3918.44	-0.119293
2017-09-18	3946.26	0.709976
2017-09-19	3950.9	0.11758
2017-09-20	3952.86	0.0496089
2017-09-21	3955.6	0.0693169
2017-09-22	3945.88	-0.245728
2017-09-25	3938.09	-0.197421
2017-09-26	3941.09	0.0761791
2017-09-27	3944.71	0.0918528
2017-09-28	3979.38	0.878899
2017-09-29	3976.23	-0.0791581
2017-10-02	3995.05	0.473313
2017-10-03	4026.43	0.785472
2017-10-04	4028.13	0.042221
2017-10-05	4042.77	0.363444
2017-10-06	4028.09	-0.363117
2017-10-09	4051.41	0.578934
2017-10-10	4046.32	-0.125635
2017-10-11	4039.83	-0.160393
2017-10-12	4043.23	0.084162
2017-10-13	4048.17	0.12218
2017-10-16	4048.7	0.0130923
2017-10-17	4049.12	0.0103737
2017-10-18	4053	0.0958233
2017-10-19	4052.96	-0.000986923
2017-10-20	4090.51	0.926483
2017-10-23	4124.15	0.822391
2017-10-24	4123.22	-0.0225501
2017-10-25	4100.13	-0.559999
2017-10-26	4034.02	-1.61239
2017-10-27	4078.91	1.11279
2017-10-30	4044.41	-0.845814
2017-10-31	4026.98	-0.430965
2017-11-01	4051.14	0.599953
2017-11-02	4049.38	-0.0434446
2017-11-03	4061.38	0.296342
2017-11-06	4074.78	0.329937
2017-11-07	4047.35	-0.673165
2017-11-08	4042.68	-0.115384
[truncated: 400 more rows]

## Sheet: OMXO20
Date	Index	Market Return
2009-11-26	318.02
2009-11-27	324.53	2.04704
2009-11-30	318.61	-1.82418
2009-12-01	327.08	2.65842
2009-12-02	326.99	-0.0275162
2009-12-03	326.6	-0.11927
2009-12-04	331.85	1.60747
2009-12-07	331.44	-0.12355
2009-12-08	329.43	-0.606445
2009-12-09	326.07	-1.01994
2009-12-10	331.81	1.76036
2009-12-11	331.31	-0.150689
2009-12-14	334.21	0.875313
2009-12-15	335.73	0.454804
2009-12-16	339.58	1.14675
2009-12-17	334.87	-1.38701
2009-12-18	332.2	-0.797324
2009-12-21	338.58	1.92053
2009-12-22	338.26	-0.0945124
2009-12-23	339.43	0.345888
2009-12-28	340.51	0.31818
2009-12-29	342.75	0.657837
2009-12-30	338.98	-1.09993
2010-01-04	347.14	2.40722
2010-01-05	347.5	0.103705
2010-01-06	346.09	-0.405755
2010-01-07	347.34	0.361178
2010-01-08	348.82	0.426095
2010-01-11	350.35	0.438622
2010-01-12	343.12	-2.06365
2010-01-13	343.51	0.113663
2010-01-14	347.28	1.09749
2010-01-15	344.59	-0.774591
2010-01-18	345.46	0.252474
2010-01-19	344	-0.422625
2010-01-20	334.84	-2.66279
2010-01-21	329.96	-1.45741
2010-01-22	324.71	-1.5911
2010-01-25	324.81	0.0307967
2010-01-26	322.33	-0.763523
2010-01-27	322.09	-0.0744579
2010-01-28	322.75	0.204912
2010-01-29	328.17	1.67932
2010-02-01	328.91	0.225493
2010-02-02	334.12	1.58402
2010-02-03	333.44	-0.20352
2010-02-04	322.85	-3.17598
2010-02-05	317.12	-1.77482
2010-02-08	314.09	-0.955474
2010-02-09	318.03	1.25442
2010-02-10	310.94	-2.22935
2010-02-11	313.4	0.791149
2010-02-12	308.58	-1.53797
2010-02-15	305.98	-0.842569
2010-02-16	313.64	2.50343
2010-02-17	315.2	0.497386
2010-02-18	318.03	0.897843
2010-02-19	321.59	1.11939
2010-02-22	323.68	0.649896
2010-02-23	316.5	-2.21824
2010-02-24	317.31	0.255924
2010-02-25	309.69	-2.40144
2010-02-26	315.49	1.87284
2010-03-01	324.02	2.70373
2010-03-02	324.76	0.228381
2010-03-03	327.31	0.785195
2010-03-04	327.27	-0.0122208
2010-03-05	333.1	1.7814
2010-03-08	331.85	-0.375263
2010-03-09	331.21	-0.192858
2010-03-10	336.62	1.6334
2010-03-11	332.85	-1.11996
2010-03-12	334.28	0.429623
2010-03-15	328.85	-1.62439
2010-03-16	333.9	1.53565
2010-03-17	335.58	0.503145
2010-03-18	333	-0.768818
2010-03-19	332.25	-0.225225
2010-03-22	332.83	0.174567
2010-03-23	338.36	1.66151
2010-03-24	337.55	-0.23939
2010-03-25	340.26	0.802844
2010-03-26	336.79	-1.01981
2010-03-29	337.64	0.252383
2010-03-30	336.44	-0.355408
2010-03-31	340.52	1.2127
2010-04-06	348.69	2.39927
2010-04-07	348.04	-0.186412
2010-04-08	346.24	-0.517182
2010-04-09	350.6	1.25924
2010-04-12	351.19	0.168283
2010-04-13	345.68	-1.56895
2010-04-14	350.87	1.50139
2010-04-15	353.85	0.849317
2010-04-16	349.31	-1.28303
2010-04-19	344.68	-1.32547
2010-04-20	351.55	1.99315
2010-04-21	350.91	-0.182051
2010-04-22	350.13	-0.222279
2010-04-23	352.41	0.651187
2010-04-26	354.13	0.488068
2010-04-27	349.31	-1.36108
2010-04-28	342.5	-1.94956
2010-04-29	347.81	1.55036
2010-04-30	344.8	-0.865415
2010-05-03	346.5	0.493039
2010-05-04	337.27	-2.66378
2010-05-05	331.01	-1.85608
2010-05-06	323.44	-2.28694
2010-05-07	314.92	-2.63418
2010-05-10	334.75	6.29684
2010-05-11	332.23	-0.752801
2010-05-12	337.81	1.67956
2010-05-14	326.12	-3.46053
2010-05-18	329	0.883111
2010-05-19	315.6	-4.07295
2010-05-20	301.29	-4.53422
2010-05-21	306.23	1.63962
2010-05-25	295.67	-3.44839
2010-05-26	308.99	4.50502
2010-05-27	315.17	2.00006
2010-05-28	311.36	-1.20887
2010-05-31	305.78	-1.79214
2010-06-01	306.74	0.313951
2010-06-02	308.83	0.681359
2010-06-03	315.77	2.24719
2010-06-04	309.81	-1.88745
2010-06-07	306.93	-0.929602
2010-06-08	302.66	-1.3912
2010-06-09	310.38	2.55072
2010-06-10	314.36	1.2823
2010-06-11	315.89	0.486703
2010-06-14	324.63	2.76679
2010-06-15	325.31	0.209469
2010-06-16	322.44	-0.882235
2010-06-17	321.92	-0.16127
2010-06-18	322.58	0.20502
2010-06-21	329.35	2.0987
2010-06-22	324.27	-1.54243
2010-06-23	319.42	-1.49567
2010-06-24	312.81	-2.06938
2010-06-25	305.38	-2.37524
2010-06-28	307.66	0.746611
2010-06-29	291.73	-5.17779
2010-06-30	293.03	0.445618
2010-07-01	284.89	-2.77787
2010-07-02	292.51	2.67472
2010-07-05	289.65	-0.977744
2010-07-06	300.92	3.8909
2010-07-07	307.04	2.03376
2010-07-08	308.84	0.586243
2010-07-09	312.21	1.09118
2010-07-12	314.61	0.768713
2010-07-13	320.37	1.83084
2010-07-14	317.34	-0.945781
2010-07-15	312.73	-1.4527
2010-07-16	310.63	-0.671506
2010-07-19	311.03	0.128771
2010-07-20	309.07	-0.630164
2010-07-21	315.16	1.97043
2010-07-22	323.55	2.66214
2010-07-23	324.68	0.349251
2010-07-26	329.29	1.41986
2010-07-27	327.86	-0.434268
2010-07-28	327.02	-0.256207
2010-07-29	323.93	-0.944896
2010-07-30	320.63	-1.01874
2010-08-02	331.1	3.26545
2010-08-03	330.7	-0.120809
2010-08-04	334.06	1.01603
2010-08-05	335.2	0.341256
2010-08-06	335.02	-0.0536993
2010-08-09	333.76	-0.376097
2010-08-10	328.66	-1.52804
2010-08-11	320.89	-2.36415
2010-08-12	319.04	-0.576522
2010-08-13	318.76	-0.0877633
2010-08-16	318.43	-0.103526
2010-08-17	327.55	2.86405
2010-08-18	326.67	-0.268661
2010-08-19	319.59	-2.16732
2010-08-20	316.14	-1.07951
2010-08-23	317.48	0.423863
2010-08-24	308.96	-2.68363
2010-08-25	306.2	-0.89332
2010-08-26	309.79	1.17244
2010-08-27	312.56	0.894154
2010-08-30	314.29	0.553494
2010-08-31	314.39	0.0318177
2010-09-01	325.46	3.5211
2010-09-02	324.08	-0.424015
2010-09-03	329.58	1.69711
2010-09-06	330.33	0.227562
2010-09-07	327.02	-1.00203
2010-09-08	329.18	0.66051
2010-09-09	332.11	0.890091
2010-09-10	332.97	0.25895
2010-09-13	337.41	1.33345
2010-09-14	336.02	-0.411962
2010-09-15	334.64	-0.41069
2010-09-16	334.94	0.0896486
2010-09-17	336.13	0.355288
2010-09-20	338.47	0.696159
2010-09-21	341.45	0.880433
2010-09-22	336.81	-1.35891
2010-09-23	337.68	0.258306
2010-09-24	339.7	0.598199
2010-09-27	340.75	0.309096
2010-09-28	339.41	-0.39325
2010-09-29	340.9	0.438997
2010-09-30	341.09	0.0557348
2010-10-01	342.93	0.539447
2010-10-04	340.78	-0.62695
2010-10-05	344.75	1.16497
2010-10-06	347.83	0.893401
2010-10-07	346.08	-0.503119
2010-10-08	348.41	0.673255
2010-10-11	348.36	-0.0143509
2010-10-12	346.19	-0.622919
2010-10-13	352.67	1.8718
2010-10-14	353.71	0.294893
2010-10-15	353.14	-0.161149
2010-10-18	354.2	0.300164
2010-10-19	349.84	-1.23094
2010-10-20	352.6	0.788932
2010-10-21	356.63	1.14294
2010-10-22	354.93	-0.476685
2010-10-25	358.62	1.03964
2010-10-26	360.62	0.557693
2010-10-27	356.38	-1.17575
2010-10-28	359.33	0.827768
2010-10-29	361.31	0.551026
2010-11-01	365.12	1.0545
2010-11-02	368.55	0.939417
2010-11-03	359.99	-2.32262
2010-11-04	367.51	2.08895
2010-11-05	367.09	-0.114283
2010-11-08	366.03	-0.288758
2010-11-09	369.93	1.06549
2010-11-10	367.13	-0.7569
2010-11-11	370.4	0.890693
2010-11-12	367.46	-0.793737
2010-11-15	369.19	0.4708
2010-11-16	357.3	-3.22056
2010-11-17	359.77	0.691296
2010-11-18	365.45	1.57879
2010-11-19	364.6	-0.23259
2010-11-22	363.67	-0.255074
2010-11-23	355.14	-2.34553
2010-11-24	358.8	1.03058
2010-11-25	358.9	0.0278707
2010-11-26	356.49	-0.671496
2010-11-29	352.03	-1.25109
2010-11-30	350.86	-0.332358
2010-12-01	362.72	3.38027
2010-12-02	370.79	2.22486
2010-12-03	370.68	-0.0296664
2010-12-06	373.74	0.82551
2010-12-07	373.12	-0.165891
2010-12-08	375.77	0.710227
2010-12-09	374.56	-0.322005
2010-12-10	371.69	-0.766232
2010-12-13	374.26	0.691436
2010-12-14	371.07	-0.852349
2010-12-15	372	0.250627
2010-12-16	373.15	0.30914
2010-12-17	377.54	1.17647
2010-12-20	380.26	0.720453
2010-12-21	387.1	1.79877
2010-12-22	388.74	0.423663
2010-12-23	388.96	0.0565931
2010-12-27	387.89	-0.275093
2010-12-28	390.71	0.72701
2010-12-29	390.4	-0.0793427
2010-12-30	388.62	-0.455943
2011-01-03	392.36	0.96238
2011-01-04	388.84	-0.897135
2011-01-05	391.3	0.632651
2011-01-06	391.47	0.0434449
2011-01-07	390.26	-0.309091
2011-01-10	389.3	-0.24599
2011-01-11	393.23	1.0095
2011-01-12	397.17	1.00196
2011-01-13	394.76	-0.606793
2011-01-14	392.68	-0.526902
2011-01-17	389.6	-0.784354
2011-01-18	393.89	1.10113
2011-01-19	386.88	-1.77968
2011-01-20	376.52	-2.67783
2011-01-21	381.7	1.37576
2011-01-24	379.86	-0.482054
2011-01-25	374	-1.54267
2011-01-26	378.26	1.13904
2011-01-27	381.97	0.980807
2011-01-28	380.41	-0.408409
2011-01-31	380.91	0.131437
2011-02-01	392.21	2.96658
2011-02-02	394.75	0.647612
2011-02-03	392	-0.696643
2011-02-04	390.5	-0.382653
2011-02-07	392.82	0.59411
2011-02-08	390.51	-0.588056
2011-02-09	387.84	-0.683721
2011-02-10	386.43	-0.363552
2011-02-11	392.6	1.59667
2011-02-14	396.37	0.960265
2011-02-15	393.61	-0.696319
2011-02-16	394.91	0.330276
2011-02-17	390.75	-1.0534
2011-02-18	390.39	-0.0921305
2011-02-21	386.8	-0.919593
2011-02-22	386.27	-0.137022
2011-02-23	385.15	-0.289953
2011-02-24	388.76	0.937297
2011-02-25	394.14	1.38389
2011-02-28	396.25	0.535343
2011-03-01	394.66	-0.401262
2011-03-02	392.67	-0.504231
2011-03-03	395.72	0.776734
2011-03-04	398.25	0.639341
2011-03-07	396.51	-0.436911
2011-03-08	397.25	0.186628
2011-03-09	394.41	-0.714915
2011-03-10	386.48	-2.0106
2011-03-11	383.86	-0.677913
2011-03-14	380.39	-0.903975
2011-03-15	374.15	-1.64042
2011-03-16	374.11	-0.0106909
2011-03-17	383.8	2.59015
2011-03-18	386.53	0.711308
2011-03-21	391.58	1.3065
2011-03-22	389.1	-0.633332
2011-03-23	389.81	0.182472
2011-03-24	393.03	0.826043
2011-03-25	395.67	0.671704
2011-03-28	395.12	-0.139005
2011-03-29	394.61	-0.129075
2011-03-30	395.96	0.34211
2011-03-31	395.02	-0.237398
2011-04-01	400.91	1.49106
2011-04-04	403.83	0.728343
2011-04-05	404.1	0.0668598
2011-04-06	404.56	0.113833
2011-04-07	400.44	-1.01839
2011-04-08	403.21	0.691739
2011-04-11	402.73	-0.119045
2011-04-12	394.16	-2.12798
2011-04-13	395.99	0.464278
2011-04-14	389.03	-1.75762
2011-04-15	386.52	-0.645194
2011-04-18	377.71	-2.27931
2011-04-19	382.34	1.22581
2011-04-20	391.47	2.38793
2011-04-26	392.64	0.298873
2011-04-27	392.18	-0.117156
2011-04-28	392.91	0.186139
2011-04-29	393.79	0.22397
2011-05-02	392.9	-0.226009
2011-05-03	386.5	-1.62891
2011-05-04	376.88	-2.489
2011-05-05	377.2	0.0849077
2011-05-06	379.92	0.721103
2011-05-09	379.81	-0.0289535
2011-05-10	381.14	0.350175
2011-05-11	379.96	-0.309598
2011-05-12	375.8	-1.09485
2011-05-13	377.53	0.460351
2011-05-16	379.09	0.413212
2011-05-18	378.5	-0.155636
2011-05-19	381.34	0.75033
2011-05-20	373.32	-2.10311
2011-05-23	366.86	-1.73042
2011-05-24	368.59	0.47157
2011-05-25	370.92	0.632139
2011-05-26	369	-0.517632
2011-05-27	373.37	1.18428
2011-05-30	374.96	0.425851
2011-05-31	378.84	1.03478
2011-06-01	375.26	-0.94499
2011-06-03	370.62	-1.23648
2011-06-06	369.11	-0.407425
2011-06-07	367.51	-0.433475
2011-06-08	361.74	-1.57003
2011-06-09	364.96	0.890142
2011-06-10	360.23	-1.29603
2011-06-14	363.23	0.832801
2011-06-15	354.77	-2.3291
2011-06-16	350.45	-1.21769
2011-06-17	351.29	0.239692
2011-06-20	348.94	-0.668963
2011-06-21	359.07	2.90308
2011-06-22	355.2	-1.07778
2011-06-23	346.08	-2.56757
2011-06-24	343.52	-0.739713
2011-06-27	344.24	0.209595
2011-06-28	347.85	1.04869
2011-06-29	357.37	2.73681
2011-06-30	361.03	1.02415
2011-07-01	365.61	1.26859
2011-07-04	366.09	0.131287
2011-07-05	366.27	0.0491682
2011-07-06	363.27	-0.819068
2011-07-07	367.41	1.13965
2011-07-08	359.96	-2.02771
2011-07-11	355.58	-1.2168
2011-07-12	353.82	-0.494966
2011-07-13	360.02	1.7523
2011-07-14	355.8	-1.17216
2011-07-15	358.33	0.711074
2011-07-18	352.78	-1.54885
2011-07-19	356.74	1.12251
2011-07-20	363.2	1.81084
2011-07-21	366.19	0.823238
2011-07-22	366.82	0.172042
2011-07-25	366.73	-0.0245352
2011-07-26	367.16	0.117252
2011-07-27	361.43	-1.56063
2011-07-28	362.77	0.37075
2011-07-29	358.7	-1.12192
2011-08-01	352.81	-1.64204
2011-08-02	345.04	-2.20232
2011-08-03	338.42	-1.91862
2011-08-04	322.22	-4.78695
2011-08-05	313.66	-2.65657
2011-08-08	296.78	-5.38162
2011-08-09	300.02	1.09172
2011-08-10	295.47	-1.51657
2011-08-11	306.19	3.62812
2011-08-12	314.44	2.69441
2011-08-15	318.55	1.30709
2011-08-16	318.65	0.0313922
2011-08-17	322.27	1.13604
2011-08-18	302.89	-6.01359
2011-08-19	301.68	-0.399485
2011-08-22	301.03	-0.21546
2011-08-23	301.56	0.176062
2011-08-24	312.04	3.47526
2011-08-25	307.75	-1.37482
2011-08-26	310.27	0.818846
2011-08-29	318.07	2.51394
2011-08-30	318.79	0.226365
2011-08-31	325.55	2.12052
2011-09-01	327.43	0.577484
2011-09-02	317.98	-2.88611
2011-09-05	303.43	-4.57576
2011-09-06	301.58	-0.609696
2011-09-07	313.77	4.04205
2011-09-08	316.67	0.924244
2011-09-09	308.43	-2.60208
2011-09-12	301.92	-2.11069
2011-09-13	301.31	-0.20204
2011-09-14	308.8	2.48581
2011-09-15	316.07	2.35427
2011-09-16	317.35	0.404974
2011-09-19	309.95	-2.33181
2011-09-20	317.16	2.32618
2011-09-21	313.95	-1.01211
2011-09-22	298.76	-4.83835
2011-09-23	295.18	-1.19829
2011-09-26	294.1	-0.365878
2011-09-27	304.45	3.51921
2011-09-28	300.8	-1.19888
2011-09-29	302.11	0.435505
2011-09-30	300.95	-0.383966
2011-10-03	289.43	-3.82788
2011-10-04	280.48	-3.09228
2011-10-05	292.45	4.26768
2011-10-06	299.55	2.42777
2011-10-07	299.17	-0.126857
2011-10-10	312.7	4.52251
2011-10-11	308.63	-1.30157
2011-10-12	317.83	2.98092
2011-10-13	312.66	-1.62666
2011-10-14	321.88	2.94889
2011-10-17	318.49	-1.05319
2011-10-18	320.85	0.740997
2011-10-19	319.87	-0.305439
2011-10-20	317.61	-0.706537
2011-10-21	328.54	3.44133
2011-10-24	335.09	1.99367
2011-10-25	331.5	-1.07135
2011-10-26	333.03	0.461538
2011-10-27	343.21	3.05678
2011-10-28	338.28	-1.43644
2011-10-31	332.48	-1.71456
2011-11-01	317.96	-4.36718
2011-11-02	324.66	2.10718
2011-11-03	333.49	2.71977
2011-11-04	331.15	-0.70167
2011-11-07	335.18	1.21697
2011-11-08	335.96	0.232711
2011-11-09	330.29	-1.6877
2011-11-10	327.79	-0.756911
2011-11-11	336.35	2.61143
2011-11-14	334.49	-0.552995
2011-11-15	333.44	-0.313911
2011-11-16	334.98	0.461852
2011-11-17	327.83	-2.13446
2011-11-18	325.55	-0.695482
2011-11-21	315.34	-3.13623
2011-11-22	311.48	-1.22408
2011-11-23	301.79	-3.11095
2011-11-24	300.41	-0.457272
2011-11-25	305.25	1.61113
2011-11-28	317.17	3.905
2011-11-29	316.61	-0.176561
2011-11-30	329.21	3.97966
2011-12-01	327.51	-0.516388
2011-12-02	327.81	0.0916003
2011-12-05	330.53	0.829749
2011-12-06	332.7	0.656521
2011-12-07	328.08	-1.38864
2011-12-08	322.1	-1.82273
2011-12-09	326.93	1.49953
2011-12-12	317.8	-2.79265
2011-12-13	319.56	0.553807
2011-12-14	309.72	-3.07923
2011-12-15	315.23	1.77903
2011-12-16	317	0.561495
2011-12-19	314.33	-0.842271
2011-12-20	324.52	3.24182
2011-12-21	322.45	-0.637865
2011-12-22	328.24	1.79563
2011-12-23	331.81	1.08762
2011-12-27	332.57	0.229047
2011-12-28	329.25	-0.998286
2011-12-29	332.49	0.984055
2011-12-30	333.9	0.424073
2012-01-02	337.72	1.14406
2012-01-03	341.77	1.19922
2012-01-04	338.71	-0.895339
2012-01-05	340.75	0.602285
2012-01-06	339.45	-0.381511
2012-01-09	336.37	-0.90735
2012-01-10	342.42	1.79861
2012-01-11	340.73	-0.493546
2012-01-12	344.67	1.15634
2012-01-13	340.54	-1.19825
2012-01-16	341.74	0.352382
2012-01-17	343.43	0.494528
2012-01-18	342.71	-0.20965
2012-01-19	343.84	0.329725
2012-01-20	341.49	-0.683457
2012-01-23	343.28	0.524173
2012-01-24	339.9	-0.984619
2012-01-25	340.48	0.170638
2012-01-26	345	1.32754
2012-01-27	344.32	-0.197101
2012-01-30	339.99	-1.25755
2012-01-31	342.44	0.720609
2012-02-01	348.86	1.87478
2012-02-02	349.16	0.0859944
2012-02-03	353.54	1.25444
2012-02-06	353.69	0.042428
2012-02-07	352.22	-0.415618
2012-02-08	354.86	0.749532
2012-02-09	359.08	1.1892
2012-02-10	359.79	0.197728
2012-02-13	358.54	-0.347425
2012-02-14	357.09	-0.404418
2012-02-15	362.08	1.39741
2012-02-16	363.34	0.347989
2012-02-17	362.72	-0.170639
2012-02-20	368.09	1.48048
2012-02-21	367.14	-0.258089
2012-02-22	368.5	0.370431
2012-02-23	366.37	-0.578019
2012-02-24	370.3	1.07269
2012-02-27	371.52	0.329463
2012-02-28	373.51	0.535637
2012-02-29	373.01	-0.133865
2012-03-01	371.71	-0.348516
2012-03-02	372.02	0.0833983
2012-03-05	366.85	-1.38971
2012-03-06	355.92	-2.97942
2012-03-07	360.52	1.29243
2012-03-08	366.8	1.74193
2012-03-09	368.84	0.556161
2012-03-12	366.08	-0.748292
2012-03-13	370.37	1.17188
2012-03-14	374.23	1.0422
2012-03-15	374.17	-0.0160329
2012-03-16	376.23	0.550552
2012-03-19	378.13	0.50501
2012-03-20	371.37	-1.78774
2012-03-21	370.15	-0.328513
2012-03-22	366.79	-0.90774
2012-03-23	371.2	1.20232
2012-03-26	376.68	1.47629
2012-03-27	371.71	-1.31942
2012-03-28	369.52	-0.589169
2012-03-29	363.93	-1.51277
2012-03-30	369.5	1.53051
2012-04-02	373.44	1.06631
2012-04-03	369.51	-1.05238
2012-04-04	364.73	-1.29361
2012-04-10	353.67	-3.03238
2012-04-11	356.34	0.754941
2012-04-12	362.17	1.63608
2012-04-13	358.46	-1.02438
2012-04-16	358.46	0
2012-04-17	366.77	2.31825
2012-04-18	364.13	-0.719797
2012-04-19	363.37	-0.208717
2012-04-20	362.41	-0.264194
2012-04-23	351.94	-2.88899
2012-04-24	357.84	1.67642
2012-04-25	361.56	1.03957
2012-04-26	362.21	0.179777
2012-04-27	359.38	-0.781315
2012-04-30	360.64	0.350604
2012-05-02	359.11	-0.424246
2012-05-03	362.04	0.815906
2012-05-04	353.41	-2.38371
2012-05-07	353.73	0.0905464
2012-05-08	343.46	-2.90334
2012-05-09	343.74	0.0815233
2012-05-10	349.49	1.67278
2012-05-11	348.66	-0.237489
2012-05-14	341.69	-1.99908
2012-05-15	343.53	0.5385
2012-05-16	338.13	-1.57192
2012-05-18	325.12	-3.84763
2012-05-21	330.94	1.79011
2012-05-22	336.75	1.75561
2012-05-23	324.32	-3.69117
2012-05-24	327.44	0.962013
2012-05-25	327.6	0.0488639
2012-05-29	329.79	0.668498
2012-05-30	323.67	-1.85573
2012-05-31	319.66	-1.23892
2012-06-01	313.95	-1.78627
2012-06-04	309.8	-1.32187
2012-06-05	312.03	0.719819
2012-06-06	320.92	2.84909
2012-06-07	323.69	0.863143
2012-06-08	322.27	-0.438691
2012-06-11	320.39	-0.583362
2012-06-12	322.26	0.583664
2012-06-13	317.47	-1.48638
2012-06-14	318.27	0.251992
2012-06-15	326.47	2.57643
2012-06-18	324.74	-0.529911
2012-06-19	330.15	1.66595
2012-06-20	333.25	0.938967
2012-06-21	327.01	-1.87247
2012-06-22	320.95	-1.85315
2012-06-25	317.98	-0.925378
2012-06-26	318.89	0.286182
2012-06-27	327.29	2.63414
2012-06-28	328.28	0.302484
2012-06-29	339.74	3.49092
2012-07-02	342.63	0.85065
2012-07-03	350.47	2.28818
2012-07-04	347.41	-0.873113
2012-07-05	344.38	-0.872168
2012-07-06	339.38	-1.45188
2012-07-09	337.56	-0.536272
2012-07-10	345.79	2.43809
2012-07-11	344.45	-0.387518
2012-07-12	340.77	-1.06837
2012-07-13	348.27	2.2009
2012-07-16	348.61	0.0976254
2012-07-17	351.03	0.694185
2012-07-18	355.56	1.29049
2012-07-19	358	0.686241
2012-07-20	355.88	-0.592179
2012-07-23	346.62	-2.602
2012-07-24	344.97	-0.476026
2012-07-25	346.33	0.394237
2012-07-26	352.44	1.76421
2012-07-27	357.3	1.37896
2012-07-30	358.01	0.198713
2012-07-31	355.41	-0.726237
2012-08-01	355.27	-0.0393911
2012-08-02	350.59	-1.31731
2012-08-03	358.62	2.29042
2012-08-06	360.1	0.412693
2012-08-07	363.88	1.04971
2012-08-08	359.63	-1.16797
2012-08-09	363.88	1.18177
2012-08-10	361.7	-0.599099
2012-08-13	361.11	-0.163119
2012-08-14	364.34	0.894464
2012-08-15	366.56	0.609321
2012-08-16	367.4	0.229158
2012-08-17	369.88	0.675014
2012-08-20	366.02	-1.04358
2012-08-21	369.79	1.03
2012-08-22	366.83	-0.800454
2012-08-23	363.24	-0.978655
2012-08-24	362.69	-0.151415
2012-08-27	365.61	0.805095
2012-08-28	363.94	-0.456771
2012-08-29	366.27	0.640215
2012-08-30	361.32	-1.35146
2012-08-31	365.83	1.2482
2012-09-03	369.44	0.986797
2012-09-04	363.48	-1.61325
2012-09-05	364.76	0.352151
2012-09-06	371.86	1.94649
2012-09-07	373.4	0.414134
2012-09-10	374.26	0.230316
2012-09-11	374.74	0.128253
2012-09-12	375.94	0.320222
2012-09-13	376.57	0.16758
2012-09-14	387.98	3.02998
2012-09-17	386.7	-0.329914
2012-09-18	383.13	-0.923196
2012-09-19	381.06	-0.540287
2012-09-20	378.46	-0.682307
2012-09-21	383.93	1.44533
2012-09-24	380.59	-0.86995
2012-09-25	382.94	0.617462
2012-09-26	374.13	-2.30062
2012-09-27	375.37	0.331436
2012-09-28	373.83	-0.410262
2012-10-01	379.53	1.52476
2012-10-02	378.28	-0.329355
2012-10-03	376.93	-0.356879
2012-10-04	374.55	-0.631417
2012-10-05	380.35	1.54852
2012-10-08	376.69	-0.962272
2012-10-09	377.59	0.238923
2012-10-10	375.55	-0.540269
2012-10-11	378.35	0.745573
2012-10-12	376.59	-0.465178
2012-10-15	376.67	0.0212433
2012-10-16	380.33	0.971673
2012-10-17	379.71	-0.163016
2012-10-18	378.89	-0.215954
2012-10-19	376.81	-0.548972
2012-10-22	374.74	-0.549348
2012-10-23	364.1	-2.8393
2012-10-24	369.19	1.39797
2012-10-25	373.62	1.19992
2012-10-26	370.38	-0.867191
2012-10-29	370.91	0.143096
2012-10-30	371.68	0.207598
2012-10-31	370.65	-0.27712
2012-11-01	373.97	0.895724
2012-11-02	371.71	-0.604327
2012-11-05	369.54	-0.583788
2012-11-06	371	0.395086
2012-11-07	368.18	-0.760108
2012-11-08	366.09	-0.567657
2012-11-09	365.14	-0.259499
2012-11-12	365.46	0.0876376
2012-11-13	362.85	-0.714168
2012-11-14	363.82	0.267328
2012-11-15	362.05	-0.486504
2012-11-16	360.97	-0.298301
2012-11-19	369.77	2.43788
2012-11-20	370.26	0.132515
2012-11-21	369.21	-0.283585
2012-11-22	373.32	1.11319
2012-11-23	372.96	-0.096432
2012-11-26	370.03	-0.785607
2012-11-27	370.22	0.0513472
2012-11-28	363.89	-1.70979
2012-11-29	370.5	1.81648
2012-11-30	370.83	0.0890688
2012-12-03	371.04	0.0566297
2012-12-04	365.85	-1.39877
2012-12-05	365.66	-0.0519339
2012-12-06	369.79	1.12946
2012-12-07	369.44	-0.0946483
2012-12-10	369.34	-0.027068
2012-12-11	372.5	0.85558
2012-12-12	374.12	0.434899
2012-12-13	372.65	-0.392922
2012-12-14	371.95	-0.187844
2012-12-17	370.2	-0.470493
2012-12-18	371.67	0.397083
2012-12-19	374.79	0.839454
2012-12-20	371.85	-0.784439
2012-12-21	373.48	0.438349
2012-12-27	372.68	-0.214202
2012-12-28	369.44	-0.869379
2013-01-02	377.95	2.30349
2013-01-03	378.82	0.230189
2013-01-04	380.25	0.377488
2013-01-07	377.64	-0.686391
2013-01-08	379.4	0.466052
2013-01-09	381.33	0.508698
2013-01-10	381.82	0.128498
2013-01-11	380.97	-0.222618
2013-01-14	382.63	0.43573
2013-01-15	381.97	-0.17249
2013-01-16	384.18	0.578579
2013-01-17	388.12	1.02556
2013-01-18	389.29	0.301453
2013-01-21	389.31	0.00513756
2013-01-22	386.62	-0.690966
2013-01-23	389.42	0.724225
2013-01-24	389.8	0.097581
2013-01-25	391.67	0.479733
2013-01-28	388.19	-0.888503
2013-01-29	389.14	0.244726
2013-01-30	388.66	-0.123349
2013-01-31	387.2	-0.37565
2013-02-01	391.33	1.06663
2013-02-04	389.51	-0.465081
2013-02-05	388.3	-0.310647
2013-02-06	385.03	-0.842132
2013-02-07	389.86	1.25445
2013-02-08	392.66	0.718207
2013-02-11	389.23	-0.873529
2013-02-12	391.73	0.642294
2013-02-13	392.35	0.158272
2013-02-14	390.49	-0.474067
2013-02-15	390.81	0.0819483
2013-02-18	390.29	-0.133057
2013-02-19	393.8	0.899331
2013-02-20	394.73	0.23616
2013-02-21	389.22	-1.39589
2013-02-22	390.22	0.256924
2013-02-25	393.06	0.727795
2013-02-26	390.44	-0.666565
2013-02-27	390.85	0.10501
2013-02-28	390.83	-0.00511705
2013-03-01	389.7	-0.289128
2013-03-04	390.27	0.146266
2013-03-05	396.21	1.52202
2013-03-06	395	-0.305394
2013-03-07	393.76	-0.313924
2013-03-08	396.44	0.680618
2013-03-11	396.62	0.0454041
2013-03-12	398.08	0.368111
2013-03-13	396.26	-0.457195
2013-03-14	399.21	0.744461
2013-03-15	398.19	-0.255505
2013-03-18	397.49	-0.175795
2013-03-19	396.12	-0.344663
2013-03-20	394.31	-0.456932
2013-03-21	392.78	-0.38802
2013-03-22	393.24	0.117114
2013-03-25	389.87	-0.856983
2013-03-26	390.75	0.225716
2013-03-27	389.69	-0.271273
2013-04-02	393	0.849393
2013-04-03	394.13	0.287532
2013-04-04	389.71	-1.12146
2013-04-05	382.94	-1.73719
2013-04-08	385.96	0.788635
2013-04-09	387.25	0.334232
2013-04-10	391.24	1.03034
2013-04-11	391.97	0.186586
2013-04-12	389.09	-0.73475
2013-04-15	383.12	-1.53435
2013-04-16	382.82	-0.0783044
2013-04-17	377.6	-1.36357
2013-04-18	380.42	0.746822
2013-04-19	383.74	0.87272
2013-04-22	382.54	-0.312712
2013-04-23	388.65	1.59722
2013-04-24	391.88	0.831082
2013-04-25	396.84	1.26569
2013-04-26	396.5	-0.0856768
2013-04-29	393.96	-0.640605
2013-04-30	396.12	0.548279
2013-05-02	390.44	-1.43391
2013-05-03	396.2	1.47526
2013-05-06	397.54	0.338213
2013-05-07	398.52	0.246516
2013-05-08	399.94	0.356318
2013-05-10	399.74	-0.0500075
2013-05-13	400.88	0.285185
2013-05-14	398.77	-0.526342
2013-05-15	394	-1.19618
2013-05-16	391.55	-0.621827
2013-05-21	395.87	1.10331
2013-05-22	396.02	0.0378912
2013-05-23	389.57	-1.62871
2013-05-24	390.62	0.269528
2013-05-27	394.29	0.939532
2013-05-28	398.22	0.996728
2013-05-29	394.21	-1.00698
2013-05-30	394.13	-0.0202938
2013-05-31	393.77	-0.0913404
2013-06-03	390.75	-0.766945
2013-06-04	389.13	-0.414587
2013-06-05	385.17	-1.01765
2013-06-06	382.87	-0.597139
2013-06-07	383.81	0.245514
2013-06-10	381.65	-0.562778
2013-06-11	375.03	-1.73457
2013-06-12	378.15	0.831933
2013-06-13	377.32	-0.21949
2013-06-14	377.93	0.161666
2013-06-17	381.05	0.82555
2013-06-18	383.86	0.737436
2013-06-19	380.24	-0.943052
2013-06-20	375.9	-1.14138
2013-06-21	376.1	0.0532056
2013-06-24	364.87	-2.98591
2013-06-25	371.71	1.87464
2013-06-26	375.66	1.06266
2013-06-27	374.71	-0.252888
2013-06-28	372.87	-0.491046
2013-07-01	377.33	1.19613
2013-07-02	379.79	0.651949
2013-07-03	374.36	-1.42974
2013-07-04	380.7	1.69356
2013-07-05	381.4	0.183872
2013-07-08	384.11	0.71054
2013-07-09	384.84	0.19005
2013-07-10	387.6	0.717181
2013-07-11	393.8	1.59959
2013-07-12	392.37	-0.363128
2013-07-15	394.63	0.575987
2013-07-16	393.87	-0.192585
2013-07-17	395.3	0.363064
2013-07-18	392.19	-0.786744
2013-07-19	395.71	0.897524
2013-07-22	396.14	0.108665
2013-07-23	396.88	0.186803
2013-07-24	397.52	0.161258
2013-07-25	395.82	-0.427651
2013-07-26	394.18	-0.41433
2013-07-29	393.93	-0.0634228
2013-07-30	392.92	-0.256391
2013-07-31	395.01	0.531915
2013-08-01	396.59	0.39999
2013-08-02	396.38	-0.0529514
2013-08-05	396.15	-0.0580251
2013-08-06	393.26	-0.729522
2013-08-07	393.5	0.0610283
2013-08-08	398	1.14358
2013-08-09	398.45	0.113065
2013-08-12	397.95	-0.125486
2013-08-13	398.18	0.0577962
2013-08-14	401	0.708222
2013-08-15	398.22	-0.693267
2013-08-16	399.37	0.288785
2013-08-19	400.47	0.275434
2013-08-20	396.25	-1.05376
2013-08-21	396.42	0.0429022
2013-08-22	399.75	0.840018
2013-08-23	398.97	-0.195122
2013-08-26	398.94	-0.00751936
2013-08-27	396.22	-0.681807
2013-08-28	399.38	0.797537
2013-08-29	400.55	0.292954
2013-08-30	395.79	-1.18837
2013-09-02	400.9	1.29109
2013-09-03	401.7	0.199551
2013-09-04	401.43	-0.0672143
2013-09-05	400.7	-0.18185
2013-09-06	400.53	-0.0424258
2013-09-09	401	0.117345
2013-09-10	402.09	0.27182
2013-09-11	404.66	0.63916
2013-09-12	402.61	-0.506598
2013-09-13	403.11	0.12419
2013-09-16	403.26	0.0372107
2013-09-17	403.01	-0.0619947
2013-09-18	403.11	0.0248133
2013-09-19	406.01	0.719407
2013-09-20	407.06	0.258614
2013-09-23	405.04	-0.496241
2013-09-24	404.75	-0.0715979
2013-09-25	406.32	0.387894
2013-09-26	405.94	-0.0935223
2013-09-27	404.03	-0.470513
2013-09-30	399.09	-1.22268
2013-10-01	399.88	0.19795
2013-10-02	401.2	0.330099
2013-10-03	404.56	0.837488
2013-10-04	403.34	-0.301562
2013-10-07	401.01	-0.577676
2013-10-08	396.26	-1.18451
2013-10-09	395.53	-0.184222
2013-10-10	401.65	1.54729
2013-10-11	401.84	0.0473049
2013-10-14	403.59	0.435497
2013-10-15	408.57	1.23393
2013-10-16	408.71	0.0342659
2013-10-17	409.6	0.217758
2013-10-18	413.8	1.02539
2013-10-21	418.5	1.13581
2013-10-22	421.67	0.757467
2013-10-23	420.75	-0.21818
2013-10-24	425.78	1.19548
2013-10-25	430.16	1.0287
2013-10-28	427.62	-0.590478
2013-10-29	430.17	0.596324
2013-10-30	428.91	-0.292907
2013-10-31	425.26	-0.850994
2013-11-01	426.88	0.380943
2013-11-04	428.77	0.442747
2013-11-05	426.6	-0.506099
2013-11-06	433.72	1.66901
2013-11-07	430.43	-0.758554
2013-11-08	429.15	-0.297377
2013-11-11	432.91	0.876151
2013-11-12	428.37	-1.04872
2013-11-13	427.1	-0.296473
2013-11-14	430.79	0.863966
2013-11-15	434.59	0.8821
2013-11-18	435.31	0.165673
2013-11-19	434.32	-0.227424
2013-11-20	432.07	-0.518051
2013-11-21	429.23	-0.657301
2013-11-22	430.44	0.2819
2013-11-25	430.21	-0.0534337
2013-11-26	427.21	-0.697334
2013-11-27	430.52	0.774795
2013-11-28	431.9	0.320543
2013-11-29	431.13	-0.178282
2013-12-02	430.79	-0.0788625
2013-12-03	426.18	-1.07013
2013-12-04	422.93	-0.762589
2013-12-05	422.51	-0.0993072
2013-12-06	421.28	-0.291117
2013-12-09	423.83	0.605298
2013-12-10	423.28	-0.129769
2013-12-11	420.45	-0.668588
2013-12-12	416.45	-0.951362
2013-12-13	418.38	0.463441
2013-12-16	421.3	0.69793
2013-12-17	421.35	0.011868
2013-12-18	418.41	-0.697757
2013-12-19	421.58	0.75763
2013-12-20	426.32	1.12434
2013-12-23	431.84	1.2948
2013-12-27	436.34	1.04205
2013-12-30	435.2	-0.261264
2014-01-02	433.92	-0.294118
2014-01-03	434.16	0.0553097
2014-01-06	433.39	-0.177354
2014-01-07	433.67	0.0646069
2014-01-08	436.1	0.560334
2014-01-09	439.49	0.777345
2014-01-10	442.05	0.582493
2014-01-13	443.05	0.226219
2014-01-14	441.36	-0.381447
2014-01-15	446.54	1.17365
2014-01-16	448.41	0.418775
2014-01-17	447.41	-0.22301
2014-01-20	446	-0.315147
2014-01-21	449.03	0.679372
2014-01-22	446.05	-0.663653
2014-01-23	441.52	-1.01558
2014-01-24	434.74	-1.5356
2014-01-27	432.1	-0.60726
2014-01-28	430.97	-0.261514
2014-01-29	425.27	-1.3226
2014-01-30	427.22	0.458532
2014-01-31	423.69	-0.826272
2014-02-03	422.55	-0.269065
2014-02-04	422.76	0.0496983
2014-02-05	420.54	-0.525121
2014-02-06	425.07	1.07719
2014-02-07	433.92	2.08201
2014-02-10	432.16	-0.405605
2014-02-11	435.21	0.705757
2014-02-12	432.98	-0.512396
2014-02-13	430	-0.688253
2014-02-14	432.04	0.474419
2014-02-17	433.54	0.34719
2014-02-18	432.77	-0.177608
2014-02-19	433.42	0.150195
2014-02-20	435.76	0.539892
2014-02-21	437.72	0.449789
2014-02-24	439.78	0.47062
2014-02-25	435.84	-0.895902
2014-02-26	436.67	0.190437
2014-02-27	436.79	0.0274807
2014-02-28	439.38	0.592962
2014-03-03	438.42	-0.21849
2014-03-04	442.44	0.916929
2014-03-05	439.86	-0.58313
2014-03-06	440.94	0.245533
2014-03-07	439.32	-0.367397
2014-03-10	435.63	-0.839934
2014-03-11	437.52	0.433854
2014-03-12	431.1	-1.46736
2014-03-13	428.92	-0.505683
2014-03-14	426.22	-0.629488
2014-03-17	429.6	0.793018
2014-03-18	431.4	0.418994
2014-03-19	431.14	-0.0602689
2014-03-20	432.78	0.380387
2014-03-21	438.09	1.22695
2014-03-24	436.49	-0.365222
2014-03-25	440.09	0.824761
2014-03-26	444.02	0.892999
2014-03-27	442.3	-0.38737
2014-03-28	442.49	0.0429573
2014-03-31	443.64	0.259893
2014-04-01	441.44	-0.495898
2014-04-02	441.82	0.0860819
2014-04-03	441.1	-0.162962
2014-04-04	443.49	0.541827
2014-04-07	436.52	-1.57163
2014-04-08	432.68	-0.879685
2014-04-09	437.86	1.19719
2014-04-10	437.66	-0.0456767
2014-04-11	426.13	-2.63447
2014-04-14	429.87	0.877666
2014-04-15	430.3	0.10003
2014-04-16	434.55	0.987683
2014-04-22	442.42	1.81107
2014-04-23	440.57	-0.418155
2014-04-24	443.41	0.644619
2014-04-25	443.69	0.063147
2014-04-28	444.15	0.103676
2014-04-29	451.81	1.72464
2014-04-30	453.9	0.462584
2014-05-02	457.81	0.861423
2014-05-05	456.77	-0.227168
2014-05-06	456.22	-0.120411
2014-05-07	457.39	0.256455
2014-05-08	461.24	0.841732
2014-05-09	461.58	0.0737143
2014-05-12	466.29	1.02041
2014-05-13	465.71	-0.124386
2014-05-14	467.43	0.369329
2014-05-15	458.81	-1.84413
2014-05-16	457.66	-0.250648
2014-05-19	458.92	0.275314
2014-05-20	456.39	-0.551294
2014-05-21	459.14	0.602555
2014-05-22	462.08	0.640328
2014-05-23	464.17	0.452303
2014-05-26	463.41	-0.163733
2014-05-27	465.8	0.515742
2014-05-28	466.85	0.225419
2014-05-30	466.29	-0.119953
2014-06-02	470.94	0.997233
2014-06-03	472.39	0.307895
2014-06-04	469.26	-0.662588
2014-06-05	475.39	1.30631
2014-06-06	478.84	0.72572
2014-06-10	478.56	-0.0584746
2014-06-11	476.51	-0.428368
2014-06-12	479.72	0.673648
2014-06-13	480.54	0.170933
2014-06-16	479.19	-0.280934
2014-06-17	474.12	-1.05804
2014-06-18	481.53	1.5629
2014-06-19	487.25	1.18788
2014-06-20	485.77	-0.303746
2014-06-23	486.64	0.179097
2014-06-24	484	-0.542495
2014-06-25	476.19	-1.61364
2014-06-26	473.95	-0.4704
2014-06-27	475.24	0.272181
2014-06-30	474.89	-0.073647
2014-07-01	478.89	0.8423
2014-07-02	479.03	0.0292343
2014-07-03	483.34	0.899735
2014-07-04	482.76	-0.119998
2014-07-07	482.55	-0.0434999
2014-07-08	475.64	-1.43198
2014-07-09	475.93	0.0609705
2014-07-10	465.44	-2.20411
2014-07-11	466.95	0.324424
2014-07-14	473.38	1.37702
2014-07-15	474.52	0.240821
2014-07-16	479.61	1.07266
2014-07-17	477.28	-0.485811
2014-07-18	472.35	-1.03294
2014-07-21	473.9	0.328147
2014-07-22	479.51	1.18379
2014-07-23	481.35	0.383725
2014-07-24	481.05	-0.0623247
2014-07-25	477.76	-0.683921
2014-07-28	473.13	-0.969106
2014-07-29	475.41	0.481897
2014-07-30	472.62	-0.586862
2014-07-31	469.42	-0.677077
2014-08-01	464.98	-0.945848
2014-08-04	466.53	0.333348
2014-08-05	467	0.100744
2014-08-06	462.09	-1.05139
2014-08-07	456.87	-1.12965
2014-08-08	451.56	-1.16226
2014-08-11	461.38	2.17468
2014-08-12	455.02	-1.37847
2014-08-13	455.95	0.204387
2014-08-14	456.35	0.0877289
2014-08-15	459.29	0.644242
2014-08-18	460.18	0.193777
2014-08-19	461.41	0.267287
2014-08-20	463.83	0.524479
2014-08-21	464.82	0.21344
2014-08-22	463.23	-0.342068
2014-08-25	465.86	0.567753
2014-08-26	469.8	0.845748
2014-08-27	471.1	0.276713
2014-08-28	469.03	-0.439397
2014-08-29	466.13	-0.618297
2014-09-01	469.5	0.722974
2014-09-02	471.06	0.332268
2014-09-03	473.47	0.511612
2014-09-04	475.17	0.359051
2014-09-05	471.46	-0.780773
2014-09-08	470.67	-0.167565
2014-09-09	469.41	-0.267703
2014-09-10	468.7	-0.151254
2014-09-11	467.54	-0.247493
2014-09-12	469.9	0.50477
2014-09-15	468.35	-0.329857
2014-09-16	469.36	0.215651
2014-09-17	472.53	0.675388
2014-09-18	474.24	0.361882
2014-09-19	473.51	-0.15393
2014-09-22	471.29	-0.468839
2014-09-23	465.39	-1.25188
2014-09-24	465.94	0.11818
2014-09-25	462.81	-0.67176
2014-09-26	464.44	0.352196
2014-09-29	464.64	0.0430626
2014-09-30	466.86	0.477789
2014-10-01	461.66	-1.11382
2014-10-02	449.07	-2.72712
2014-10-03	447.5	-0.349611
2014-10-06	447.91	0.0916201
2014-10-07	440.45	-1.66551
2014-10-08	437.18	-0.742423
2014-10-09	431.48	-1.30381
2014-10-10	423.42	-1.86799
2014-10-13	426.25	0.668367
2014-10-14	428.5	0.527859
2014-10-15	420.44	-1.88098
2014-10-16	408.45	-2.85177
2014-10-17	424.34	3.89032
2014-10-20	419.65	-1.10525
2014-10-21	434.61	3.56488
2014-10-22	440.08	1.2586
2014-10-23	438.87	-0.27495
2014-10-24	439.37	0.113929
2014-10-27	437.84	-0.348226
2014-10-28	444.52	1.52567
2014-10-29	449.83	1.19455
2014-10-30	445.94	-0.864771
2014-10-31	448.97	0.679464
2014-11-03	448.73	-0.0534557
2014-11-04	442.7	-1.34379
2014-11-05	449.65	1.56991
2014-11-06	448.59	-0.235739
2014-11-07	451.48	0.644241
2014-11-10	454.04	0.567024
2014-11-11	456	0.43168
2014-11-12	454.12	-0.412281
2014-11-13	451.2	-0.643002
2014-11-14	460.12	1.97695
2014-11-17	460.2	0.0173868
2014-11-18	461.84	0.356367
2014-11-19	463.04	0.25983
2014-11-20	462.31	-0.157654
2014-11-21	467.12	1.04043
2014-11-24	467.33	0.0449563
2014-11-25	465.75	-0.338091
2014-11-26	458.34	-1.59098
2014-11-27	447.02	-2.46978
2014-11-28	433.75	-2.96855
2014-12-01	432.6	-0.26513
2014-12-02	438.19	1.29219
2014-12-03	441.98	0.864922
2014-12-04	437.31	-1.05661
2014-12-05	436.15	-0.265258
2014-12-08	431.1	-1.15786
2014-12-09	424.54	-1.52169
2014-12-10	426.01	0.346257
2014-12-11	424.78	-0.288726
2014-12-12	418.06	-1.582
2014-12-15	414.57	-0.834808
2014-12-16	410.01	-1.09993
2014-12-17	423.05	3.18041
2014-12-18	440.11	4.03262
2014-12-19	443.11	0.681648
2014-12-22	444.48	0.309178
2014-12-23	446.25	0.398218
2014-12-29	444.54	-0.383193
2014-12-30	440.21	-0.974041
2015-01-02	442.18	0.447514
2015-01-05	431.21	-2.48089
2015-01-06	434.66	0.800074
2015-01-07	437.96	0.759214
2015-01-08	443.68	1.30606
2015-01-09	444.27	0.132979
2015-01-12	438.52	-1.29426
2015-01-13	446.27	1.76731
2015-01-14	440.08	-1.38705
2015-01-15	444.44	0.990729
2015-01-16	443.7	-0.166502
2015-01-19	454.98	2.54226
2015-01-20	451.31	-0.806629
2015-01-21	455.84	1.00374
2015-01-22	460.27	0.971832
2015-01-23	462.95	0.582267
2015-01-26	462.78	-0.036721
2015-01-27	458.17	-0.996154
2015-01-28	459.19	0.222625
2015-01-29	457.04	-0.468216
2015-01-30	456.72	-0.0700158
2015-02-02	461.25	0.991855
2015-02-03	472.35	2.4065
2015-02-04	464.6	-1.64073
2015-02-05	470.37	1.24193
2015-02-06	473.19	0.599528
2015-02-09	475.08	0.399417
2015-02-10	472.39	-0.56622
2015-02-11	466.08	-1.33576
2015-02-12	471.6	1.18435
2015-02-13	475.45	0.81637
2015-02-16	476.87	0.298664
2015-02-17	472.89	-0.834609
2015-02-18	475.59	0.570957
2015-02-19	470.89	-0.988246
2015-02-20	469.91	-0.208117
2015-02-23	469.94	0.0063842
2015-02-24	470.26	0.0680938
2015-02-25	473.28	0.642198
2015-02-26	473.93	0.137339
2015-02-27	470.47	-0.730066
2015-03-02	469.64	-0.176419
2015-03-03	472.93	0.700537
2015-03-04	466.49	-1.36172
2015-03-05	472.15	1.21332
2015-03-06	473.39	0.262628
2015-03-09	469.91	-0.735123
2015-03-10	461.39	-1.81311
2015-03-11	465.01	0.784586
2015-03-12	467.96	0.634395
2015-03-13	466.86	-0.235063
2015-03-16	466.45	-0.0878208
2015-03-17	467.62	0.250831
2015-03-18	472.28	0.996536
2015-03-19	469.02	-0.690268
2015-03-20	476.25	1.54151
2015-03-23	475.19	-0.222572
2015-03-24	473.57	-0.340916
2015-03-25	470.49	-0.650379
2015-03-26	466.57	-0.833174
2015-03-27	470.5	0.842317
2015-03-30	473.09	0.550478
2015-03-31	472.49	-0.126826
2015-04-01	474.73	0.474084
2015-04-07	493.92	4.0423
2015-04-08	491.37	-0.516278
2015-04-09	492.95	0.32155
2015-04-10	501.71	1.77706
2015-04-13	502.12	0.0817205
2015-04-14	500.76	-0.270852
2015-04-15	504.28	0.702932
2015-04-16	503.07	-0.239946
2015-04-17	494.72	-1.65981
2015-04-20	494.75	0.00606404
2015-04-21	498.23	0.703386
2015-04-22	490.64	-1.52339
2015-04-23	495.12	0.913093
2015-04-24	491.52	-0.727096
2015-04-27	491.5	-0.00406901
2015-04-28	486.41	-1.03561
2015-04-29	476.24	-2.09083
2015-04-30	481.64	1.13388
2015-05-04	488.62	1.44922
2015-05-05	488.79	0.0347919
2015-05-06	486.95	-0.37644
2015-05-07	481.99	-1.01859
2015-05-08	487.49	1.1411
2015-05-11	492.4	1.0072
2015-05-12	488.56	-0.779854
2015-05-13	493.85	1.08277
2015-05-15	489.58	-0.864635
2015-05-18	489.2	-0.0776175
2015-05-19	487.91	-0.263696
2015-05-20	486.73	-0.241848
2015-05-21	486.6	-0.0267089
2015-05-22	485.96	-0.131525
2015-05-26	478.87	-1.45897
2015-05-27	481.44	0.53668
2015-05-28	479.94	-0.311565
2015-05-29	479.52	-0.0875109
2015-06-01	479.37	-0.0312813
2015-06-02	484.26	1.02009
2015-06-03	488.21	0.815678
2015-06-04	483.6	-0.944266
2015-06-05	484.54	0.194376
2015-06-08	485.84	0.268296
2015-06-09	480.39	-1.12177
2015-06-10	480.55	0.0333063
2015-06-11	482.06	0.314223
2015-06-12	474.83	-1.49981
2015-06-15	468.01	-1.4363
2015-06-16	469.24	0.262815
2015-06-17	471.57	0.496548
2015-06-18	468.93	-0.559832
2015-06-19	471.48	0.543791
2015-06-22	477.43	1.26198
2015-06-23	481.13	0.774983
2015-06-24	483.6	0.513375
2015-06-25	481.55	-0.423904
2015-06-26	480.68	-0.180667
2015-06-29	471.83	-1.84114
2015-06-30	468.73	-0.657016
2015-07-01	468.8	0.014934
2015-07-02	471.21	0.514078
2015-07-03	467.45	-0.797946
2015-07-06	461.95	-1.1766
2015-07-07	458.53	-0.74034
2015-07-08	460.85	0.505965
2015-07-09	467.19	1.37572
2015-07-10	473.57	1.36561
2015-07-13	476.57	0.633486
2015-07-14	480.25	0.772185
2015-07-15	482.36	0.439355
2015-07-16	484.62	0.46853
2015-07-17	482.58	-0.420948
2015-07-20	482.43	-0.0310829
2015-07-21	484.45	0.418714
2015-07-22	479.61	-0.999071
2015-07-23	480.05	0.0917412
2015-07-24	476.86	-0.664514
2015-07-27	464.88	-2.51227
2015-07-28	466.63	0.376441
2015-07-29	475.05	1.80443
2015-07-30	477.77	0.572571
2015-07-31	475.05	-0.569312
2015-08-03	475.73	0.143143
2015-08-04	474.84	-0.187081
2015-08-05	479.51	0.983489
2015-08-06	472.87	-1.38475
2015-08-07	474.68	0.382769
2015-08-10	473.39	-0.271762
2015-08-11	464.34	-1.91174
2015-08-12	459.56	-1.02942
2015-08-13	461.77	0.480895
2015-08-14	453.87	-1.71081
2015-08-17	453.9	0.00660982
2015-08-18	453.56	-0.0749064
2015-08-19	449.08	-0.987741
2015-08-20	441.07	-1.78365
2015-08-21	433.37	-1.74575
2015-08-24	411.09	-5.1411
2015-08-25	422.41	2.75365
2015-08-26	425.11	0.639189
2015-08-27	433.42	1.95479
2015-08-28	438.39	1.14669
2015-08-31	438.63	0.0547458
2015-09-01	430.03	-1.96065
2015-09-02	429.47	-0.130223
2015-09-03	440.71	2.61718
2015-09-04	428.65	-2.73649
2015-09-07	427.36	-0.300945
2015-09-08	435.01	1.79006
2015-09-09	440.48	1.25744
2015-09-10	430.9	-2.1749
2015-09-11	426.23	-1.08378
2015-09-14	422.97	-0.764845
2015-09-15	426.19	0.761283
2015-09-16	434.06	1.84659
2015-09-17	437.34	0.755656
2015-09-18	430.3	-1.60973
2015-09-21	432.53	0.518243
2015-09-22	425.93	-1.52591
2015-09-23	422.55	-0.793558
2015-09-24	415.54	-1.65898
2015-09-25	425.77	2.46186
2015-09-28	417.68	-1.90009
2015-09-29	418.6	0.220264
2015-09-30	427.24	2.06402
2015-10-01	430.81	0.835596
2015-10-02	426.83	-0.923841
2015-10-05	443.18	3.83056
2015-10-06	452.73	2.15488
2015-10-07	461.25	1.88192
2015-10-08	454.26	-1.51545
2015-10-09	457.73	0.76388
2015-10-12	452.62	-1.11638
2015-10-13	449.93	-0.594318
2015-10-14	448.48	-0.322272
2015-10-15	453.62	1.14609
2015-10-16	454.08	0.101406
2015-10-19	454.24	0.0352361
2015-10-20	453.03	-0.266379
2015-10-21	454.16	0.249432
2015-10-22	455.37	0.266426
2015-10-23	462.58	1.58333
2015-10-26	461.21	-0.296165
2015-10-27	454.59	-1.43535
2015-10-28	459.99	1.18788
2015-10-29	453.79	-1.34786
2015-10-30	453.4	-0.0859428
2015-11-02	454.02	0.136745
2015-11-03	459.59	1.22682
2015-11-04	468.41	1.9191
2015-11-05	464.36	-0.864627
2015-11-06	462.17	-0.471617
2015-11-09	462.98	0.17526
2015-11-10	459.28	-0.799171
2015-11-11	459.07	-0.0457237
2015-11-12	449.27	-2.13475
2015-11-13	445.9	-0.750106
2015-11-16	449.03	0.701951
2015-11-17	456.09	1.57228
2015-11-18	460.51	0.969107
2015-11-19	460.59	0.017372
2015-11-20	458.58	-0.436397
2015-11-23	457.3	-0.279123
2015-11-24	457.24	-0.0131205
2015-11-25	457.39	0.0328055
2015-11-26	461.18	0.828615
2015-11-27	458.46	-0.589791
2015-11-30	460.01	0.338088
2015-12-01	463.37	0.730419
2015-12-02	463.2	-0.0366877
2015-12-03	455.6	-1.64076
2015-12-04	447.06	-1.87445
2015-12-07	448.6	0.344473
2015-12-08	440.92	-1.71199
2015-12-09	444.41	0.791527
2015-12-10	439.57	-1.08908
2015-12-11	432.32	-1.64934
2015-12-14	426.19	-1.41793
2015-12-15	439.27	3.06905
2015-12-16	441.26	0.453024
2015-12-17	437.95	-0.750125
2015-12-18	429.3	-1.97511
2015-12-21	428.86	-0.102492
2015-12-22	427.13	-0.403395
2015-12-23	440.15	3.04825
2015-12-28	437.02	-0.711121
2015-12-29	442.06	1.15327
2015-12-30	441.69	-0.083699
2016-01-04	434.72	-1.57803
2016-01-05	426.25	-1.94838
2016-01-06	420.42	-1.36774
2016-01-07	408.59	-2.81385
2016-01-08	407.09	-0.367116
2016-01-11	399.79	-1.79322
2016-01-12	397.95	-0.460242
2016-01-13	400.32	0.595552
2016-01-14	391.53	-2.19574
2016-01-15	385.93	-1.43029
2016-01-18	381.54	-1.13751
2016-01-19	392.56	2.88829
2016-01-20	373.35	-4.89352
2016-01-21	382.31	2.39989
2016-01-22	399.47	4.4885
2016-01-25	394.92	-1.13901
2016-01-26	399.25	1.09642
2016-01-27	396.57	-0.671259
2016-01-28	402.75	1.55836
2016-01-29	408.45	1.41527
2016-02-01	403.85	-1.12621
2016-02-02	392.23	-2.87731
2016-02-03	393.22	0.252403
2016-02-04	404.36	2.83302
2016-02-05	411.13	1.67425
2016-02-08	393.72	-4.23467
2016-02-09	390.07	-0.927055
2016-02-10	387.95	-0.543492
2016-02-11	375.43	-3.22722
2016-02-12	380.85	1.44368
2016-02-15	394.45	3.57096
2016-02-16	388.32	-1.55406
2016-02-17	404.43	4.14864
2016-02-18	407.23	0.692332
2016-02-19	400.19	-1.72875
2016-02-22	411.9	2.92611
2016-02-23	409.05	-0.691916
2016-02-24	395.06	-3.42012
2016-02-25	404.42	2.36926
2016-02-26	412.44	1.98309
2016-02-29	416.29	0.933469
2016-03-01	418.75	0.590934
2016-03-02	416.69	-0.49194
2016-03-03	421.08	1.05354
2016-03-04	430.21	2.16823
2016-03-07	429.45	-0.176658
2016-03-08	429.59	0.0325998
2016-03-09	427.59	-0.46556
2016-03-10	426.33	-0.294675
2016-03-11	428.22	0.443319
2016-03-14	431.83	0.843025
2016-03-15	426.09	-1.32923
2016-03-16	428.54	0.574996
2016-03-17	428.89	0.0816727
2016-03-18	432.03	0.732122
2016-03-21	430.39	-0.379603
2016-03-22	430.71	0.0743512
2016-03-23	427.7	-0.698846
2016-03-29	414.68	-3.04419
2016-03-30	426.9	2.94685
2016-03-31	420.46	-1.50855
2016-04-01	413.56	-1.64106
2016-04-04	411.72	-0.444917
2016-04-05	406.08	-1.36986
2016-04-06	407.57	0.366923
2016-04-07	405.92	-0.404838
2016-04-08	409.71	0.933682
2016-04-11	414.36	1.13495
2016-04-12	416.61	0.543006
2016-04-13	429.04	2.98361
2016-04-14	428.09	-0.221425
2016-04-15	423.8	-1.00213
2016-04-18	424.51	0.167532
2016-04-19	433.12	2.02822
2016-04-20	434.65	0.353251
2016-04-21	437.29	0.607385
2016-04-22	433.35	-0.901004
2016-04-25	430.91	-0.563055
2016-04-26	432.61	0.394514
2016-04-27	439.42	1.57417
2016-04-28	443.37	0.898912
2016-04-29	440.04	-0.751066
2016-05-02	436.35	-0.83856
2016-05-03	428.36	-1.8311
2016-05-04	430.58	0.518256
2016-05-06	430.26	-0.0743184
2016-05-09	428.01	-0.52294
2016-05-10	429.24	0.287376
2016-05-11	430.44	0.279564
2016-05-12	428.16	-0.529691
2016-05-13	425.95	-0.516162
2016-05-18	432.29	1.48844
2016-05-19	423.96	-1.92695
2016-05-20	431.21	1.71007
2016-05-23	430.95	-0.0602954
2016-05-24	435.05	0.951386
2016-05-25	441.93	1.58143
2016-05-26	444.27	0.529496
2016-05-27	441.36	-0.655007
2016-05-30	444.08	0.616277
2016-05-31	439.55	-1.02009
2016-06-01	434.29	-1.19668
2016-06-02	434.02	-0.0621704
2016-06-03	431.65	-0.546058
2016-06-06	436.74	1.1792
2016-06-07	442.66	1.3555
2016-06-08	443.41	0.16943
2016-06-09	436.12	-1.64408
2016-06-10	429.09	-1.61194
2016-06-13	422.75	-1.47755
2016-06-14	416.88	-1.38853
2016-06-15	418.46	0.379006
2016-06-16	408.2	-2.45185
2016-06-17	420.99	3.13327
2016-06-20	430.99	2.37535
2016-06-21	430.09	-0.208822
2016-06-22	433.69	0.837034
2016-06-23	436.99	0.760912
2016-06-24	422.25	-3.37307
2016-06-27	408.32	-3.29899
2016-06-28	418.3	2.44416
2016-06-29	427.76	2.26153
2016-06-30	430.03	0.530671
2016-07-01	437.32	1.69523
2016-07-04	434.56	-0.631117
2016-07-05	426.1	-1.9468
2016-07-06	422	-0.962215
2016-07-07	434.12	2.87204
2016-07-08	435.28	0.267207
2016-07-11	442.57	1.67478
2016-07-12	439.35	-0.727569
2016-07-13	440.78	0.325481
2016-07-14	441.71	0.21099
2016-07-15	442.98	0.287519
2016-07-18	440.1	-0.650142
2016-07-19	444.84	1.07703
2016-07-20	444.73	-0.024728
2016-07-21	450.35	1.26369
2016-07-22	445.54	-1.06806
2016-07-25	439.73	-1.30404
2016-07-26	440.87	0.25925
2016-07-27	442.47	0.362919
2016-07-28	435.8	-1.50745
2016-07-29	432.87	-0.672327
2016-08-01	430.69	-0.503615
2016-08-02	426.64	-0.940352
2016-08-03	424.08	-0.600038
2016-08-04	429.36	1.24505
2016-08-05	432.87	0.817496
2016-08-08	434.57	0.392728
2016-08-09	440.62	1.39218
2016-08-10	437.1	-0.798874
2016-08-11	437.32	0.0503317
2016-08-12	437.3	-0.00457331
2016-08-15	436.05	-0.285845
2016-08-16	435.58	-0.107786
2016-08-17	427.54	-1.84581
2016-08-18	430.12	0.603452
2016-08-19	432.33	0.51381
2016-08-22	432.29	-0.00925219
2016-08-23	436.72	1.02478
2016-08-24	436.75	0.00686939
2016-08-25	434.92	-0.419004
2016-08-26	435.75	0.19084
2016-08-29	434.51	-0.284567
2016-08-30	438.4	0.895261
2016-08-31	436.02	-0.542883
2016-09-01	433.22	-0.642172
2016-09-02	438.61	1.24417
2016-09-05	441.4	0.6361
2016-09-06	437.18	-0.956049
2016-09-07	439.92	0.626744
2016-09-08	438.45	-0.334152
2016-09-09	434	-1.01494
2016-09-12	425.83	-1.88249
2016-09-13	421.75	-0.958129
2016-09-14	421.02	-0.173088
2016-09-15	416.71	-1.0237
2016-09-16	419.62	0.698327
2016-09-19	424.91	1.26066
2016-09-20	426.13	0.28712
2016-09-21	427.11	0.229977
2016-09-22	432.99	1.37669
2016-09-23	432.31	-0.157048
2016-09-26	425.95	-1.47117
2016-09-27	422.76	-0.748914
2016-09-28	426.7	0.931971
2016-09-29	437.27	2.47715
2016-09-30	436.06	-0.276717
2016-10-03	435.63	-0.0986103
2016-10-04	442.01	1.46455
2016-10-05	442.99	0.221714
2016-10-06	444.31	0.297975
2016-10-07	441.21	-0.697711
2016-10-10	449.26	1.82453
2016-10-11	448.72	-0.120198
2016-10-12	445.82	-0.646283
2016-10-13	441.9	-0.879279
2016-10-14	447.33	1.22878
2016-10-17	443.12	-0.94114
2016-10-18	444.63	0.340765
2016-10-19	448.53	0.877134
2016-10-20	448.67	0.0312131
2016-10-21	451.27	0.57949
2016-10-24	451.87	0.132958
2016-10-25	454.64	0.613008
2016-10-26	444.82	-2.15995
2016-10-27	452.03	1.62088
2016-10-28	450.61	-0.314138
2016-10-31	447.33	-0.727902
2016-11-01	447.69	0.0804775
2016-11-02	437.72	-2.22699
2016-11-03	440.47	0.628256
2016-11-04	437.48	-0.67882
2016-11-07	442.74	1.20234
2016-11-08	444.85	0.476578
2016-11-09	447.03	0.490053
2016-11-10	453.55	1.45852
2016-11-11	448.91	-1.02304
2016-11-14	447.7	-0.269542
2016-11-15	452.78	1.13469
2016-11-16	452.02	-0.167852
2016-11-17	453.91	0.418123
2016-11-18	453.63	-0.0616862
2016-11-21	457.65	0.886185
2016-11-22	460.34	0.587785
2016-11-23	460.4	0.0130338
2016-11-24	461.35	0.206342
2016-11-25	461.65	0.0650266
2016-11-28	459.07	-0.558865
2016-11-29	454.65	-0.962816
2016-11-30	460.28	1.23832
2016-12-01	465.36	1.10368
2016-12-02	461.04	-0.928314
2016-12-05	465.49	0.965209
2016-12-06	465.37	-0.0257793
2016-12-07	471.19	1.25062
2016-12-08	478.79	1.61294
2016-12-09	483.5	0.98373
2016-12-12	486.06	0.529473
2016-12-13	483.69	-0.487594
2016-12-14	481.65	-0.421758
2016-12-15	477.33	-0.896917
2016-12-16	481.91	0.959504
2016-12-19	480.53	-0.286361
2016-12-20	480.39	-0.0291345
2016-12-21	478.64	-0.364287
2016-12-22	480.26	0.338459
2016-12-23	481.69	0.297755
2016-12-27	484.15	0.510702
2016-12-28	485.95	0.371786
2016-12-29	486.38	0.0884865
2016-12-30	484.33	-0.421481
2017-01-02	490.22	1.21611
2017-01-03	492.49	0.463057
2017-01-04	490.81	-0.341124
2017-01-05	494.5	0.751818
2017-01-06	492.83	-0.337715
2017-01-09	488.93	-0.791348
2017-01-10	489.98	0.214755
2017-01-11	493.02	0.620433
2017-01-12	491.86	-0.235285
2017-01-13	494.47	0.530639
2017-01-16	490.94	-0.713896
2017-01-17	489.47	-0.299426
2017-01-18	491.66	0.447423
2017-01-19	495.69	0.819672
2017-01-20	497.01	0.266295
2017-01-23	494.12	-0.581477
2017-01-24	498.28	0.841901
2017-01-25	503.42	1.03155
2017-01-26	503.08	-0.067538
2017-01-27	501.82	-0.250457
2017-01-30	493.92	-1.57427
2017-01-31	491.12	-0.566893
2017-02-01	497.41	1.28075
2017-02-02	491.78	-1.13186
2017-02-03	498.32	1.32986
2017-02-06	498.14	-0.0361214
2017-02-07	497.3	-0.168627
2017-02-08	494.2	-0.623366
2017-02-09	491.32	-0.58276
2017-02-10	492.83	0.307335
2017-02-13	497.62	0.971938
2017-02-14	495.56	-0.41397
2017-02-15	490.86	-0.948422
2017-02-16	489.59	-0.25873
2017-02-17	485.78	-0.778202
2017-02-20	488.13	0.483758
2017-02-21	494.38	1.2804
2017-02-22	488.97	-1.0943
2017-02-23	487.98	-0.202466
2017-02-24	482.56	-1.1107
2017-02-27	483.2	0.132626
2017-02-28	485.43	0.461507
2017-03-01	490.62	1.06916
2017-03-02	492.67	0.417839
2017-03-03	487.01	-1.14884
2017-03-06	486.63	-0.0780271
2017-03-07	488.44	0.371946
2017-03-08	487.34	-0.225207
2017-03-09	486.04	-0.266754
2017-03-10	492.96	1.42375
2017-03-13	493.81	0.172428
2017-03-14	488.93	-0.988234
2017-03-15	491.53	0.531773
2017-03-16	495.48	0.803613
2017-03-17	495.73	0.0504561
2017-03-20	495.56	-0.0342929
2017-03-21	495.55	-0.00201792
2017-03-22	488.73	-1.37625
2017-03-23	488.19	-0.11049
2017-03-24	487.76	-0.0880805
2017-03-27	478.16	-1.96818
2017-03-28	482.75	0.95993
2017-03-29	484.18	0.29622
2017-03-30	488.4	0.871577
2017-03-31	485.08	-0.679771
2017-04-03	488.44	0.692669
2017-04-04	484.96	-0.712472
2017-04-05	490.09	1.05782
2017-04-06	488.6	-0.304026
2017-04-07	488.19	-0.0839132
2017-04-10	489.62	0.292919
2017-04-11	488.2	-0.290021
2017-04-12	491.06	0.585825
2017-04-18	481.77	-1.89183
2017-04-19	479.27	-0.51892
2017-04-20	479.61	0.0709412
2017-04-21	477.82	-0.37322
2017-04-24	484.28	1.35197
2017-04-25	489.25	1.02627
2017-04-26	485.64	-0.737864
2017-04-27	485.43	-0.0432419
2017-04-28	484.09	-0.276044
2017-05-02	489.19	1.05352
2017-05-03	488.38	-0.16558
2017-05-04	485.05	-0.681846
2017-05-05	493.61	1.76477
2017-05-08	495.91	0.465955
2017-05-09	501.37	1.10101
2017-05-10	501.74	0.0737978
2017-05-11	499.61	-0.424523
2017-05-12	499.31	-0.0600468
2017-05-15	502.77	0.692956
2017-05-16	505.3	0.503212
2017-05-18	493.87	-2.26202
2017-05-19	501.56	1.55709
2017-05-22	501.95	0.0777574
2017-05-23	499.8	-0.42833
2017-05-24	502.37	0.514206
2017-05-26	496.61	-1.14657
2017-05-29	497.12	0.102696
2017-05-30	496.41	-0.142823
2017-05-31	489.39	-1.41415
2017-06-01	491.54	0.439322
2017-06-02	489.24	-0.467917
2017-06-06	487.66	-0.32295
2017-06-07	490.46	0.574171
2017-06-08	485.24	-1.06431
2017-06-09	486.51	0.261726
2017-06-12	491.68	1.06267
2017-06-13	489.99	-0.343719
2017-06-14	488.2	-0.365314
2017-06-15	479.51	-1.78001
2017-06-16	481.44	0.402494
2017-06-19	486	0.947159
2017-06-20	484.06	-0.399177
2017-06-21	481.5	-0.52886
2017-06-22	476.41	-1.05711
2017-06-23	475.78	-0.132239
2017-06-26	476.1	0.067258
2017-06-27	477.16	0.222642
2017-06-28	480.4	0.679018
2017-06-29	478.21	-0.45587
2017-06-30	480.58	0.495598
2017-07-03	486.11	1.15069
2017-07-04	488.05	0.399087
2017-07-05	482.87	-1.06137
2017-07-06	483.01	0.0289933
2017-07-07	479.02	-0.82607
2017-07-10	483.43	0.92063
2017-07-11	483.83	0.0827421
2017-07-12	494.36	2.17638
2017-07-13	498.37	0.81115
2017-07-14	497.75	-0.124406
2017-07-17	504.18	1.29181
2017-07-18	501.86	-0.460153
2017-07-19	503.83	0.39254
2017-07-20	508.46	0.918961
2017-07-21	500.72	-1.52224
2017-07-24	501.58	0.171753
2017-07-25	502.5	0.18342
2017-07-26	508.97	1.28756
2017-07-27	509.22	0.0491188
2017-07-28	509.77	0.108008
2017-07-31	507.93	-0.360947
2017-08-01	511.48	0.698915
2017-08-02	510.24	-0.242434
2017-08-03	510.49	0.0489966
2017-08-04	511.77	0.250739
2017-08-07	515.46	0.721027
2017-08-08	515.25	-0.0407403
2017-08-09	513.84	-0.273654
2017-08-10	509.35	-0.873813
2017-08-11	504.04	-1.04251
2017-08-14	509.49	1.08126
2017-08-15	505.48	-0.787062
2017-08-16	509.99	0.892221
2017-08-17	503.12	-1.34709
2017-08-18	502.56	-0.111305
2017-08-21	502.3	-0.0517351
2017-08-22	506.49	0.834163
2017-08-23	505.3	-0.23495
2017-08-24	507.34	0.403721
2017-08-25	507.17	-0.0335081
2017-08-28	505.58	-0.313504
2017-08-29	501.61	-0.785237
2017-08-30	506.57	0.988816
2017-08-31	513.3	1.32854
2017-09-01	517.57	0.831872
2017-09-04	516.82	-0.144908
2017-09-05	519.01	0.423745
2017-09-06	516.44	-0.495174
2017-09-07	517.92	0.286577
2017-09-08	516.88	-0.200803
2017-09-11	521.9	0.971212
2017-09-12	525.19	0.630389
2017-09-13	529.25	0.773054
2017-09-14	529.98	0.137931
2017-09-15	527.04	-0.554738
2017-09-18	530.08	0.576806
2017-09-19	531.03	0.179218
2017-09-20	532.26	0.231625
2017-09-21	537.63	1.00891
2017-09-22	538	0.0688206
2017-09-25	542	0.743494
2017-09-26	540.16	-0.339483
2017-09-27	543.81	0.675726
2017-09-28	546.39	0.47443
2017-09-29	546.51	0.0219623
2017-10-02	547.69	0.215916
2017-10-03	550.19	0.456463
2017-10-04	546.29	-0.708846
2017-10-05	550.56	0.781636
2017-10-06	546.53	-0.731982
2017-10-09	547.48	0.173824
2017-10-10	549.21	0.315993
2017-10-11	549.77	0.101965
2017-10-12	551.34	0.285574
2017-10-13	553.22	0.340987
2017-10-16	552.59	-0.113879
2017-10-17	550.52	-0.3746
2017-10-18	550.84	0.0581269
2017-10-19	550.69	-0.0272311
2017-10-20	556.5	1.05504
2017-10-23	555.11	-0.249775
2017-10-24	554.41	-0.126101
2017-10-25	560.43	1.08584
2017-10-26	558	-0.433596
2017-10-27	560.97	0.532258
2017-10-30	567.73	1.20506
2017-10-31	565.24	-0.438589
2017-11-01	570.54	0.937655
2017-11-02	565.92	-0.809759
2017-11-03	569.36	0.60786
2017-11-06	571.13	0.310875
2017-11-07	572.32	0.208359
2017-11-08	573.45	0.197442
2017-11-09	565.78	-1.33752
[truncated: 396 more rows]

## Sheet: OMXS30
Date	Index	Market Return
2009-11-26	939.68
2009-11-27	952.53	1.36749
2009-11-30	936.19	-1.71543
2009-12-01	953.88	1.88957
2009-12-02	957.1	0.337569
2009-12-03	954.64	-0.257026
2009-12-04	966.97	1.29159
2009-12-07	966.14	-0.0858351
2009-12-08	953.48	-1.31037
2009-12-09	944.95	-0.894618
2009-12-10	947.33	0.251865
2009-12-11	949.84	0.264955
2009-12-14	956.25	0.674851
2009-12-15	949.07	-0.75085
2009-12-16	959.6	1.10951
2009-12-17	946.58	-1.35682
2009-12-18	936.03	-1.11454
2009-12-21	948.38	1.3194
2009-12-22	961.88	1.42348
2009-12-23	961.54	-0.0353474
2009-12-28	965.05	0.365039
2009-12-29	965.8	0.0777162
2009-12-30	951.72	-1.45786
2010-01-04	963.56	1.24406
2010-01-05	967.27	0.385031
2010-01-07	965.82	-0.149906
2010-01-08	973.44	0.788967
2010-01-11	978.18	0.486933
2010-01-12	969.55	-0.882251
2010-01-13	974.96	0.557991
2010-01-14	981.5	0.670797
2010-01-15	970.65	-1.10545
2010-01-18	974.05	0.350281
2010-01-19	976	0.200195
2010-01-20	957.53	-1.89242
2010-01-21	954.02	-0.366568
2010-01-22	951.06	-0.310266
2010-01-25	947.56	-0.36801
2010-01-26	942.94	-0.487568
2010-01-27	946.7	0.398753
2010-01-28	937.22	-1.00137
2010-01-29	953.71	1.75946
2010-02-01	967.77	1.47424
2010-02-02	971.8	0.416421
2010-02-03	970	-0.185223
2010-02-04	948.62	-2.20412
2010-02-05	935.89	-1.34195
2010-02-08	938.42	0.270331
2010-02-09	944.8	0.679866
2010-02-10	937.05	-0.820279
2010-02-11	943.66	0.705405
2010-02-12	931.35	-1.3045
2010-02-15	923.37	-0.856821
2010-02-16	934.31	1.18479
2010-02-17	943.69	1.00395
2010-02-18	946.97	0.347572
2010-02-19	957.27	1.08768
2010-02-22	954.1	-0.33115
2010-02-23	942.05	-1.26297
2010-02-24	944.31	0.239902
2010-02-25	940.51	-0.40241
2010-02-26	947.39	0.731518
2010-03-01	966.38	2.00445
2010-03-02	971.67	0.547404
2010-03-03	981.19	0.979757
2010-03-04	984.33	0.32002
2010-03-05	998.07	1.39587
2010-03-08	1003.39	0.533029
2010-03-09	1000.5	-0.288024
2010-03-10	1013.04	1.25337
2010-03-11	1008.93	-0.40571
2010-03-12	1018.15	0.913839
2010-03-15	1013.51	-0.455729
2010-03-16	1020.05	0.645282
2010-03-17	1025.58	0.54213
2010-03-18	1018.19	-0.720568
2010-03-19	1020.26	0.203302
2010-03-22	1021.42	0.113697
2010-03-23	1030.13	0.852734
2010-03-24	1027.08	-0.296079
2010-03-25	1033.34	0.609495
2010-03-26	1027.42	-0.5729
2010-03-29	1026.7	-0.0700784
2010-03-30	1022.79	-0.380832
2010-03-31	1021.08	-0.16719
2010-04-01	1036.93	1.55228
2010-04-06	1046	0.874697
2010-04-07	1042.78	-0.307839
2010-04-08	1036.73	-0.58018
2010-04-09	1044.58	0.757188
2010-04-12	1048.27	0.353252
2010-04-13	1046.5	-0.16885
2010-04-14	1051.76	0.502628
2010-04-15	1053.25	0.141667
2010-04-16	1050.24	-0.285782
2010-04-19	1043.04	-0.685558
2010-04-20	1055.34	1.17925
2010-04-21	1042.48	-1.21856
2010-04-22	1038.34	-0.39713
2010-04-23	1066.82	2.74284
2010-04-26	1067.9	0.101235
2010-04-27	1042.82	-2.34853
2010-04-28	1042.87	0.00479469
2010-04-29	1061.77	1.81231
2010-04-30	1053.88	-0.743099
2010-05-03	1059.44	0.527574
2010-05-04	1027.5	-3.0148
2010-05-05	1000.7	-2.60827
2010-05-06	977.25	-2.34336
2010-05-07	944.57	-3.34408
2010-05-10	1005.34	6.43362
2010-05-11	993.04	-1.22347
2010-05-12	1010.25	1.73306
2010-05-14	984.91	-2.50829
2010-05-17	991.58	0.677219
2010-05-18	1000.41	0.890498
2010-05-19	969.06	-3.13372
2010-05-20	947.93	-2.18046
2010-05-21	953.77	0.616079
2010-05-24	953.54	-0.0241148
2010-05-25	931.48	-2.31348
2010-05-26	957.05	2.74509
2010-05-27	978.55	2.24649
2010-05-28	979.12	0.0582495
2010-05-31	980.63	0.15422
2010-06-01	981.25	0.0632247
2010-06-02	989.77	0.86828
2010-06-03	1005.93	1.6327
2010-06-04	988.46	-1.7367
2010-06-07	977.63	-1.09564
2010-06-08	972	-0.575882
2010-06-09	996.84	2.55556
2010-06-10	1017.74	2.09663
2010-06-11	1016.29	-0.142473
2010-06-14	1032.6	1.60486
2010-06-15	1045.29	1.22894
2010-06-16	1045.73	0.0420936
2010-06-17	1046.51	0.074589
2010-06-18	1054.58	0.771135
2010-06-21	1060.51	0.562309
2010-06-22	1059.38	-0.106553
2010-06-23	1047.67	-1.10536
2010-06-24	1021.43	-2.50461
2010-06-28	1025.89	0.436643
2010-06-29	993.92	-3.11632
2010-06-30	1005.93	1.20835
2010-07-01	981.54	-2.42462
2010-07-02	983.3	0.17931
2010-07-05	980.94	-0.240008
2010-07-06	1009.41	2.90232
2010-07-07	1020.43	1.09173
2010-07-08	1013.16	-0.712445
2010-07-09	1028.12	1.47657
2010-07-12	1030.18	0.200366
2010-07-13	1061.1	3.00142
2010-07-14	1063.74	0.248798
2010-07-15	1055.52	-0.772745
2010-07-16	1034.69	-1.97343
2010-07-19	1032.73	-0.189429
2010-07-20	1027.36	-0.519981
2010-07-21	1040.84	1.3121
2010-07-22	1065.37	2.35675
2010-07-23	1057.77	-0.713367
2010-07-26	1059.44	0.157879
2010-07-27	1059.29	-0.0141584
2010-07-28	1050.84	-0.797704
2010-07-29	1049.02	-0.173195
2010-07-30	1047.26	-0.167776
2010-08-02	1074.61	2.61158
2010-08-03	1073.17	-0.134002
2010-08-04	1071.28	-0.176114
2010-08-05	1074.4	0.29124
2010-08-06	1065.22	-0.85443
2010-08-09	1073.53	0.780121
2010-08-10	1063.32	-0.951068
2010-08-11	1036.28	-2.54298
2010-08-12	1031.23	-0.48732
2010-08-13	1036.45	0.506192
2010-08-16	1046.09	0.930098
2010-08-17	1057.14	1.05631
2010-08-18	1057.2	0.00567569
2010-08-19	1040.42	-1.58721
2010-08-20	1020.63	-1.90212
2010-08-23	1021.78	0.112676
2010-08-24	1005.34	-1.60896
2010-08-25	995.68	-0.960869
2010-08-26	1006.16	1.05255
2010-08-27	1018.89	1.26521
2010-08-30	1008.52	-1.01777
2010-08-31	1011.7	0.315314
2010-09-01	1049.26	3.71256
2010-09-02	1043.09	-0.588033
2010-09-03	1047.99	0.469758
2010-09-06	1052.53	0.43321
2010-09-07	1048.65	-0.368636
2010-09-08	1059.6	1.0442
2010-09-09	1067.04	0.702152
2010-09-10	1068.89	0.173377
2010-09-13	1080.72	1.10676
2010-09-14	1082.49	0.16378
2010-09-15	1080.22	-0.209702
2010-09-16	1078.19	-0.187925
2010-09-17	1081.98	0.351515
2010-09-20	1092.49	0.971367
2010-09-21	1093.41	0.0842113
2010-09-22	1085.11	-0.759093
2010-09-23	1074.07	-1.01741
2010-09-24	1095.59	2.00359
2010-09-27	1086.24	-0.853421
2010-09-28	1090.77	0.417035
2010-09-29	1085.09	-0.520733
2010-09-30	1087.71	0.241455
2010-10-01	1082.37	-0.49094
2010-10-04	1068.74	-1.25927
2010-10-05	1089.31	1.9247
2010-10-06	1089.08	-0.0211143
2010-10-07	1085.78	-0.303008
2010-10-08	1085.51	-0.0248669
2010-10-11	1092.34	0.629197
2010-10-12	1089.89	-0.224289
2010-10-13	1104.08	1.30197
2010-10-14	1098.43	-0.511738
2010-10-15	1094.52	-0.355963
2010-10-18	1097.3	0.253993
2010-10-19	1095.46	-0.167684
2010-10-20	1098.88	0.312198
2010-10-21	1116.63	1.61528
2010-10-22	1109.96	-0.597333
2010-10-25	1110.38	0.0378392
2010-10-26	1106.48	-0.351231
2010-10-27	1103.86	-0.236787
2010-10-28	1091.65	-1.10612
2010-10-29	1089.32	-0.213438
2010-11-01	1091.69	0.217567
2010-11-02	1096.59	0.448845
2010-11-03	1089.47	-0.649286
2010-11-04	1109.37	1.82658
2010-11-05	1098.69	-0.962709
2010-11-08	1105.31	0.602536
2010-11-09	1113.42	0.733731
2010-11-10	1106.34	-0.635879
2010-11-11	1103.12	-0.29105
2010-11-12	1094.55	-0.776887
2010-11-15	1104.04	0.867023
2010-11-16	1083.92	-1.8224
2010-11-17	1086.53	0.240793
2010-11-18	1106.32	1.82139
2010-11-19	1110.55	0.382349
2010-11-22	1106.55	-0.360182
2010-11-23	1088.81	-1.60318
2010-11-24	1100	1.02773
2010-11-25	1111.16	1.01455
2010-11-26	1110.11	-0.0944958
2010-11-29	1104.35	-0.518867
2010-11-30	1107.05	0.244488
2010-12-01	1134.27	2.45879
2010-12-02	1145.51	0.990946
2010-12-03	1149.56	0.353554
2010-12-06	1144.44	-0.445388
2010-12-07	1148.98	0.396701
2010-12-08	1145.63	-0.291563
2010-12-09	1133.52	-1.05706
2010-12-10	1139.16	0.497565
2010-12-13	1146.15	0.61361
2010-12-14	1155.84	0.845439
2010-12-15	1156.4	0.0484496
2010-12-16	1153.85	-0.220512
2010-12-17	1153.13	-0.0623998
2010-12-20	1154.19	0.0919237
2010-12-21	1166	1.02323
2010-12-22	1163.27	-0.234134
2010-12-23	1160.55	-0.233824
2010-12-27	1160.28	-0.0232648
2010-12-28	1159.8	-0.0413693
2010-12-29	1165.11	0.457838
2010-12-30	1155.57	-0.818807
2011-01-03	1176.85	1.84152
2011-01-04	1165.88	-0.932149
2011-01-05	1151.8	-1.20767
2011-01-07	1159.45	0.664178
2011-01-10	1152.61	-0.589935
2011-01-11	1174.36	1.88702
2011-01-12	1174.1	-0.0221397
2011-01-13	1174.43	0.0281066
2011-01-14	1173.28	-0.0979198
2011-01-17	1169.53	-0.319617
2011-01-18	1179.29	0.834523
2011-01-19	1155.64	-2.00544
2011-01-20	1136.42	-1.66315
2011-01-21	1150.84	1.2689
2011-01-24	1148.74	-0.182475
2011-01-25	1152.69	0.343855
2011-01-26	1173.85	1.83571
2011-01-27	1165.71	-0.693445
2011-01-28	1151.8	-1.19326
2011-01-31	1147.22	-0.397638
2011-02-01	1146.79	-0.0374819
2011-02-02	1130.42	-1.42746
2011-02-03	1138.72	0.73424
2011-02-04	1139.31	0.0518126
2011-02-07	1140.5	0.104449
2011-02-08	1132.83	-0.672512
2011-02-09	1134.83	0.176549
2011-02-10	1127	-0.689971
2011-02-11	1139.97	1.15084
2011-02-14	1134.05	-0.519312
2011-02-15	1125.85	-0.723072
2011-02-16	1128	0.190967
2011-02-17	1110.69	-1.53457
2011-02-18	1117.23	0.588823
2011-02-21	1113.98	-0.290898
2011-02-22	1112.35	-0.146322
2011-02-23	1098.07	-1.28377
2011-02-24	1102.3	0.385221
2011-02-25	1116.79	1.31452
2011-02-28	1128.66	1.06287
2011-03-01	1119.16	-0.841706
2011-03-02	1103.61	-1.38943
2011-03-03	1110.8	0.651498
2011-03-04	1112.38	0.14224
2011-03-07	1117.98	0.503425
2011-03-08	1122.89	0.439185
2011-03-09	1126.58	0.328616
2011-03-10	1118.99	-0.67372
2011-03-11	1102.22	-1.49867
2011-03-14	1091.56	-0.967139
2011-03-15	1064.6	-2.46986
2011-03-16	1055.45	-0.859478
2011-03-17	1075.33	1.88356
2011-03-18	1091.37	1.49164
2011-03-21	1106.92	1.42481
2011-03-22	1105.94	-0.088534
2011-03-23	1113.27	0.662785
2011-03-24	1127.08	1.24049
2011-03-25	1127.1	0.0017745
2011-03-28	1132.27	0.458699
2011-03-29	1130.71	-0.137776
2011-03-30	1138.06	0.650034
2011-03-31	1134.87	-0.280302
2011-04-01	1145.6	0.945483
2011-04-04	1151.27	0.494937
2011-04-05	1149.13	-0.185882
2011-04-06	1156.52	0.643095
2011-04-07	1145.56	-0.947671
2011-04-08	1151.37	0.507176
2011-04-11	1148.69	-0.232766
2011-04-12	1131.72	-1.47734
2011-04-13	1137.87	0.543421
2011-04-14	1129.88	-0.702189
2011-04-15	1123.81	-0.537225
2011-04-18	1106.79	-1.51449
2011-04-19	1116.84	0.908031
2011-04-20	1140.58	2.12564
2011-04-21	1141.13	0.0482211
2011-04-26	1153.46	1.08051
2011-04-27	1154.47	0.0875626
2011-04-28	1161.46	0.605473
2011-04-29	1162.84	0.118816
2011-05-02	1163.46	0.0533177
2011-05-03	1153.87	-0.824266
2011-05-04	1148.64	-0.453257
2011-05-05	1148.83	0.0165413
2011-05-06	1157.83	0.783406
2011-05-09	1157.13	-0.0604579
2011-05-10	1167.53	0.898775
2011-05-11	1173.79	0.536175
2011-05-12	1166.53	-0.618509
2011-05-13	1166.54	0.000857243
2011-05-16	1173.48	0.594922
2011-05-17	1157.68	-1.34642
2011-05-18	1158.06	0.0328243
2011-05-19	1166.15	0.698582
2011-05-20	1167.07	0.0788921
2011-05-23	1137.69	-2.51742
2011-05-24	1134.97	-0.239081
2011-05-25	1151.92	1.49343
2011-05-26	1140.4	-1.00007
2011-05-27	1149.12	0.764644
2011-05-30	1146.41	-0.235833
2011-05-31	1151.36	0.431783
2011-06-01	1159.47	0.704384
2011-06-03	1133.67	-2.22515
2011-06-07	1128.86	-0.424286
2011-06-08	1102.96	-2.29435
2011-06-09	1112.25	0.842279
2011-06-10	1095.69	-1.48887
2011-06-13	1089.92	-0.526609
2011-06-14	1106.49	1.5203
2011-06-15	1089.38	-1.54633
2011-06-16	1078.5	-0.998733
2011-06-17	1083.44	0.458044
2011-06-20	1067.3	-1.4897
2011-06-21	1092.07	2.32081
2011-06-22	1073.15	-1.73249
2011-06-23	1055.24	-1.66892
2011-06-27	1068.89	1.29354
2011-06-28	1072.36	0.324636
2011-06-29	1100.03	2.58029
2011-06-30	1115.23	1.38178
2011-07-01	1118.05	0.252863
2011-07-04	1125.91	0.70301
2011-07-05	1127.26	0.119903
2011-07-06	1118.86	-0.74517
2011-07-07	1135.15	1.45595
2011-07-08	1120.58	-1.28353
2011-07-11	1103.39	-1.53403
2011-07-12	1099.19	-0.380645
2011-07-13	1108.13	0.813326
2011-07-14	1091.62	-1.4899
2011-07-15	1079.64	-1.09745
2011-07-18	1056.12	-2.1785
2011-07-19	1076.71	1.94959
2011-07-20	1093.59	1.56774
2011-07-21	1088.16	-0.49653
2011-07-22	1091	0.260991
2011-07-25	1086.38	-0.423465
2011-07-26	1078.13	-0.759403
2011-07-27	1070.5	-0.707707
2011-07-28	1068.79	-0.159738
2011-07-29	1065.97	-0.26385
2011-08-01	1039.05	-2.5254
2011-08-02	1012.7	-2.53597
2011-08-03	981.51	-3.07989
2011-08-04	939.63	-4.26689
2011-08-05	947.78	0.867363
2011-08-08	902.07	-4.82285
2011-08-09	930.03	3.09954
2011-08-10	904.58	-2.73647
2011-08-11	937.7	3.66137
2011-08-12	957.59	2.12115
2011-08-15	967.58	1.04324
2011-08-16	957.37	-1.05521
2011-08-17	957.53	0.0167125
2011-08-18	893.08	-6.73086
2011-08-19	877.43	-1.75236
2011-08-22	887.85	1.18756
2011-08-23	905.67	2.0071
2011-08-24	916.26	1.1693
2011-08-25	903.21	-1.42427
2011-08-26	904.32	0.122895
2011-08-29	927.37	2.54888
2011-08-30	930.13	0.297616
2011-08-31	954.63	2.63404
2011-09-01	961.55	0.724888
2011-09-02	932.1	-3.06276
2011-09-05	887.41	-4.79455
2011-09-06	887.27	-0.0157762
2011-09-07	918.02	3.46569
2011-09-08	918.82	0.0871441
2011-09-09	884.6	-3.72434
2011-09-12	862.58	-2.48926
2011-09-13	878.4	1.83403
2011-09-14	890.68	1.398
2011-09-15	924.62	3.81057
2011-09-16	927.15	0.273626
2011-09-19	895.42	-3.42232
2011-09-20	918.76	2.6066
2011-09-21	906.4	-1.34529
2011-09-22	862.17	-4.87974
2011-09-23	862.35	0.0208776
2011-09-26	872.98	1.23268
2011-09-27	927.27	6.21893
2011-09-28	904.35	-2.47177
2011-09-29	930.36	2.8761
2011-09-30	910.17	-2.17013
2011-10-03	902.72	-0.818528
2011-10-04	867.02	-3.95471
2011-10-05	899.76	3.77615
2011-10-06	920.5	2.30506
2011-10-07	918.28	-0.241173
2011-10-10	948.29	3.26807
2011-10-11	946.78	-0.159234
2011-10-12	957.74	1.15761
2011-10-13	936.22	-2.24696
2011-10-14	956.39	2.15441
2011-10-17	939.4	-1.77647
2011-10-18	945.53	0.652544
2011-10-19	942.22	-0.350068
2011-10-20	934.05	-0.867101
2011-10-21	965.2	3.33494
2011-10-24	978.08	1.33444
2011-10-25	975.67	-0.246401
2011-10-26	983.08	0.759478
2011-10-27	1029.34	4.70562
2011-10-28	1025.72	-0.351682
2011-10-31	990.44	-3.43954
2011-11-01	945.86	-4.50103
2011-11-02	964.9	2.01298
2011-11-03	979.78	1.54213
2011-11-04	987.16	0.75323
2011-11-07	968.39	-1.90141
2011-11-08	970.45	0.212724
2011-11-09	946.72	-2.44526
2011-11-10	945.9	-0.0866148
2011-11-11	976.51	3.23607
2011-11-14	962.91	-1.39271
2011-11-15	959.34	-0.370751
2011-11-16	961.17	0.190756
2011-11-17	947.46	-1.42639
2011-11-18	941.25	-0.655437
2011-11-21	907.4	-3.59628
2011-11-22	905.76	-0.180736
2011-11-23	888.81	-1.87136
2011-11-24	886.51	-0.258773
2011-11-25	889.22	0.305693
2011-11-28	927.16	4.26666
2011-11-29	931.44	0.461625
2011-11-30	979.36	5.14472
2011-12-01	967.31	-1.2304
2011-12-02	974.48	0.741231
2011-12-05	988.71	1.46027
2011-12-06	977.46	-1.13785
2011-12-07	978.82	0.139136
2011-12-08	956.57	-2.27315
2011-12-09	963.25	0.698328
2011-12-12	941.85	-2.22165
2011-12-13	956.12	1.5151
2011-12-14	939.3	-1.75919
2011-12-15	946.68	0.785691
2011-12-16	937.69	-0.949635
2011-12-19	934.27	-0.364726
2011-12-20	959.67	2.7187
2011-12-21	959.6	-0.00729417
2011-12-22	970.9	1.17757
2011-12-23	982.08	1.15151
2011-12-27	976.9	-0.527452
2011-12-28	969.36	-0.771829
2011-12-29	977.52	0.841793
2011-12-30	987.85	1.05676
2012-01-02	999.43	1.17224
2012-01-03	1018.8	1.9381
2012-01-04	1006.31	-1.22595
2012-01-05	1002.18	-0.41041
2012-01-09	996.89	-0.527849
2012-01-10	1012.68	1.58393
2012-01-11	1009.61	-0.303156
2012-01-12	1015.5	0.583394
2012-01-13	1009	-0.640079
2012-01-16	1013.51	0.446977
2012-01-17	1025.06	1.1396
2012-01-18	1028.62	0.347297
2012-01-19	1037.82	0.894402
2012-01-20	1033.3	-0.435528
2012-01-23	1042.37	0.87777
2012-01-24	1034.04	-0.79914
2012-01-25	1026	-0.777533
2012-01-26	1046.01	1.95029
2012-01-27	1041.4	-0.440722
2012-01-30	1028.36	-1.25216
2012-01-31	1036.34	0.775993
2012-02-01	1065.29	2.79348
2012-02-02	1066.12	0.0779131
2012-02-03	1078.66	1.17623
2012-02-06	1074.11	-0.42182
2012-02-07	1074.37	0.0242061
2012-02-08	1074.61	0.0223387
2012-02-09	1077.12	0.233573
2012-02-10	1065.37	-1.09087
2012-02-13	1074.31	0.839145
2012-02-14	1069.64	-0.434698
2012-02-15	1082.7	1.22097
2012-02-16	1088.18	0.506142
2012-02-17	1099.55	1.04486
2012-02-20	1111.96	1.12864
2012-02-21	1106.42	-0.498219
2012-02-22	1096.06	-0.936353
2012-02-23	1096.17	0.0100359
2012-02-24	1100.01	0.350311
2012-02-27	1093.57	-0.585449
2012-02-28	1102.17	0.786415
2012-02-29	1101.76	-0.0371993
2012-03-01	1104.58	0.255954
2012-03-02	1105.11	0.047982
2012-03-05	1097.42	-0.695858
2012-03-06	1057.57	-3.63124
2012-03-07	1062.64	0.479401
2012-03-08	1091.31	2.698
2012-03-09	1089.8	-0.138366
2012-03-12	1092.31	0.230317
2012-03-13	1106.12	1.26429
2012-03-14	1115.66	0.862474
2012-03-15	1121.1	0.487604
2012-03-16	1123.35	0.200696
2012-03-19	1121.39	-0.174478
2012-03-20	1104.62	-1.49547
2012-03-21	1088.76	-1.43579
2012-03-22	1077.34	-1.0489
2012-03-23	1084.29	0.645107
2012-03-26	1102.88	1.71449
2012-03-27	1095.42	-0.676411
2012-03-28	1083.92	-1.04983
2012-03-29	1058.32	-2.3618
2012-03-30	1074.48	1.52695
2012-04-02	1086.47	1.11589
2012-04-03	1080.56	-0.543963
2012-04-04	1041.61	-3.60461
2012-04-05	1036.4	-0.500187
2012-04-10	1013.62	-2.19799
2012-04-11	1026.8	1.30029
2012-04-12	1049.86	2.24581
2012-04-13	1027.72	-2.10885
2012-04-16	1036.41	0.845561
2012-04-17	1055.24	1.81685
2012-04-18	1036.15	-1.80907
2012-04-19	1041.64	0.529846
2012-04-20	1055.73	1.35267
2012-04-23	1007.32	-4.58545
2012-04-24	1026.62	1.91598
2012-04-25	1041.67	1.46598
2012-04-26	1035.01	-0.639358
2012-04-27	1056.67	2.09273
2012-04-30	1059.62	0.279179
2012-05-02	1051.48	-0.7682
2012-05-03	1059.9	0.800776
2012-05-04	1031.95	-2.63704
2012-05-07	1030.71	-0.120161
2012-05-08	1018.54	-1.18074
2012-05-09	1018.53	-0.000981797
2012-05-10	1026.5	0.7825
2012-05-11	1032.41	0.575743
2012-05-14	1004.87	-2.66754
2012-05-15	999.22	-0.562262
2012-05-16	986.94	-1.22896
2012-05-18	955.98	-3.13697
2012-05-21	975.97	2.09105
2012-05-22	1000.53	2.51647
2012-05-23	974.56	-2.59562
2012-05-24	986.62	1.23748
2012-05-25	985.03	-0.161156
2012-05-28	985.12	0.00913678
2012-05-29	1001.83	1.69624
2012-05-30	986.61	-1.51922
2012-05-31	975.98	-1.07743
2012-06-01	956.7	-1.97545
2012-06-04	946.12	-1.10588
2012-06-05	951.91	0.611973
2012-06-07	981.95	3.15576
2012-06-08	975.76	-0.630378
2012-06-11	982.29	0.669222
2012-06-12	987.16	0.49578
2012-06-13	976.01	-1.1295
2012-06-14	971.66	-0.445692
2012-06-15	977.53	0.604121
2012-06-18	981.05	0.360091
2012-06-19	1000.19	1.95097
2012-06-20	1014.99	1.47972
2012-06-21	1009.84	-0.507394
2012-06-25	985.34	-2.42613
2012-06-26	981.64	-0.375505
2012-06-27	991.97	1.05232
2012-06-28	979.53	-1.25407
2012-06-29	1019.06	4.03561
2012-07-02	1024.86	0.569152
2012-07-03	1040.16	1.49289
2012-07-04	1038.42	-0.167282
2012-07-05	1035.87	-0.245565
2012-07-06	1023.87	-1.15845
2012-07-09	1020.44	-0.335003
2012-07-10	1028.09	0.749677
2012-07-11	1026.12	-0.191617
2012-07-12	1013.72	-1.20844
2012-07-13	1030.94	1.69869
2012-07-16	1037.8	0.665412
2012-07-17	1024.44	-1.28734
2012-07-18	1032.82	0.818008
2012-07-19	1050.71	1.73215
2012-07-20	1041.56	-0.87084
2012-07-23	1021.81	-1.89619
2012-07-24	1021.77	-0.00391462
2012-07-25	1029.3	0.736956
2012-07-26	1048.37	1.85272
2012-07-27	1059.75	1.08549
2012-07-30	1066.13	0.602029
2012-07-31	1068.16	0.190408
2012-08-01	1065.91	-0.210643
2012-08-02	1058.1	-0.732707
2012-08-03	1081.07	2.17087
2012-08-06	1076.44	-0.428279
2012-08-07	1075.7	-0.0687451
2012-08-08	1079.95	0.395092
2012-08-09	1083.67	0.34446
2012-08-10	1079.52	-0.382958
2012-08-13	1077.27	-0.208426
2012-08-14	1079.46	0.203292
2012-08-15	1075.17	-0.397421
2012-08-16	1078.04	0.266935
2012-08-17	1091.45	1.24392
2012-08-20	1084.06	-0.677081
2012-08-21	1085.07	0.0931683
2012-08-22	1061.8	-2.14456
2012-08-23	1055.17	-0.624411
2012-08-24	1058.58	0.323171
2012-08-27	1065.55	0.658429
2012-08-28	1040.83	-2.31993
2012-08-29	1045.73	0.470778
2012-08-30	1038.38	-0.702858
2012-08-31	1043.93	0.534486
2012-09-03	1049.52	0.535477
2012-09-04	1035.74	-1.31298
2012-09-05	1038.13	0.230753
2012-09-06	1058.45	1.95737
2012-09-07	1070.87	1.17341
2012-09-10	1067.57	-0.308161
2012-09-11	1076.57	0.843036
2012-09-12	1085.76	0.853637
2012-09-13	1086.3	0.0497347
2012-09-14	1114.98	2.64015
2012-09-17	1108.53	-0.578486
2012-09-18	1100.98	-0.681082
2012-09-19	1106.43	0.495014
2012-09-20	1100.23	-0.560361
2012-09-21	1099.89	-0.0309026
2012-09-24	1099.73	-0.0145469
2012-09-25	1105.73	0.545588
2012-09-26	1088.16	-1.589
2012-09-27	1083.62	-0.417218
2012-09-28	1072.45	-1.0308
2012-10-01	1085.14	1.18327
2012-10-02	1084.97	-0.0156662
2012-10-03	1080.24	-0.435957
2012-10-04	1083.09	0.26383
2012-10-05	1093.54	0.964832
2012-10-08	1079.91	-1.24641
2012-10-09	1073.66	-0.578752
2012-10-10	1061.55	-1.12792
2012-10-11	1065.34	0.357025
2012-10-12	1058.7	-0.623275
2012-10-15	1063.71	0.473222
2012-10-16	1072.86	0.860197
2012-10-17	1075.5	0.246071
2012-10-18	1082.72	0.671316
2012-10-19	1064.64	-1.66987
2012-10-22	1067.28	0.247971
2012-10-23	1048.6	-1.75024
2012-10-24	1050.47	0.178333
2012-10-25	1057.74	0.692071
2012-10-26	1059.2	0.13803
2012-10-29	1055.57	-0.342711
2012-10-30	1059.2	0.34389
2012-10-31	1052.11	-0.669373
2012-11-01	1062.51	0.98849
2012-11-02	1069.91	0.696464
2012-11-05	1063.35	-0.613136
2012-11-06	1072.48	0.858607
2012-11-07	1056.4	-1.49933
2012-11-08	1055.52	-0.0833018
2012-11-09	1052.15	-0.319274
2012-11-12	1052.3	0.0142565
2012-11-13	1052.98	0.0646204
2012-11-14	1052.22	-0.0721761
2012-11-15	1038.33	-1.32007
2012-11-16	1027.04	-1.08732
2012-11-19	1051.36	2.36797
2012-11-20	1053.91	0.242543
2012-11-21	1053.64	-0.0256189
2012-11-22	1060.98	0.696633
2012-11-23	1071.77	1.01698
2012-11-26	1068.98	-0.260317
2012-11-27	1071.73	0.257255
2012-11-28	1069.39	-0.218339
2012-11-29	1085.03	1.46252
2012-11-30	1085.85	0.0755739
2012-12-03	1088.88	0.279044
2012-12-04	1088.6	-0.0257145
2012-12-05	1091.33	0.250781
2012-12-06	1098.03	0.61393
2012-12-07	1098.62	0.0537326
2012-12-10	1105.95	0.667201
2012-12-11	1108.96	0.272164
2012-12-12	1103.35	-0.505879
2012-12-13	1092.12	-1.01781
2012-12-14	1098.08	0.545728
2012-12-17	1101.71	0.330577
2012-12-18	1107.48	0.523731
2012-12-19	1108.94	0.131831
2012-12-20	1108.07	-0.0784533
2012-12-21	1107.93	-0.0126346
2012-12-27	1110.91	0.26897
2012-12-28	1104.73	-0.556301
2013-01-02	1129.96	2.28382
2013-01-03	1130.4	0.0389394
2013-01-04	1136.77	0.563517
2013-01-07	1130.13	-0.584111
2013-01-08	1125.39	-0.419421
2013-01-09	1127.67	0.202596
2013-01-10	1126.87	-0.0709427
2013-01-11	1132.28	0.480091
2013-01-14	1132.84	0.0494577
2013-01-15	1127.51	-0.470499
2013-01-16	1130.62	0.275829
2013-01-17	1136.2	0.493535
2013-01-18	1135.02	-0.103855
2013-01-21	1143.09	0.711001
2013-01-22	1139.15	-0.34468
2013-01-23	1140.82	0.146601
2013-01-24	1146.93	0.53558
2013-01-25	1158.5	1.00878
2013-01-28	1160.25	0.151057
2013-01-29	1161.97	0.148244
2013-01-30	1173.38	0.981953
2013-01-31	1169.17	-0.358793
2013-02-01	1176.11	0.593583
2013-02-04	1161.19	-1.26859
2013-02-05	1175.54	1.2358
2013-02-06	1174.79	-0.0638005
2013-02-07	1165.71	-0.772904
2013-02-08	1175.05	0.801228
2013-02-11	1171.01	-0.343815
2013-02-12	1175.98	0.42442
2013-02-13	1185.46	0.806136
2013-02-14	1182.91	-0.215106
2013-02-15	1183.43	0.0439594
2013-02-18	1185.98	0.215475
2013-02-19	1193.77	0.656841
2013-02-20	1200.54	0.567111
2013-02-21	1188.95	-0.965399
2013-02-22	1205.1	1.35834
2013-02-25	1199.44	-0.469671
2013-02-26	1180.9	-1.54572
2013-02-27	1194.07	1.11525
2013-02-28	1199.4	0.446372
2013-03-01	1199.21	-0.0158413
2013-03-04	1203.47	0.355234
2013-03-05	1217.41	1.15832
2013-03-06	1208.39	-0.740917
2013-03-07	1208.09	-0.0248264
2013-03-08	1215.14	0.583566
2013-03-11	1218.08	0.241947
2013-03-12	1208.52	-0.784842
2013-03-13	1210.89	0.196108
2013-03-14	1221.85	0.905119
2013-03-15	1217.35	-0.368294
2013-03-18	1209.67	-0.630879
2013-03-19	1195.98	-1.13171
2013-03-20	1203.1	0.595328
2013-03-21	1187.72	-1.27836
2013-03-22	1196.43	0.733338
2013-03-25	1195.58	-0.0710447
2013-03-26	1194.99	-0.0493484
2013-03-27	1194.49	-0.0418414
2013-03-28	1201.19	0.560909
2013-04-02	1210.08	0.740099
2013-04-03	1203.38	-0.553682
2013-04-04	1183.01	-1.69273
2013-04-05	1168.79	-1.20202
2013-04-08	1164.85	-0.337101
2013-04-09	1175.62	0.924583
2013-04-10	1193.66	1.53451
2013-04-11	1195.53	0.156661
2013-04-12	1185.33	-0.853178
2013-04-15	1177.61	-0.651295
2013-04-16	1167.48	-0.860217
2013-04-17	1147.48	-1.71309
2013-04-18	1146.65	-0.0723324
2013-04-19	1147.31	0.057559
2013-04-22	1143.3	-0.349513
2013-04-23	1172.79	2.57938
2013-04-24	1176.91	0.351299
2013-04-25	1194.86	1.52518
2013-04-26	1194.66	-0.0167384
2013-04-29	1198.11	0.288785
2013-04-30	1198.99	0.073449
2013-05-02	1194.42	-0.381154
2013-05-03	1203.34	0.746806
2013-05-06	1205.17	0.152077
2013-05-07	1208.1	0.243119
2013-05-08	1221.83	1.1365
2013-05-10	1227.31	0.448508
2013-05-13	1223.89	-0.278658
2013-05-14	1224.85	0.0784384
2013-05-15	1230.12	0.430257
2013-05-16	1235	0.396709
2013-05-17	1244.25	0.748988
2013-05-20	1243.37	-0.0707253
2013-05-21	1248.14	0.383635
2013-05-22	1254.57	0.515167
2013-05-23	1224.45	-2.40082
2013-05-24	1217.06	-0.603536
2013-05-27	1231.68	1.20126
2013-05-28	1244.04	1.00351
2013-05-29	1222.37	-1.74191
2013-05-30	1225.18	0.229881
2013-05-31	1214.77	-0.849671
2013-06-03	1209.71	-0.41654
2013-06-04	1207.56	-0.177729
2013-06-05	1185.04	-1.86492
2013-06-07	1192.98	0.67002
2013-06-10	1192.86	-0.0100588
2013-06-11	1184.62	-0.690777
2013-06-12	1177.26	-0.621296
2013-06-13	1173.57	-0.31344
2013-06-14	1177.59	0.342545
2013-06-17	1191.39	1.17188
2013-06-18	1193.95	0.214875
2013-06-19	1174.84	-1.60057
2013-06-20	1138.6	-3.08468
2013-06-24	1112.14	-2.32391
2013-06-25	1129.25	1.53848
2013-06-26	1144.78	1.37525
2013-06-27	1161	1.41687
2013-06-28	1151	-0.861326
2013-07-01	1165.64	1.27194
2013-07-02	1161.38	-0.365464
2013-07-03	1154.54	-0.588955
2013-07-04	1175.22	1.79119
2013-07-05	1167.52	-0.655196
2013-07-08	1182.64	1.29505
2013-07-09	1194.75	1.02398
2013-07-10	1195.31	0.0468717
2013-07-11	1211.37	1.34358
2013-07-12	1210.73	-0.0528327
2013-07-15	1215.23	0.371677
2013-07-16	1212.62	-0.214774
2013-07-17	1211.1	-0.125348
2013-07-18	1217.57	0.534225
2013-07-19	1221.21	0.298956
2013-07-22	1213.38	-0.641167
2013-07-23	1216.68	0.271968
2013-07-24	1230.34	1.12273
2013-07-25	1232.95	0.212136
2013-07-26	1227.86	-0.412831
2013-07-29	1226.98	-0.0716694
2013-07-30	1236.86	0.805229
2013-07-31	1234.07	-0.225571
2013-08-01	1248.38	1.15958
2013-08-02	1250.54	0.173024
2013-08-05	1251.77	0.0983575
2013-08-06	1242.12	-0.770908
2013-08-07	1240.41	-0.137668
2013-08-08	1249.22	0.710249
2013-08-09	1253.79	0.365828
2013-08-12	1253.69	-0.00797582
2013-08-13	1260.44	0.538411
2013-08-14	1262.48	0.161848
2013-08-15	1245.35	-1.35685
2013-08-16	1255.02	0.776489
2013-08-19	1250.84	-0.333062
2013-08-20	1247.15	-0.295002
2013-08-21	1226.05	-1.69186
2013-08-22	1237.14	0.904531
2013-08-23	1243.82	0.539955
2013-08-26	1245.99	0.174463
2013-08-27	1224.85	-1.69664
2013-08-28	1218.15	-0.547006
2013-08-29	1224.31	0.505685
2013-08-30	1214.35	-0.813519
2013-09-02	1230.88	1.36122
2013-09-03	1238.64	0.630443
2013-09-04	1242.52	0.313247
2013-09-05	1243.9	0.111065
2013-09-06	1249.05	0.41402
2013-09-09	1249.11	0.00480365
2013-09-10	1268.22	1.52989
2013-09-11	1270.66	0.192396
2013-09-12	1268.3	-0.18573
2013-09-13	1265.97	-0.18371
2013-09-16	1278.41	0.982646
2013-09-17	1274.22	-0.327751
2013-09-18	1276.74	0.197768
2013-09-19	1286.49	0.763664
2013-09-20	1285.78	-0.0551889
2013-09-23	1274.77	-0.85629
2013-09-24	1282.73	0.624426
2013-09-25	1265.69	-1.32842
2013-09-26	1275.23	0.753739
2013-09-27	1269.48	-0.450899
2013-09-30	1259.6	-0.778271
2013-10-01	1268.35	0.694665
2013-10-02	1260.24	-0.639413
2013-10-03	1256.27	-0.315019
2013-10-04	1251.39	-0.388452
2013-10-07	1246.86	-0.361997
2013-10-08	1241.82	-0.404215
2013-10-09	1235.36	-0.520204
2013-10-10	1260.52	2.03665
2013-10-11	1266.39	0.465681
2013-10-14	1258.72	-0.605659
2013-10-15	1265.46	0.535465
2013-10-16	1266.01	0.0434625
2013-10-17	1266.91	0.0710895
2013-10-18	1283.9	1.34106
2013-10-21	1288.55	0.362178
2013-10-22	1300.23	0.906445
2013-10-23	1291.62	-0.662191
2013-10-24	1298.6	0.540407
2013-10-25	1290.63	-0.613738
2013-10-28	1288.42	-0.171234
2013-10-29	1290.78	0.18317
2013-10-30	1291.14	0.0278901
2013-10-31	1283.52	-0.590176
2013-11-01	1278.42	-0.397345
2013-11-04	1281.41	0.233882
2013-11-05	1274.07	-0.572807
2013-11-06	1283.48	0.738578
2013-11-07	1284.69	0.0942749
2013-11-08	1281.86	-0.220287
2013-11-11	1287.71	0.456368
2013-11-12	1279.86	-0.609609
2013-11-13	1274.7	-0.403169
2013-11-14	1289.17	1.13517
2013-11-15	1295.93	0.524368
2013-11-18	1304.8	0.684451
2013-11-19	1299.51	-0.405426
2013-11-20	1294.7	-0.37014
2013-11-21	1290.5	-0.324399
2013-11-22	1297.87	0.571096
2013-11-25	1306.13	0.636427
2013-11-26	1305.78	-0.0267967
2013-11-27	1310.13	0.333134
2013-11-28	1315.21	0.387748
2013-11-29	1307.71	-0.570251
2013-12-02	1304.58	-0.23935
2013-12-03	1281.32	-1.78295
2013-12-04	1279.03	-0.178722
2013-12-05	1269.51	-0.744314
2013-12-06	1274.63	0.403305
2013-12-09	1283.35	0.68412
2013-12-10	1270.2	-1.02466
2013-12-11	1268.05	-0.169265
2013-12-12	1255	-1.02914
2013-12-13	1255.71	0.0565737
2013-12-16	1269.08	1.06474
2013-12-17	1263.26	-0.4586
2013-12-18	1275.12	0.938841
2013-12-19	1300.89	2.02099
2013-12-20	1309.92	0.69414
2013-12-23	1320.56	0.812263
2013-12-27	1334.42	1.04955
2013-12-30	1332.95	-0.11016
2014-01-02	1324.35	-0.645185
2014-01-03	1325.12	0.0581417
2014-01-07	1326.24	0.0845206
2014-01-08	1324.83	-0.106316
2014-01-09	1323.58	-0.0943517
2014-01-10	1329.84	0.47296
2014-01-13	1328.65	-0.0894844
2014-01-14	1323.89	-0.358258
2014-01-15	1342.99	1.44272
2014-01-16	1342.65	-0.0253166
2014-01-17	1350.1	0.554873
2014-01-20	1350.98	0.0651804
2014-01-21	1350.02	-0.0710595
2014-01-22	1355.24	0.386661
2014-01-23	1339.8	-1.13928
2014-01-24	1318.53	-1.58755
2014-01-27	1317.24	-0.0978362
2014-01-28	1318.41	0.0888221
2014-01-29	1310.13	-0.628029
2014-01-30	1302.83	-0.557197
2014-01-31	1304.45	0.124345
2014-02-03	1285.91	-1.42129
2014-02-04	1280.99	-0.382608
2014-02-05	1292.46	0.895401
2014-02-06	1308.14	1.21319
2014-02-07	1313.2	0.386809
2014-02-10	1318.65	0.415017
2014-02-11	1335.12	1.249
2014-02-12	1330.02	-0.381988
2014-02-13	1330.38	0.0270673
2014-02-14	1335.89	0.414167
2014-02-17	1342.2	0.472344
2014-02-18	1329.04	-0.98048
2014-02-19	1338	0.674171
2014-02-20	1341.85	0.287743
2014-02-21	1349.12	0.541789
2014-02-24	1370.11	1.55583
2014-02-25	1371.94	0.133566
2014-02-26	1373.36	0.103503
2014-02-27	1368.83	-0.329848
2014-02-28	1369.13	0.0219165
2014-03-03	1335.56	-2.45192
2014-03-04	1363.44	2.08751
2014-03-05	1364.92	0.108549
2014-03-06	1374.32	0.688685
2014-03-07	1358.36	-1.1613
2014-03-10	1359.93	0.115581
2014-03-11	1359.18	-0.0551499
2014-03-12	1346.36	-0.943216
2014-03-13	1337.23	-0.678125
2014-03-14	1326.82	-0.778475
2014-03-17	1349.39	1.70106
2014-03-18	1359.07	0.717361
2014-03-19	1360.48	0.103747
2014-03-20	1352.47	-0.588763
2014-03-21	1351.43	-0.0768963
2014-03-24	1335.5	-1.17875
2014-03-25	1350.67	1.1359
2014-03-26	1351.48	0.0599702
2014-03-27	1341.69	-0.724391
2014-03-28	1346.48	0.357012
2014-03-31	1364.97	1.37321
2014-04-01	1375.01	0.735547
2014-04-02	1377.5	0.18109
2014-04-03	1368.88	-0.625771
2014-04-04	1369.69	0.0591725
2014-04-07	1357.31	-0.903854
2014-04-08	1361.53	0.310909
2014-04-09	1366.53	0.367234
2014-04-10	1354.99	-0.844475
2014-04-11	1344.12	-0.80222
2014-04-14	1348.22	0.305032
2014-04-15	1329.28	-1.40482
2014-04-16	1342.55	0.998285
2014-04-17	1341.56	-0.0737403
2014-04-22	1369.45	2.07892
2014-04-23	1353.06	-1.19683
2014-04-24	1365.27	0.902399
2014-04-25	1360.35	-0.360368
2014-04-28	1357.56	-0.205094
2014-04-29	1371.65	1.03789
2014-04-30	1364.39	-0.52929
2014-05-02	1360.19	-0.30783
2014-05-05	1358.59	-0.117631
2014-05-06	1352.98	-0.412928
2014-05-07	1343.13	-0.728023
2014-05-08	1359.13	1.19125
2014-05-09	1354.34	-0.352431
2014-05-12	1364.78	0.770855
2014-05-13	1373.62	0.647723
2014-05-14	1375.93	0.168169
2014-05-15	1385.84	0.72024
2014-05-16	1382.14	-0.266986
2014-05-19	1379.92	-0.16062
2014-05-20	1381.27	0.0978318
2014-05-21	1385.86	0.332303
2014-05-22	1388.52	0.191939
2014-05-23	1392.28	0.270792
2014-05-26	1394.15	0.134312
2014-05-27	1395.39	0.0889431
2014-05-28	1392.85	-0.182028
2014-05-30	1402.08	0.66267
2014-06-02	1399.4	-0.191145
2014-06-03	1395.77	-0.259397
2014-06-04	1397.47	0.121797
2014-06-05	1391.2	-0.448668
2014-06-09	1406.44	1.09546
2014-06-10	1406.22	-0.0156423
2014-06-11	1400.35	-0.417431
2014-06-12	1397.67	-0.191381
2014-06-13	1390.15	-0.538038
2014-06-16	1382.98	-0.515772
2014-06-17	1384.27	0.0932768
2014-06-18	1378.42	-0.422605
2014-06-19	1386.04	0.552807
2014-06-23	1396.08	0.724366
2014-06-24	1400.37	0.307289
2014-06-25	1380.5	-1.41891
2014-06-26	1372.38	-0.588193
2014-06-27	1379.02	0.483831
2014-06-30	1376.81	-0.160259
2014-07-01	1384.36	0.548369
2014-07-02	1388.11	0.270883
2014-07-03	1409.44	1.53662
2014-07-04	1399.94	-0.674027
2014-07-07	1397.11	-0.202152
2014-07-08	1381.59	-1.11086
2014-07-09	1379.77	-0.131732
2014-07-10	1357.82	-1.59084
2014-07-11	1362.35	0.333623
2014-07-14	1382.55	1.48273
2014-07-15	1372.25	-0.745
2014-07-16	1393.12	1.52086
2014-07-17	1376.36	-1.20306
2014-07-18	1387.37	0.799936
2014-07-21	1383.53	-0.276783
2014-07-22	1399.09	1.12466
2014-07-23	1398.13	-0.068616
2014-07-24	1405.7	0.541437
2014-07-25	1404.12	-0.1124
2014-07-28	1400.87	-0.231462
2014-07-29	1397.89	-0.212725
2014-07-30	1398.23	0.0243224
2014-07-31	1379.87	-1.31309
2014-08-01	1361.44	-1.33563
2014-08-04	1361.03	-0.0301152
2014-08-05	1366.13	0.374716
2014-08-06	1344.3	-1.59794
2014-08-07	1334.4	-0.736443
2014-08-08	1331.56	-0.21283
2014-08-11	1357.36	1.93758
2014-08-12	1349.96	-0.545176
2014-08-13	1361.82	0.878545
2014-08-14	1353.94	-0.578637
2014-08-15	1352.98	-0.0709042
2014-08-18	1369.32	1.2077
2014-08-19	1376.61	0.532381
2014-08-20	1373.5	-0.225917
2014-08-21	1385.03	0.839461
2014-08-22	1382.72	-0.166783
2014-08-25	1394.69	0.865685
2014-08-26	1397.54	0.204346
2014-08-27	1397.41	-0.00930206
2014-08-28	1383.03	-1.02905
2014-08-29	1388.89	0.423707
2014-09-01	1386.97	-0.13824
2014-09-02	1387.94	0.0699366
2014-09-03	1398.48	0.759399
2014-09-04	1397.99	-0.035038
2014-09-05	1388.39	-0.6867
2014-09-08	1392.73	0.312592
2014-09-09	1382.78	-0.714424
2014-09-10	1387.38	0.332663
2014-09-11	1382.85	-0.326515
2014-09-12	1388.59	0.415085
2014-09-15	1393.22	0.333432
2014-09-16	1395.29	0.148577
2014-09-17	1407.04	0.842119
2014-09-18	1416.79	0.692944
2014-09-19	1421.48	0.33103
2014-09-22	1418.29	-0.224414
2014-09-23	1405.32	-0.914482
2014-09-24	1411.23	0.420545
2014-09-25	1393.09	-1.2854
2014-09-26	1396.2	0.223245
2014-09-29	1392.39	-0.272884
2014-09-30	1403	0.761999
2014-10-01	1381.59	-1.52602
2014-10-02	1353.93	-2.00204
2014-10-03	1369.52	1.15146
2014-10-06	1365.71	-0.2782
2014-10-07	1337.63	-2.05607
2014-10-08	1331.83	-0.433603
2014-10-09	1322.31	-0.714806
2014-10-10	1302.34	-1.51024
2014-10-13	1294.64	-0.591243
2014-10-14	1307.86	1.02113
2014-10-15	1269.91	-2.90169
2014-10-16	1271.01	0.0866203
2014-10-17	1310.46	3.10383
2014-10-20	1306.44	-0.306763
2014-10-21	1338.12	2.42491
2014-10-22	1344.34	0.464831
2014-10-23	1361.88	1.30473
2014-10-24	1358.57	-0.243046
2014-10-27	1360.33	0.129548
2014-10-28	1380.83	1.50699
2014-10-29	1389.95	0.660472
2014-10-30	1397.18	0.520163
2014-10-31	1412.84	1.12083
2014-11-03	1399.05	-0.976048
2014-11-04	1399.87	0.0586112
2014-11-05	1414.09	1.01581
2014-11-06	1415.3	0.0855674
2014-11-07	1410.88	-0.312301
2014-11-10	1417.82	0.491892
2014-11-11	1424.93	0.501474
2014-11-12	1408.86	-1.12777
2014-11-13	1422.76	0.986613
2014-11-14	1415.6	-0.503247
2014-11-17	1419.92	0.305171
2014-11-18	1432.38	0.877514
2014-11-19	1428.01	-0.305087
2014-11-20	1423.71	-0.301118
2014-11-21	1447.53	1.67309
2014-11-24	1456.59	0.625894
2014-11-25	1467.36	0.739398
2014-11-26	1457.81	-0.650829
2014-11-27	1465.96	0.559058
2014-11-28	1461.34	-0.315152
2014-12-01	1450.03	-0.773947
2014-12-02	1450.07	0.00275856
2014-12-03	1464.84	1.01857
2014-12-04	1447.82	-1.1619
2014-12-05	1474.7	1.85658
2014-12-08	1467.88	-0.462467
2014-12-09	1452.24	-1.06548
2014-12-10	1452.8	0.0385611
2014-12-11	1454.45	0.113574
2014-12-12	1425.86	-1.96569
2014-12-15	1408.75	-1.19998
2014-12-16	1413.58	0.342857
2014-12-17	1405.35	-0.58221
2014-12-18	1441.85	2.59722
2014-12-19	1452.36	0.728925
2014-12-22	1461.75	0.646534
2014-12-23	1470.49	0.597913
2014-12-29	1478.93	0.573958
2014-12-30	1464.55	-0.972325
2015-01-02	1463.78	-0.0525759
2015-01-05	1454.81	-0.612797
2015-01-07	1421.34	-2.30064
2015-01-08	1456.72	2.4892
2015-01-09	1444.46	-0.841617
2015-01-12	1453.64	0.635532
2015-01-13	1465.66	0.82689
2015-01-14	1434.79	-2.10622
2015-01-15	1457.36	1.57305
2015-01-16	1468.9	0.791843
2015-01-19	1476.31	0.504459
2015-01-20	1491.59	1.03501
2015-01-21	1501.22	0.64562
2015-01-22	1523.8	1.50411
2015-01-23	1536.39	0.826224
2015-01-26	1554.7	1.19175
2015-01-27	1533.37	-1.37197
2015-01-28	1562.54	1.90235
2015-01-29	1570.39	0.502387
2015-01-30	1573.62	0.205681
2015-02-02	1575.95	0.148066
2015-02-03	1593.42	1.10854
2015-02-04	1579.31	-0.885517
2015-02-05	1586.13	0.431834
2015-02-06	1599.55	0.846084
2015-02-09	1591.4	-0.509518
2015-02-10	1602.74	0.71258
2015-02-11	1593.03	-0.605838
2015-02-12	1624.35	1.96606
2015-02-13	1642.04	1.08905
2015-02-16	1644.29	0.137025
2015-02-17	1630.99	-0.80886
2015-02-18	1652.15	1.29737
2015-02-19	1662.24	0.610719
2015-02-20	1664.33	0.125734
2015-02-23	1679.48	0.910276
2015-02-24	1683.92	0.264368
2015-02-25	1678.73	-0.308209
2015-02-26	1684.83	0.36337
2015-02-27	1691.03	0.36799
2015-03-02	1686.64	-0.259605
2015-03-03	1661.87	-1.4686
2015-03-04	1664.5	0.158255
2015-03-05	1669.56	0.303995
2015-03-06	1662.55	-0.419871
2015-03-09	1660.36	-0.131725
2015-03-10	1641.71	-1.12325
2015-03-11	1663.31	1.3157
2015-03-12	1661.69	-0.0973962
2015-03-13	1665.13	0.207018
2015-03-16	1689.67	1.47376
2015-03-17	1675.88	-0.816136
2015-03-18	1703.96	1.67554
2015-03-19	1707.5	0.207751
2015-03-20	1710.87	0.197365
2015-03-23	1698.38	-0.730038
2015-03-24	1701.29	0.17134
2015-03-25	1694.39	-0.405575
2015-03-26	1675.61	-1.10836
2015-03-27	1662.56	-0.778821
2015-03-30	1687.17	1.48025
2015-03-31	1667.73	-1.15223
2015-04-01	1669.49	0.105533
2015-04-02	1675.52	0.361188
2015-04-07	1697.43	1.30765
2015-04-08	1686.77	-0.628008
2015-04-09	1695.94	0.543643
2015-04-10	1699.96	0.237037
2015-04-13	1700.36	0.02353
2015-04-14	1701.39	0.0605754
2015-04-15	1710.61	0.54191
2015-04-16	1690.93	-1.15047
2015-04-17	1655.72	-2.08229
2015-04-20	1678.28	1.36255
2015-04-21	1694.73	0.98017
2015-04-22	1706.25	0.679754
2015-04-23	1689.77	-0.965861
2015-04-24	1698.51	0.51723
2015-04-27	1719.93	1.26111
2015-04-28	1679.52	-2.34951
2015-04-29	1636.18	-2.5805
2015-04-30	1628.04	-0.4975
2015-05-04	1634.1	0.372227
2015-05-05	1595.48	-2.36338
2015-05-06	1584.18	-0.708251
2015-05-07	1587.65	0.219041
2015-05-08	1616.45	1.814
2015-05-11	1617.03	0.0358811
2015-05-12	1600.1	-1.04698
2015-05-13	1622.01	1.36929
2015-05-15	1616.48	-0.340935
2015-05-18	1622.57	0.376745
2015-05-19	1633.26	0.658831
2015-05-20	1637.48	0.258379
2015-05-21	1642.19	0.287637
2015-05-22	1648.46	0.381807
2015-05-25	1650.69	0.135278
2015-05-26	1638.49	-0.739085
2015-05-27	1664.08	1.5618
2015-05-28	1667.06	0.179078
2015-05-29	1644.99	-1.32389
2015-06-01	1649.59	0.279637
2015-06-02	1638.65	-0.663195
2015-06-03	1641.69	0.185519
2015-06-04	1625.02	-1.01542
2015-06-05	1606.45	-1.14276
2015-06-08	1589.57	-1.05076
2015-06-09	1587.84	-0.108834
2015-06-10	1610.38	1.41954
2015-06-11	1604.89	-0.340913
2015-06-12	1597.33	-0.47106
2015-06-15	1566.99	-1.89942
2015-06-16	1582.23	0.972565
2015-06-17	1567.46	-0.933493
2015-06-18	1562.43	-0.320901
2015-06-22	1606.62	2.82829
2015-06-23	1620.95	0.891935
2015-06-24	1611.5	-0.582991
2015-06-25	1601.12	-0.64412
2015-06-26	1608.26	0.445938
2015-06-29	1559.8	-3.01319
2015-06-30	1541.66	-1.16297
2015-07-01	1575.5	2.19504
2015-07-02	1562.1	-0.850524
2015-07-03	1553.6	-0.544139
2015-07-06	1526.94	-1.71601
2015-07-07	1516.12	-0.708607
2015-07-08	1520.88	0.313959
2015-07-09	1549.59	1.88772
2015-07-10	1590.54	2.64263
2015-07-13	1614.42	1.50138
2015-07-14	1616.25	0.113353
2015-07-15	1601.97	-0.883527
2015-07-16	1636.12	2.13175
2015-07-17	1635.47	-0.0397281
2015-07-20	1653.44	1.09877
2015-07-21	1636.42	-1.02937
2015-07-22	1621.27	-0.925801
2015-07-23	1619.81	-0.0900529
2015-07-24	1612.8	-0.432767
2015-07-27	1581.33	-1.95126
2015-07-28	1588.22	0.435709
2015-07-29	1597.86	0.606969
2015-07-30	1603.5	0.352972
2015-07-31	1615.64	0.757094
2015-08-03	1618.28	0.163403
2015-08-04	1611.88	-0.395482
2015-08-05	1627.42	0.964092
2015-08-06	1621.56	-0.360079
2015-08-07	1612.28	-0.572288
2015-08-10	1636.54	1.5047
2015-08-11	1614.72	-1.3333
2015-08-12	1575.04	-2.45739
2015-08-13	1594.15	1.2133
2015-08-14	1586.83	-0.459179
2015-08-17	1592.81	0.376852
2015-08-18	1583.53	-0.582618
2015-08-19	1553.51	-1.89576
2015-08-20	1534.39	-1.23076
2015-08-21	1495.36	-2.54368
2015-08-24	1428.08	-4.49925
2015-08-25	1483.35	3.87023
2015-08-26	1458.2	-1.69549
2015-08-27	1502.86	3.06268
2015-08-28	1509.71	0.455798
2015-08-31	1501.07	-0.572295
2015-09-01	1469.86	-2.07918
2015-09-02	1471.51	0.112256
2015-09-03	1500.21	1.95038
2015-09-04	1461.46	-2.58297
2015-09-07	1471.75	0.70409
2015-09-08	1488.88	1.16392
2015-09-09	1507.15	1.2271
2015-09-10	1494.35	-0.849285
2015-09-11	1488.41	-0.397497
2015-09-14	1467.73	-1.3894
2015-09-15	1469.08	0.0919788
2015-09-16	1483.66	0.992458
2015-09-17	1486.46	0.188722
2015-09-18	1453.11	-2.24359
2015-09-21	1462.66	0.657211
2015-09-22	1425.39	-2.5481
2015-09-23	1421.5	-0.272908
2015-09-24	1381.87	-2.7879
2015-09-25	1418.47	2.64858
2015-09-28	1389.38	-2.0508
2015-09-29	1391.88	0.179936
2015-09-30	1416.89	1.79685
2015-10-01	1404.45	-0.877979
2015-10-02	1412.86	0.598811
2015-10-05	1456.97	3.12204
2015-10-06	1457.15	0.0123544
2015-10-07	1452.01	-0.352743
2015-10-08	1464.49	0.859498
2015-10-09	1483.74	1.31445
2015-10-12	1481.43	-0.155688
2015-10-13	1460.11	-1.43915
2015-10-14	1442.75	-1.18895
2015-10-15	1453.87	0.77075
2015-10-16	1452.36	-0.103861
2015-10-19	1458	0.388333
2015-10-20	1466.67	0.59465
2015-10-21	1452.09	-0.994089
2015-10-22	1484.47	2.22989
2015-10-23	1506.59	1.49009
2015-10-26	1506.16	-0.0285413
2015-10-27	1487.03	-1.27012
2015-10-28	1499.64	0.847999
2015-10-29	1495.86	-0.25206
2015-10-30	1499.23	0.225288
2015-11-02	1502.44	0.21411
2015-11-03	1507.45	0.333458
2015-11-04	1529.43	1.45809
2015-11-05	1523.25	-0.404072
2015-11-06	1526.49	0.212703
2015-11-09	1511.55	-0.978716
2015-11-10	1499.4	-0.803811
2015-11-11	1511.46	0.804322
2015-11-12	1488.4	-1.52568
2015-11-13	1476.21	-0.819
2015-11-16	1479.04	0.191707
2015-11-17	1513.93	2.35896
2015-11-18	1514.18	0.0165133
2015-11-19	1512.77	-0.0931197
2015-11-20	1521.87	0.601546
2015-11-23	1515.8	-0.398851
2015-11-24	1488.89	-1.7753
2015-11-25	1506.52	1.1841
2015-11-26	1522.28	1.04612
2015-11-27	1522	-0.0183935
2015-11-30	1536.05	0.923127
2015-12-01	1530.52	-0.360014
2015-12-02	1533.87	0.21888
2015-12-03	1502.41	-2.05102
2015-12-04	1485.32	-1.13751
2015-12-07	1494.52	0.619395
2015-12-08	1454.99	-2.645
2015-12-09	1440.94	-0.965642
2015-12-10	1433.41	-0.522576
2015-12-11	1401.14	-2.25127
2015-12-14	1389.26	-0.847881
2015-12-15	1426.47	2.6784
2015-12-16	1428.02	0.10866
2015-12-17	1438.32	0.721278
2015-12-18	1422.63	-1.09086
2015-12-21	1419.13	-0.246023
2015-12-22	1413.74	-0.37981
2015-12-23	1446.69	2.3307
2015-12-28	1434.06	-0.873027
2015-12-29	1452.95	1.31724
2015-12-30	1446.82	-0.4219
2016-01-04	1394.39	-3.62381
2016-01-05	1387.03	-0.527829
2016-01-07	1357.12	-2.15641
2016-01-08	1348.76	-0.61601
2016-01-11	1348.64	-0.00889706
2016-01-12	1351.26	0.19427
2016-01-13	1360.98	0.719329
2016-01-14	1339.47	-1.58048
2016-01-15	1305.24	-2.55549
2016-01-18	1306.02	0.0597591
2016-01-19	1332.17	2.00227
2016-01-20	1290.95	-3.0942
2016-01-21	1312.6	1.67706
2016-01-22	1361.36	3.71476
2016-01-25	1354.41	-0.510519
2016-01-26	1375.74	1.57486
2016-01-27	1365.59	-0.737785
2016-01-28	1333.32	-2.36308
2016-01-29	1356.32	1.72502
2016-02-01	1342.43	-1.02409
2016-02-02	1320.29	-1.64925
2016-02-03	1305.49	-1.12097
2016-02-04	1333.72	2.16241
2016-02-05	1330.11	-0.270672
2016-02-08	1273.95	-4.22221
2016-02-09	1271.45	-0.19624
2016-02-10	1297.82	2.07401
2016-02-11	1247.06	-3.91117
2016-02-12	1286.67	3.17627
2016-02-15	1336.17	3.84714
2016-02-16	1328.14	-0.600971
2016-02-17	1374.25	3.47177
2016-02-18	1362.98	-0.820084
2016-02-19	1355.95	-0.515782
2016-02-22	1385.74	2.19698
2016-02-23	1366.53	-1.38626
2016-02-24	1327.85	-2.83053
2016-02-25	1360.97	2.49426
2016-02-26	1370.8	0.722279
2016-02-29	1372.54	0.126933
2016-03-01	1391.45	1.37774
2016-03-02	1383.71	-0.556254
2016-03-03	1389.45	0.414827
2016-03-04	1403.77	1.03062
2016-03-07	1397.04	-0.479423
2016-03-08	1390.58	-0.462406
2016-03-09	1398.47	0.567389
2016-03-10	1385.06	-0.958905
2016-03-11	1418.39	2.40639
2016-03-14	1424.19	0.408914
2016-03-15	1403.95	-1.42116
2016-03-16	1393.1	-0.77282
2016-03-17	1390.86	-0.160792
2016-03-18	1391.38	0.0373869
2016-03-21	1377.56	-0.993258
2016-03-22	1382.44	0.35425
2016-03-23	1368.21	-1.02934
2016-03-24	1345.34	-1.67153
2016-03-29	1348.7	0.249751
2016-03-30	1376.82	2.08497
2016-03-31	1365.7	-0.807658
2016-04-01	1358.22	-0.547704
2016-04-04	1361.86	0.267998
2016-04-05	1333.85	-2.05675
2016-04-06	1349.02	1.13731
2016-04-07	1330.84	-1.34764
2016-04-08	1364.94	2.56229
2016-04-11	1368.62	0.269609
2016-04-12	1366.6	-0.147594
2016-04-13	1392.59	1.9018
2016-04-14	1384.11	-0.608937
2016-04-15	1381.33	-0.200851
2016-04-18	1381.89	0.0405406
2016-04-19	1410.87	2.09713
2016-04-20	1419.67	0.623729
2016-04-21	1409.49	-0.717068
2016-04-22	1396.37	-0.930833
2016-04-25	1389.57	-0.486977
2016-04-26	1389.8	0.0165519
2016-04-27	1386.78	-0.217297
2016-04-28	1389.61	0.20407
2016-04-29	1360.71	-2.07972
2016-05-02	1352.91	-0.57323
2016-05-03	1335.39	-1.29499
2016-05-04	1319.17	-1.21463
2016-05-06	1309.17	-0.758052
2016-05-09	1328.2	1.45359
2016-05-10	1332.58	0.32977
2016-05-11	1326.13	-0.484023
2016-05-12	1312.28	-1.04439
2016-05-13	1323.18	0.830615
2016-05-16	1336.14	0.979459
2016-05-17	1331.71	-0.331552
2016-05-18	1340.93	0.692343
2016-05-19	1321.8	-1.42662
2016-05-20	1342.68	1.57966
2016-05-23	1338.97	-0.276313
2016-05-24	1357.1	1.35403
2016-05-25	1367.07	0.734655
2016-05-26	1376.15	0.664194
2016-05-27	1376.5	0.0254333
2016-05-30	1379.8	0.239738
2016-05-31	1369.48	-0.747934
2016-06-01	1356.75	-0.92955
2016-06-02	1359.14	0.176156
2016-06-03	1345.44	-1.00799
2016-06-07	1367.15	1.6136
2016-06-08	1361.49	-0.414
2016-06-09	1344	-1.28462
2016-06-10	1315.06	-2.15327
2016-06-13	1294.51	-1.56267
2016-06-14	1273.97	-1.5867
2016-06-15	1304.09	2.36426
2016-06-16	1278.71	-1.94618
2016-06-17	1298.38	1.53827
2016-06-20	1340.29	3.22787
2016-06-21	1344.59	0.320826
2016-06-22	1354.6	0.744465
2016-06-23	1360.73	0.452532
2016-06-27	1246.1	-8.42415
2016-06-28	1278.52	2.60172
2016-06-29	1309.57	2.42859
2016-06-30	1323.57	1.06905
2016-07-01	1340.26	1.26098
2016-07-04	1325.54	-1.09829
2016-07-05	1303.01	-1.69968
2016-07-06	1284.58	-1.41442
2016-07-07	1305.33	1.61531
2016-07-08	1326.21	1.5996
2016-07-11	1350.09	1.80062
2016-07-12	1354.51	0.327386
2016-07-13	1356.35	0.135842
2016-07-14	1364.92	0.631843
2016-07-15	1372.8	0.577323
2016-07-18	1368.25	-0.331439
2016-07-19	1371.9	0.266764
2016-07-20	1386.59	1.07078
2016-07-21	1381.7	-0.352664
2016-07-22	1377.47	-0.306145
2016-07-25	1385.97	0.617073
2016-07-26	1382.73	-0.233771
2016-07-27	1387.51	0.345693
2016-07-28	1382.08	-0.391349
2016-07-29	1386.66	0.331385
2016-08-01	1379.46	-0.519233
2016-08-02	1358.62	-1.51074
2016-08-03	1352.34	-0.462234
2016-08-04	1365.85	0.999009
2016-08-05	1378.83	0.950324
2016-08-08	1385.68	0.496798
2016-08-09	1411.35	1.85252
2016-08-10	1405.99	-0.379778
2016-08-11	1416.9	0.775966
2016-08-12	1414.21	-0.189851
2016-08-15	1421.58	0.521139
2016-08-16	1406.26	-1.07767
2016-08-17	1392.05	-1.01048
2016-08-18	1403.02	0.788046
2016-08-19	1393.61	-0.670696
2016-08-22	1391.47	-0.153558
2016-08-23	1406.55	1.08375
2016-08-24	1412.94	0.454303
2016-08-25	1405.08	-0.556287
2016-08-26	1411.65	0.467589
2016-08-29	1411.98	0.0233769
2016-08-30	1418.43	0.456805
2016-08-31	1418.14	-0.0204451
2016-09-01	1417.59	-0.0387832
2016-09-02	1437.24	1.38616
2016-09-05	1440.76	0.244914
2016-09-06	1435.19	-0.386602
2016-09-07	1441.52	0.441057
2016-09-08	1440.03	-0.103363
2016-09-09	1426.56	-0.935397
2016-09-12	1417.36	-0.644908
2016-09-13	1410.79	-0.463538
2016-09-14	1409.89	-0.063794
2016-09-15	1416.83	0.492237
2016-09-16	1405.31	-0.813083
2016-09-19	1419.01	0.974874
2016-09-20	1418.44	-0.0401689
2016-09-21	1422.66	0.29751
2016-09-22	1446.01	1.64129
2016-09-23	1437.52	-0.587133
2016-09-26	1418.19	-1.34468
2016-09-27	1421.2	0.212242
2016-09-28	1425.24	0.284267
2016-09-29	1434.81	0.671466
2016-09-30	1439.08	0.2976
2016-10-03	1443.46	0.304361
2016-10-04	1456.22	0.883987
2016-10-05	1452.5	-0.255456
2016-10-06	1458.38	0.404819
2016-10-07	1451.65	-0.461471
2016-10-10	1467.45	1.08842
2016-10-11	1455.41	-0.820471
2016-10-12	1442.5	-0.887035
2016-10-13	1426.69	-1.09601
2016-10-14	1446	1.35348
2016-10-17	1438.28	-0.533887
2016-10-18	1458.63	1.41488
2016-10-19	1455.27	-0.230353
2016-10-20	1465.84	0.726326
2016-10-21	1464.85	-0.0675381
2016-10-24	1456.79	-0.550227
2016-10-25	1451.27	-0.378915
2016-10-26	1454.21	0.202581
2016-10-27	1456.55	0.160912
2016-10-28	1459.36	0.192922
2016-10-31	1446.35	-0.891487
2016-11-01	1431.87	-1.00114
2016-11-02	1417.37	-1.01266
2016-11-03	1421.01	0.256814
2016-11-04	1406.1	-1.04925
2016-11-07	1431.77	1.82562
2016-11-08	1439.43	0.535002
2016-11-09	1456.71	1.20048
2016-11-10	1460.52	0.261548
2016-11-11	1451.53	-0.615534
2016-11-14	1443.08	-0.582144
2016-11-15	1466.46	1.62015
2016-11-16	1458.25	-0.559852
2016-11-17	1472.05	0.94634
2016-11-18	1476.47	0.300262
2016-11-21	1478.58	0.142908
2016-11-22	1485.05	0.437582
2016-11-23	1482.63	-0.162957
2016-11-24	1484.33	0.114661
2016-11-25	1491.23	0.464856
2016-11-28	1472.68	-1.24394
2016-11-29	1467.18	-0.373469
2016-11-30	1481.14	0.951485
2016-12-01	1477.95	-0.215375
2016-12-02	1470.08	-0.532494
2016-12-05	1483.29	0.898591
2016-12-06	1492.17	0.598669
2016-12-07	1503.95	0.789454
2016-12-08	1520.15	1.07716
2016-12-09	1534.27	0.928856
2016-12-12	1537.93	0.23855
2016-12-13	1551	0.849844
2016-12-14	1541.39	-0.6196
2016-12-15	1550.52	0.592323
2016-12-16	1548.2	-0.149627
2016-12-19	1542.71	-0.354605
2016-12-20	1536.72	-0.388278
2016-12-21	1525.47	-0.732079
2016-12-22	1519.54	-0.388733
2016-12-23	1525.8	0.411967
2016-12-27	1533.31	0.492201
2016-12-28	1527.3	-0.391962
2016-12-29	1518.37	-0.584692
2016-12-30	1517.2	-0.0770563
2017-01-02	1526.83	0.634722
2017-01-03	1534.7	0.515447
2017-01-04	1530.93	-0.245651
2017-01-05	1522.1	-0.576774
2017-01-09	1509.82	-0.80678
2017-01-10	1510.09	0.0178829
2017-01-11	1511.88	0.118536
2017-01-12	1503.31	-0.566844
2017-01-13	1522.49	1.27585
2017-01-16	1512.97	-0.625291
2017-01-17	1507.32	-0.373438
2017-01-18	1515.99	0.575193
2017-01-19	1513.92	-0.136544
2017-01-20	1525.49	0.764241
2017-01-23	1504.69	-1.3635
2017-01-24	1522.85	1.20689
2017-01-25	1545.99	1.51952
2017-01-26	1553.89	0.510999
2017-01-27	1538.76	-0.973685
2017-01-30	1528.89	-0.641426
2017-01-31	1536.75	0.514098
2017-02-01	1547.31	0.687164
2017-02-02	1551.85	0.293412
2017-02-03	1557.31	0.351838
2017-02-06	1548.9	-0.540034
2017-02-07	1550.94	0.131706
2017-02-08	1549.24	-0.109611
2017-02-09	1557.5	0.533165
2017-02-10	1562.73	0.335795
2017-02-13	1572.18	0.604711
2017-02-14	1569.75	-0.154562
2017-02-15	1574.02	0.272018
2017-02-16	1576.33	0.146758
2017-02-17	1570.59	-0.364137
2017-02-20	1576.33	0.365468
2017-02-21	1590.09	0.872914
2017-02-22	1582.13	-0.500601
2017-02-23	1588.3	0.389981
2017-02-24	1569.86	-1.16099
2017-02-27	1564.63	-0.333151
2017-02-28	1570.17	0.354077
2017-03-01	1591.37	1.35017
2017-03-02	1580.53	-0.681174
2017-03-03	1581.32	0.0499832
2017-03-06	1575.52	-0.366782
2017-03-07	1575.77	0.0158678
2017-03-08	1578.23	0.156114
2017-03-09	1583.73	0.348492
2017-03-10	1587.93	0.265197
2017-03-13	1594.71	0.426971
2017-03-14	1586	-0.546181
2017-03-15	1588.89	0.182219
2017-03-16	1593.25	0.274405
2017-03-17	1584.97	-0.519692
2017-03-20	1583.25	-0.108519
2017-03-21	1570.88	-0.781304
2017-03-22	1562.96	-0.504176
2017-03-23	1581.28	1.17213
2017-03-24	1579.7	-0.0999191
2017-03-27	1574.51	-0.328543
2017-03-28	1580.09	0.354396
2017-03-29	1584.43	0.274668
2017-03-30	1583.88	-0.0347128
2017-03-31	1587.63	0.23676
2017-04-03	1571.41	-1.02165
2017-04-04	1567.3	-0.261549
2017-04-05	1558.56	-0.557647
2017-04-06	1564.05	0.352248
2017-04-07	1569.67	0.359324
2017-04-10	1572.47	0.178381
2017-04-11	1570.91	-0.099207
2017-04-12	1575.02	0.261632
2017-04-13	1572.81	-0.140316
2017-04-18	1557.21	-0.991855
2017-04-19	1565.73	0.547132
2017-04-20	1568.74	0.192243
2017-04-21	1573.25	0.287492
2017-04-24	1609.27	2.28953
2017-04-25	1617.05	0.483449
2017-04-26	1620.28	0.199746
2017-04-27	1616.58	-0.228356
2017-04-28	1626.99	0.643952
2017-05-02	1636.51	0.58513
2017-05-03	1633.99	-0.153986
2017-05-04	1638.33	0.265608
2017-05-05	1642.04	0.22645
2017-05-08	1639.49	-0.155295
2017-05-09	1653.11	0.830746
2017-05-10	1649.65	-0.209302
2017-05-11	1642.02	-0.462522
2017-05-12	1646.45	0.26979
2017-05-15	1649.84	0.205898
2017-05-16	1653.06	0.19517
2017-05-17	1628.37	-1.49359
2017-05-18	1615.27	-0.804485
2017-05-19	1629.21	0.863014
2017-05-22	1629.21	0
2017-05-23	1641.71	0.767243
2017-05-24	1638.89	-0.171772
2017-05-26	1635.77	-0.190373
2017-05-29	1631.91	-0.235974
2017-05-30	1639.74	0.479806
2017-05-31	1639.11	-0.0384207
2017-06-01	1641.32	0.134829
2017-06-02	1646.67	0.325957
2017-06-05	1637.9	-0.53259
2017-06-07	1640.54	0.161182
2017-06-08	1643.77	0.196886
2017-06-09	1654.8	0.671018
2017-06-12	1638.8	-0.966884
2017-06-13	1648.61	0.598609
2017-06-14	1639.59	-0.547128
2017-06-15	1624.97	-0.891686
2017-06-16	1635.93	0.674474
2017-06-19	1653.4	1.06789
2017-06-20	1647.67	-0.346559
2017-06-21	1641.71	-0.361723
2017-06-22	1645.36	0.222329
2017-06-26	1643.52	-0.11183
2017-06-27	1628.54	-0.911458
2017-06-28	1630.98	0.149827
2017-06-29	1613.22	-1.08892
2017-06-30	1602.53	-0.66265
2017-07-03	1627.41	1.55255
2017-07-04	1621.67	-0.352708
2017-07-05	1627.21	0.341623
2017-07-06	1620.99	-0.382249
2017-07-07	1617	-0.246146
2017-07-10	1624.81	0.482993
2017-07-11	1621.57	-0.199408
2017-07-12	1650.59	1.78962
2017-07-13	1642.49	-0.490734
2017-07-14	1646.83	0.264233
2017-07-17	1639.33	-0.45542
2017-07-18	1607.36	-1.95019
2017-07-19	1609.96	0.161756
2017-07-20	1597.84	-0.752814
2017-07-21	1581.37	-1.03077
2017-07-24	1566.88	-0.916294
2017-07-25	1568.91	0.129557
2017-07-26	1580.22	0.720883
2017-07-27	1570.48	-0.61637
2017-07-28	1557.56	-0.822678
2017-07-31	1548.19	-0.601582
2017-08-01	1566.31	1.1704
2017-08-02	1563.2	-0.198556
2017-08-03	1559.66	-0.226459
2017-08-04	1573.47	0.885449
2017-08-07	1575.47	0.127108
2017-08-08	1581.32	0.371318
2017-08-09	1571.2	-0.639972
2017-08-10	1554.75	-1.04697
2017-08-11	1538.96	-1.0156
2017-08-14	1554.58	1.01497
2017-08-15	1543.37	-0.721095
2017-08-16	1552.16	0.569533
2017-08-17	1540.09	-0.777626
2017-08-18	1532.12	-0.517502
2017-08-21	1524.25	-0.513667
2017-08-22	1543.76	1.27997
2017-08-23	1542.14	-0.104939
2017-08-24	1537.99	-0.269107
2017-08-25	1540.82	0.184006
2017-08-28	1536.88	-0.255708
2017-08-29	1520.9	-1.03977
2017-08-30	1535.96	0.990203
2017-08-31	1546.86	0.709654
2017-09-01	1558.79	0.77124
2017-09-04	1551.89	-0.442651
2017-09-05	1546.99	-0.315744
2017-09-06	1541.27	-0.36975
2017-09-07	1553.02	0.762358
2017-09-08	1552.32	-0.0450735
2017-09-11	1572.16	1.27809
2017-09-12	1580.13	0.506946
2017-09-13	1580.04	-0.00569573
2017-09-14	1587.52	0.473406
2017-09-15	1578.87	-0.544875
2017-09-18	1582.78	0.247645
2017-09-19	1584.43	0.104247
2017-09-20	1585.38	0.0599585
2017-09-21	1596.31	0.689425
2017-09-22	1600.77	0.279394
2017-09-25	1604.1	0.208025
2017-09-26	1610.76	0.415186
2017-09-27	1623.77	0.807693
2017-09-28	1624.98	0.0745179
2017-09-29	1637.82	0.790164
2017-10-02	1640.65	0.172791
2017-10-03	1649.18	0.519916
2017-10-04	1651.09	0.115815
2017-10-05	1653.15	0.124766
2017-10-06	1646.28	-0.41557
2017-10-09	1647.92	0.0996185
2017-10-10	1644.34	-0.217244
2017-10-11	1641.7	-0.160551
2017-10-12	1644.65	0.179692
2017-10-13	1642.49	-0.131335
2017-10-16	1638.33	-0.253274
2017-10-17	1636.94	-0.0848425
2017-10-18	1644.73	0.475888
2017-10-19	1646.96	0.135585
2017-10-20	1667.5	1.24715
2017-10-23	1661.54	-0.357421
2017-10-24	1650.47	-0.666249
2017-10-25	1649.74	-0.0442298
2017-10-26	1658.79	0.548571
2017-10-27	1665.02	0.375575
2017-10-30	1662.32	-0.16216
2017-10-31	1671.63	0.560061
2017-11-01	1672.03	0.0239287
2017-11-02	1672.78	0.0448557
2017-11-03	1677.65	0.291132
2017-11-06	1676.14	-0.0900069
2017-11-07	1670.24	-0.351999
2017-11-08	1662.99	-0.434069
2017-11-09	1643.26	-1.18642
[truncated: 399 more rows]

[truncated: 2 more sheets: Corrections, Stata]
