# Supplementary material for: Latent class analysis of IPOs in the Nordics
Source: PLoS One. 2021 Nov 3;16(11):e0259510. doi: 10.1371/journal.pone.0259510 (PMC8565723; doi:10.1371/journal.pone.0259510)
Supplement: S1 Data — (ZIP) [file pone.0259510.s001.zip › Supporting Information (210922)/Dataset (210618).xlsx]

## Sheet: FD, FW, 4W Returns
Issue Date	Shares Offered	Offer Price (USD)	Price 1 Day After Offer (USD)	Price 1 Week After Offer (USD)	Price 4 Weeks After Offer (USD)	FD Return	FW Return	4W Return	Offer Size	FD Return x Offer Size	FW Return x Offer Size	4W Return x Offer Size		Year	Observations	FD Return Min	FD Return Median	FD Return EW Mean	FD Return VW Mean	FD Return Max	FD Return SD		Year	FD-4W Return EW Mean	FD-4W Return SD	FW-4W Return EW Mean	FW-4W Return SD	4W Return EW Mean	4W Return SD
2009-11-27	27500000	2.06	1.9	1.84	1.41	-7.76699	-10.6796	-31.5534	56650000	-4.4e+08	-6.05e+08	-1.7875e+09		2009	1	-7.76699	-7.76699	-7.76699	-7.76699	-7.76699	-		2009	-80.1515	-	-36.3494	-	-31.5534	-
2010-02-03	12086899	4.52	4.41	4.1	4.11	-2.43363	-9.29204	-9.0708	5.46328e+07	-1.32956e+08	-5.0765e+08	-4.95563e+08		2010	31	-69.697	-1.96335	-0.415499	6.49537	120.455	40.6278		2010	-7.99	181.693	-14.2585	70.8295	1.52003	35.2432
2010-03-08	1580000	0.88	0.97	0.98	1.08	10.2273	11.3636	22.7273	1390400	1.422e+07	1.58e+07	3.16e+07		2011	15	-37.6147	-1.51844	-5.52358	-5.46866	13.0435	14.6266		2011	-67.9027	65.4121	-20.7385	34.8129	-4.30054	14.1802
2010-03-23	10730000	7.64	7.49	7.49	7.38	-1.96335	-1.96335	-3.40314	81977200	-1.6095e+08	-1.6095e+08	-2.7898e+08		2012	8	-63.1885	-2.71903	-4.57698	-2.82771	30.5085	26.3342		2012	-60.8201	117.77	71.4152	88.1905	18.1185	90.2087
2010-03-26	6000000	4.14	4.18	4.21	3.79	0.966184	1.69082	-8.45411	2.484e+07	2.4e+07	4.2e+07	-2.1e+08		2013	17	-23.4637	0	-0.40707	0.798185	19.1756	8.10679		2013	-7.83411	36.2547	-7.80345	21.3778	-1.58032	10.7973
2010-05-17	3400000	0.33	0.12	0.17	0.3	-63.6364	-48.4848	-9.09091	1122000	-71400000	-54400000	-1.02e+07		2014	33	-78.9706	2.92339	0.380739	9.95024	34.5787	23.9579		2014	7.8966	107.143	15.2228	40.4631	5.70776	29.3821
2010-04-23	6250000	0.19	0.16	0.13	0.14	-15.7895	-31.5789	-26.3158	1187500	-18750000	-37500000	-3.125e+07		2015	50	-89.1983	2.19168	4.3361	7.26166	61.7204	26.2418		2015	133.718	117.357	14.6451	54.378	3.78303	32.7193
2010-04-26	850000	0.84	0.53	0.52	0.58	-36.9048	-38.0952	-30.9524	714000	-2.635e+07	-27200000	-22100000		2016	40	-88.2218	3.91195	9.91002	0.9486	108.904	35.4565		2016	561.829	158.566	46.0664	70.189	12.8206	50.0277
2010-04-28	1600000	0.8466	0.79	0.78	0.58	-6.68557	-7.86676	-31.4907	1354560	-9.056e+06	-1.0656e+07	-4.2656e+07		2017	71	-48.3461	4.24978	12.6187	6.06261	161.538	32.3665		2017	976.982	144.747	83.8934	88.0987	17.5206	44.4777
2010-04-30	160000	3.45	2.35	3.11	3.2	-31.8841	-9.85507	-7.24638	552000	-17600000	-5.44e+06	-4000000		2018	38	-54.5455	0.667792	3.47531	5.50922	208.088	39.2322		2018	98.0316	175.452	3.47453	65.2176	1.56068	46.3666
2010-04-30	1000000	0.83	0.47	0.36	0.34	-43.3735	-56.6265	-59.0361	830000	-36000000	-4.7e+07	-4.9e+07		2019	10	-5.98291	6.5596	12.1406	11.2892	57.2254	19.9469		2019	889.142	89.205	56.8387	44.6901	17.8157	33.6591
2010-05-12	291146	3.58	2.72	2.46	2.6	-24.0223	-31.2849	-27.3743	1.0423e+06	-2.50386e+07	-3.26084e+07	-28532308		All	314	-89.1983	0.861689	5.18512	5.44533	208.088	31.1537		All	174.844	139.324	26.1681	67.0214	7.77357	40.888
2010-05-17	695700	0.65	0.63	0.61	0.64	-3.07692	-6.15385	-1.53846	452205	-1.3914e+06	-2.7828e+06	-695700
2010-05-19	4145500	0.23	0.33	0.34	0.35	43.4783	47.8261	52.1739	953465	41455000	45600500	4.9746e+07		Year	Observations	FW Return Min	FW Return Median	FW Return EW Mean	FW Return VW Mean	FW Return Max	FW Return SD
2010-05-28	5000000	0.64	0.73	0.75	0.92	14.0625	17.1875	43.75	3200000	4.5e+07	5.5e+07	1.4e+08		2009	1	-10.6796	-10.6796	-10.6796	-10.6796	-10.6796	-
2010-06-01	25661815	5.85	6.19	5.95	5.85	5.81197	1.7094	0	1.50122e+08	8.72502e+08	2.56618e+08	0		2010	31	-68.1818	-3.5503	-3.77282	6.23911	86.3636	35.4148
2010-06-03	55770732	14.72	15.58	16.12	16.46	5.84239	9.51087	11.8207	8.20945e+08	4.79628e+09	7.8079e+09	9.70411e+09		2011	15	-42.4658	-1.04384	-5.64486	-7.59429	25.4902	17.4064
2010-06-04	4687500	0.49	0.42	0.44	0.39	-14.2857	-10.2041	-20.4082	2296875	-3.28125e+07	-2.34375e+07	-4.6875e+07		2012	8	-8.84718	-2.1148	14.4227	-6.38529	122.034	44.0952
2010-06-09	2150000	0.28	0.58	0.5	0.43	107.143	78.5714	53.5714	602000	6.45e+07	4.73e+07	3.225e+07		2013	17	-30.4348	-0.409357	-2.0107	0.567806	15.233	10.6889
2010-06-16	60000000	3.78	1.93	1.85	3.42	-48.9418	-51.0582	-9.52381	226800000	-11100000000	-11580000000	-2.16e+09		2014	33	-78.7671	6.07424	3.60592	9.4428	45.0176	20.2316
2010-06-17	16542578	4.14	4.12	4.03	4.09	-0.483092	-2.657	-1.20773	6.84863e+07	-3.30852e+07	-1.81968e+08	-8.27129e+07		2015	50	-88.7764	2.41585	3.47582	7.7999	52.4476	27.189
2010-06-29	60809099	3.38	3.09	3.26	3.48	-8.57988	-3.5503	2.95858	2.05535e+08	-1.76346e+09	-7.29709e+08	6.08091e+08		2016	40	-89.0729	3.82828	9.93541	-0.499907	102.74	35.0945
2010-07-07	740000	1.32	0.4	0.42	0.37	-69.697	-68.1818	-71.9697	976800	-68080000	-6.66e+07	-70300000		2017	71	-51.6539	4.60358	16.4506	7.21049	206.081	44.0493
2010-09-27	3617200	0.85	0.66	0.67	0.64	-22.3529	-21.1765	-24.7059	3074620	-6.87268e+07	-6.51096e+07	-7.59612e+07		2018	38	-59.0909	-0.186546	0.85754	7.7803	152.206	32.6088
2010-09-29	2000000	0.67	0.69	0.65	0.75	2.98507	-2.98507	11.9403	1340000	4e+06	-4e+06	1.6e+07		2019	10	-11.6741	4.39086	11.9086	10.1579	60.1156	22.3451
2010-10-05	47409927	39	47.66	47.51	49.23	22.2051	21.8205	26.2308	1848987153	4.1057e+10	4.03458e+10	4.85004e+10		All	314	-89.0729	1.00515	5.98329	5.33166	206.081	33.5107
2010-10-22	120000000	6.73	7.24	7.11	8.73	7.57801	5.64636	29.7177	807600000	6.12e+09	4.56e+09	24000000000
2010-11-02	1379310	8.75	7.32	7.15	6.4	-16.3429	-18.2857	-26.8571	1.2069e+07	-1.97241e+08	-220689600	-3.24138e+08		Year	Observations	4W Return Min	4W Return Median	4W Return EW Mean	4W Return VW Mean	4W Return Max	4W Return SD
2010-11-08	1600000	0.67	1.05	1.02	1.02	56.7164	52.2388	52.2388	1072000	60800000	56000000	56000000		2009	1	-31.5534	-31.5534	-31.5534	-31.5534	-31.5534	-
2010-12-03	7358000	0.13	0.13	0.09	0.14	0	-30.7692	7.69231	956540	0	-2.9432e+07	7.358e+06		2010	31	-71.9697	-1.53846	1.52003	12.6076	102.273	35.2432
2010-12-03	2508407	0.44	0.97	0.82	0.89	120.455	86.3636	102.273	1.1037e+06	1.32946e+08	95319466	112878315		2011	15	-34.2466	-1.46138	-4.30054	-9.54166	26.087	14.1802
2010-12-09	181650000	9.79	9.8	9.71	9.66	0.102145	-0.81716	-1.32789	1.77835e+09	1.8165e+08	-1.4532e+09	-2.36145e+09		2012	8	-65.9623	-1.51057	18.1185	-9.96087	233.898	90.2087
2011-01-31	3600000	1.09	0.68	0.69	1.08	-37.6147	-36.6972	-0.917431	3.924e+06	-1.476e+08	-1.44e+08	-3.6e+06		2013	17	-18.9944	-1.4245	-1.58032	7.14827	23.3405	10.7973
2011-02-21	4926316	3.35	3.57	3.63	3.43	6.56716	8.35821	2.38806	1.65032e+07	1.08379e+08	1.37937e+08	3.94105e+07		2014	33	-79.1096	5.48303	5.70776	11.1762	121.102	29.3821
2011-02-21	184547368	3.35	3.57	3.63	3.43	6.56716	8.35821	2.38806	6.18234e+08	4.06004e+09	5.16733e+09	1.47638e+09		2015	50	-89.7046	0.678021	3.78303	8.22628	117.849	32.7193
2011-03-25	4963400	3.75	3.97	3.98	3.95	5.86667	6.13333	5.33333	18612750	1.09195e+08	1.14158e+08	9.9268e+07		2016	40	-89.3605	4.84801	12.8206	-2.62892	260.274	50.0277
2011-04-05	240625000	1.46	0.99	0.84	0.96	-32.1918	-42.4658	-34.2466	351312500	-11309375000	-14918750000	-12031250000		2017	71	-55.2036	3.75147	17.5206	9.05172	195.161	44.4777
2011-04-12	2200000	0.51	0.39	0.64	0.54	-23.5294	25.4902	5.88235	1122000	-2.64e+07	2.86e+07	6.6e+06		2018	38	-68.1818	-1.75109	1.56068	12.85	217.391	46.3666
2011-04-13	15200000	6.4	6.25	6.46	6.03	-2.34375	0.9375	-5.78125	97280000	-2.28e+08	9.12e+07	-5.624e+08		2019	10	-11.1111	4.26572	17.8157	11.0322	98.8439	33.6591
2011-05-18	2551724	4.61	4.54	4.25	3.51	-1.51844	-7.80911	-23.8612	1.17634e+07	-1.78621e+07	-9.18621e+07	-2.8069e+08		All	314	-89.7046	1.33175	7.77357	7.13116	260.274	40.888
2011-05-20	11326483	7.77	7.75	7.9	7.26	-0.2574	1.6731	-6.56371	8.80068e+07	-2.2653e+07	1.47244e+08	-5.77651e+08
2011-05-27	8888889	8.53	8.77	8.81	7.7	2.8136	3.28253	-9.73036	7.58222e+07	2.13333e+08	2.48889e+08	-7.37778e+08
2011-06-16	1355932	7.6	7.22	6.86	7.93	-5	-9.73684	4.34211	1.03051e+07	-5.15254e+07	-1.00339e+08	4.47458e+07
2011-06-24	16575053	8.39	7.75	7.15	7.2	-7.62813	-14.7795	-14.1836	1.39065e+08	-1.0608e+09	-2.05531e+09	-1.97243e+09
2011-06-24	512631	8.39	7.75	7.15	7.2	-7.62813	-14.7795	-14.1836	4.30097e+06	-3.28084e+07	-6.35662e+07	-6.10031e+07
2011-06-27	17560000	4.79	4.79	4.74	4.72	0	-1.04384	-1.46138	84112400	0	-8.78e+07	-1.2292e+08
2011-11-30	7180472	0.69	0.78	0.61	0.87	13.0435	-11.5942	26.087	4.95453e+06	6.46242e+07	-5.74438e+07	1.29248e+08
2012-06-11	1501862	3.31	3.22	3.17	3.26	-2.71903	-4.22961	-1.51057	4.97116e+06	-1.35168e+07	-2.10261e+07	-7.50931e+06
2012-06-11	23529168	3.31	3.22	3.17	3.26	-2.71903	-4.22961	-1.51057	7.78815e+07	-2.11763e+08	-3.29408e+08	-1.17646e+08
2012-06-21	460000	0.63	0.68	0.69	0.69	7.93651	9.52381	9.52381	289800	2.3e+06	2.76e+06	2.76e+06
2012-10-09	214000	9.02	3.3204	9.92	3.0702	-63.1885	9.97783	-65.9623	1930280	-1.21971e+08	1.926e+07	-1.27326e+08
2012-10-18	10530000	3.73	3.61	3.4	3.18	-3.21716	-8.84718	-14.7453	39276900	-1.2636e+08	-3.4749e+08	-5.7915e+08
2012-10-18	70470000	3.73	3.61	3.4	3.18	-3.21716	-8.84718	-14.7453	262853100	-8.4564e+08	-2.32551e+09	-3.87585e+09
2012-11-05	1206779946	0.06	0.06	0.06	0.06	0	0	0	7.24068e+07	0	0	0
2012-11-30	880000	0.59	0.77	1.31	1.97	30.5085	122.034	233.898	519200	1.584e+07	6.336e+07	121440000
2013-03-18	5333333	6.23	5.88	6.14	5.52	-5.61798	-1.44462	-11.3965	3.32267e+07	-1.86667e+08	-4.8e+07	-3.78667e+08
2013-03-19	900000	17.1	17.1	17.03	16.75	0	-0.409357	-2.04678	1.539e+07	0	-6.3e+06	-3.15e+07
2013-03-19	220000	17.1	17.1	17.03	16.75	0	-0.409357	-2.04678	3.762e+06	0	-1.54e+06	-7.7e+06
2013-03-25	1500000	0.46	0.47	0.32	0.38	2.17391	-30.4348	-17.3913	690000	1.5e+06	-2.1e+07	-1.2e+07
2013-04-29	20000000	0.69	0.69	0.69	0.7	0	0	1.44928	1.38e+07	0	0	2e+07
2013-06-27	33500000	4.47	4.43	4.57	4.72	-0.894855	2.23714	5.59284	149745000	-1.34e+08	3.35e+08	837500000
2013-06-28	21271185	20.08	20.59	19.88	21.36	2.53984	-0.996016	6.3745	4.27125e+08	1.08483e+09	-4.25424e+08	2.72271e+09
2013-09-26	53480000	7.02	6.84	6.82	6.92	-2.5641	-2.849	-1.4245	375429600	-9.6264e+08	-1.0696e+09	-5.348e+08
2013-09-26	2520000	7.02	6.84	6.82	6.92	-2.5641	-2.849	-1.4245	17690400	-4.536e+07	-5.04e+07	-2.52e+07
2013-10-04	3000000	13.97	14	14.21	13.88	0.214746	1.71797	-0.644238	41910000	9e+06	7.2e+07	-2.7e+07
2013-10-21	57414970	2.03	2	2.27	2.05	-1.47783	11.8227	0.985222	1.16552e+08	-1.72245e+08	1.37796e+09	1.1483e+08
2013-11-21	100000	5.58	6.65	6.43	6.3	19.1756	15.233	12.9032	558000	1.07e+07	8.5e+06	7.2e+06
2013-11-22	3500000	6.24	6.65	6.43	6.3	6.57051	3.04487	0.961538	21840000	1.435e+08	6.65e+07	2.1e+07
2013-11-28	22000000	4.05	3.93	3.87	3.78	-2.96296	-4.44444	-6.66667	89100000	-2.64e+08	-3.96e+08	-5.94e+08
2013-12-04	1363636	3.58	2.74	2.77	2.9	-23.4637	-22.6257	-18.9944	4.88182e+06	-1.14545e+08	-110454516	-9.27272e+07
2013-12-04	2400000	9.43	9.2	8.99	7.88	-2.43902	-4.66596	-16.4369	22632000	-5.52e+07	-1.056e+08	-3.72e+08
2013-12-09	52173914	9.34	9.75	9.61	11.52	4.38972	2.89079	23.3405	4.87304e+08	2.13913e+09	1.4087e+09	11373913252
2014-02-20	24047820	7.04	7.92	8.12	8.56	12.5	15.3409	21.5909	1.69297e+08	2.11621e+09	2.59716e+09	3.65527e+09
2014-03-12	51224907	29.82	34.83	33.05	34.17	16.8008	10.8317	14.5875	1.52753e+09	2.56637e+10	1.65456e+10	2.22828e+10
2014-03-18	3400000	0.79	0.74	0.87	0.81	-6.32911	10.1266	2.53165	2686000	-1.7e+07	2.72e+07	6.8e+06
2014-03-19	34508879	14.53	15.19	15.27	16.07	4.54233	5.09291	10.5988	5.01414e+08	2.27759e+09	2.55366e+09	5.31437e+09
2014-03-26	18661313	26.78	31.37	32.58	31.8	17.1397	21.658	18.7453	4.9975e+08	8565542667	1.08236e+10	9367979126
2014-03-27	6973584	5	4.2	3.9	3.99	-16	-22	-20.2	34867920	-5.57887e+08	-7.67094e+08	-7.04332e+08
2014-04-02	16785895	12.04	13.35	13.21	13.38	10.8804	9.71761	11.1296	2.02102e+08	2.19895e+09	1.96395e+09	2.24931e+09
2014-04-04	2425656	31.53	31.84	31.76	31.31	0.983191	0.729464	-0.697748	7.64809e+07	7.51953e+07	5.57901e+07	-5.33644e+07
2014-04-07	56755525	0.53	0.46	0.45	0.49	-13.2075	-15.0943	-7.54717	3.00804e+07	-397288675	-4.54044e+08	-2.27022e+08
2014-04-08	15384615	6.01	7	7.31	7.24	16.4725	21.6306	20.4659	9.24615e+07	1.52308e+09	2e+09	1.89231e+09
2014-05-30	1364770	14.32	14.3312	13.59	13.08	0.0782123	-5.09777	-8.65922	1.95435e+07	1.52854e+06	-9.96282e+07	-1.69231e+08
2014-06-11	5066379	10.9	12.63	12.32	12.24	15.8716	13.0275	12.2936	5.52235e+07	8.76484e+08	7.19426e+08	6.78895e+08
2014-06-11	326923	21.65	19.04	20.04	18.33	-12.0554	-7.43649	-15.3349	7.07788e+06	-8.53269e+07	-5.26346e+07	-108538436
2014-06-16	97754179	8.75	9.27	9.39	9.25	5.94286	7.31429	5.71429	8.55349e+08	5.08322e+09	6.25627e+09	4887708950
2014-06-18	10922244	5.72	4.71	4.87	4.08	-17.6573	-14.8601	-28.6713	6.24752e+07	-1.10315e+09	-9.28391e+08	-1.79125e+09
2014-06-18	8104800	3.83	4.01	4.2	4.04	4.69974	9.66057	5.48303	31041384	1.45886e+08	2.99878e+08	1.70201e+08
2014-06-24	4200000	5.48	5.35	5.42	5.32	-2.37226	-1.09489	-2.91971	23016000	-5.46e+07	-2.52e+07	-6.72e+07
2014-06-26	33947459	5.94	7.11	6.85	6.72	19.697	15.3199	13.1313	2.01648e+08	3.97185e+09	3.08922e+09	2.6479e+09
2014-07-02	3762500	2.92	0.66	0.62	0.61	-77.3973	-78.7671	-79.1096	10986500	-850325000	-8.65375e+08	-8.69138e+08
2014-09-25	37678668	9.43	8.71	8.69	8	-7.63521	-7.8473	-15.1644	3.5531e+08	-2.71286e+09	-2.78822e+09	-5.38805e+09
2014-09-26	806452	8.53	10.59	12.37	18.86	24.1501	45.0176	121.102	6.87904e+06	1.66129e+08	309677568	8.33065e+08
2014-10-01	36315790	2.95	2.93	2.86	2.84	-0.677966	-3.05085	-3.72881	1.07132e+08	-7.26316e+07	-3.26842e+08	-3.99474e+08
2014-10-03	45652174	8.89	9.54	9.43	9.56	7.31159	6.07424	7.53656	4.05848e+08	2.96739e+09	2.46522e+09	3.0587e+09
2014-10-09	44783600	5.89	6.01	5.92	6.12	2.03735	0.509338	3.90492	263775404	5.37403e+08	1.34351e+08	1.03002e+09
2014-10-16	80468227	9.92	10.21	10.69	10.96	2.92339	7.7621	10.4839	7.98245e+08	2.33358e+09	6.19605e+09	8.3687e+09
2014-11-03	2412539	7.93	7.77584	7.65	7.61	-1.94402	-3.5309	-4.03531	1.91314e+07	-3.71918e+07	-6.75511e+07	-7.72012e+07
2014-11-11	300000	41.16	8.6557	42.29	41.58	-78.9706	2.74538	1.02041	1.2348e+07	-975129000	3.39e+07	1.26e+07
2014-11-20	6813200	12.58	16.93	16.09	17.44	34.5787	27.9014	38.6328	85710056	2.96374e+09	2391433200	3.31122e+09
2014-11-20	34395900	12.58	16.93	16.09	17.44	34.5787	27.9014	38.6328	432700422	1.49622e+10	12072960900	1.67164e+10
2014-11-25	26086957	9.43	10.57	11.14	11.33	12.0891	18.1336	20.1485	2.46e+08	2.97391e+09	4.46087e+09	4.95652e+09
2014-12-02	6666667	3.99	4.39	4.36	4.44	10.0251	9.27318	11.2782	2.66e+07	2.66667e+08	2.46667e+08	3e+08
2014-12-04	1134091	5.45	5.25	5.04	4.86	-3.66972	-7.52294	-10.8257	6.1808e+06	-2.26818e+07	-4.64977e+07	-6.69114e+07
2014-12-12	17820158	6.38	6.2	6.35	6.14	-2.82132	-0.470219	-3.76176	1.13693e+08	-3.20763e+08	-5.34605e+07	-4.27684e+08
2015-02-05	37554616	8.25	8.64	9.04	9.05	4.72727	9.57576	9.69697	309825582	1.46463e+09	2.96681e+09	3.00437e+09
2015-02-10	500000	4.8	6.59	6.67	6.63	37.2917	38.9583	38.125	2400000	89500000	9.35e+07	91500000
2015-02-12	34277904	5.92	7.1	7.71	6.77	19.9324	30.2365	14.3581	2.02925e+08	4.04479e+09	6135744816	2.91362e+09
2015-02-25	550000	8.52	8.44	8.36	8.32	-0.938967	-1.87793	-2.34742	4686000	-4.4e+06	-8.8e+06	-1.1e+07
2015-03-05	10000000	18.5	22.87	21.24	23.41	23.6216	14.8108	26.5405	185000000	4.37e+09	2.74e+09	4910000000
2015-03-11	2036850	2.12	2.06	1.52	1.79	-2.83019	-28.3019	-15.566	4318122	-1.22211e+07	-1.22211e+08	-67216050
2015-03-13	6897817	5.46	5.37	5.47	5.5	-1.64835	0.18315	0.732601	3.76621e+07	-6.20804e+07	6.89782e+06	2.75913e+07
2015-03-19	15622783	9.23	10.33	11.1	11.93	11.9177	20.26	29.2524	1.44198e+08	1.71851e+09	2.92146e+09	4.21815e+09
2015-03-24	40725246	6.83	7.83	7.74	7.7	14.6413	13.3236	12.7379	2.78153e+08	4.07252e+09	3.706e+09	3.5431e+09
2015-03-26	102178	14.43	16.25	16.42	16.14	12.6126	13.7907	11.8503	1.47443e+06	18596396	2.03334e+07	1.74724e+07
2015-03-26	11500000	16.04	16.25	16.42	16.14	1.30923	2.36908	0.623441	184460000	2.415e+08	4.37e+08	1.15e+08
2015-03-26	10713507	7.68	9.04	9.06	8.95	17.7083	17.9688	16.5365	8.22797e+07	1.45704e+09	1.47846e+09	1.36062e+09
2015-04-22	17901000	2.86	4.53	4.36	4.66	58.3916	52.4476	62.9371	51196860	2.98947e+09	2.68515e+09	3.22218e+09
2015-05-20	7657472	6.32	6.88	6.65	6.82	8.86076	5.22152	7.91139	4.83952e+07	4.28818e+08	2.52697e+08	3.82874e+08
2015-05-21	10600000	10.3	12.15	13	12.5	17.9612	26.2136	21.3592	1.0918e+08	1.961e+09	2.862e+09	2.332e+09
2015-05-27	3300000	5.88	5.89	5.54	5.19	0.170068	-5.78231	-11.7347	19404000	3.3e+06	-1.122e+08	-2.277e+08
2015-06-02	200000	11.85	1.28	1.33	1.22	-89.1983	-88.7764	-89.7046	2370000	-211400000	-210400000	-2.126e+08
2015-06-04	8299965	4.59	4.54	4.46	4.25	-1.08932	-2.83224	-7.40741	3.80968e+07	-4.14998e+07	-1.079e+08	-2.82199e+08
2015-06-04	7607076	11.79	12.9741	14.6933	13.764	10.0433	24.6251	16.743	8.96874e+07	9.00754e+08	2.20856e+09	1.50164e+09
2015-06-05	17054935	1.26	1.71	1.51	1.71	35.7143	19.8413	35.7143	2.14892e+07	7.67472e+08	4.26373e+08	7.67472e+08
2015-06-09	18181818	6.63	8.36	8.33	7.57	26.0935	25.641	14.178	1.20545e+08	3.14545e+09	3.09091e+09	1.70909e+09
2015-06-09	3333333	2.17	2.39	2.37	2.22	10.1382	9.21659	2.30415	7.23333e+06	7.33333e+07	6.66667e+07	1.66667e+07
2015-06-11	5217392	6.09	6.12	5.48	5.36	0.492611	-10.0164	-11.9869	3.17739e+07	1.56522e+07	-3.18261e+08	-3.8087e+08
2015-06-16	5000000	1.42	1.4	1.52	1.04	-1.40845	7.04225	-26.7606	7100000	-1e+07	5e+07	-1.9e+08
2015-06-16	23700000	11.37	12.31	11.65	11.4	8.26737	2.46262	0.263852	269469000	2.2278e+09	6.636e+08	7.11e+07
2015-06-16	58349521	4.65	4.66	4.72	4.35	0.215054	1.50538	-6.45161	2.71325e+08	5.83495e+07	4.08447e+08	-1.75049e+09
2015-06-16	57518970	5.5	5.29	5.31	5.1	-3.81818	-3.45455	-7.27273	316354335	-1207898370	-1.09286e+09	-2.30076e+09
2015-06-17	54899606	4.19	3.95	3.79	3.98	-5.72792	-9.54654	-5.01193	2.30029e+08	-1.31759e+09	-2.19598e+09	-1.15289e+09
2015-06-18	52173914	13.05	13.2	13.19	12.91	1.14943	1.0728	-1.0728	6.8087e+08	7.82609e+08	7.30435e+08	-7.30435e+08
2015-06-19	83484444	5.83	5.55	5.26	5.37	-4.80274	-9.77702	-7.89022	4.86714e+08	-2.33756e+09	-4.75861e+09	-3.84028e+09
2015-06-25	11600699	1.75	1.26	1.12	1.13	-28	-36	-35.4286	2.03012e+07	-5.68434e+08	-7.30844e+08	-7.19243e+08
2015-06-26	1454546	33.13	4.62	4.43	4.32	-86.0549	-86.6284	-86.9605	4.81891e+07	-4.14691e+09	-4.17455e+09	-4.19055e+09
2015-06-29	48122611	5.9	5.85	5.77	7	-0.847458	-2.20339	18.6441	2.83923e+08	-2.40613e+08	-6.25594e+08	5.29349e+09
2015-07-01	5100000	5.53	5.7	5.67	5.43	3.07414	2.53165	-1.80832	28203000	8.67e+07	7.14e+07	-5.1e+07
2015-10-07	12545711	7.15	9	9.97	10.61	25.8741	39.4406	48.3916	8.97018e+07	2.32096e+09	3537890502	4.34082e+09
2015-10-15	70548309	4.86	5.26	5.27	5.58	8.23045	8.43621	14.8148	3.42865e+08	2.82193e+09	2.89248e+09	5.07948e+09
2015-10-29	20645162	3.62	3.55	3.49	3.48	-1.9337	-3.59116	-3.8674	7.47355e+07	-1.44516e+08	-2.68387e+08	-2.89032e+08
2015-10-30	74575000	5.43	5.47	5.03	5.01	0.736648	-7.36648	-7.73481	404942250	2.983e+08	-2.983e+09	-3132150000
2015-11-04	1613000	2.55	2.54	2.28	1.77	-0.392157	-10.5882	-30.5882	4.11315e+06	-1.613e+06	-4.3551e+07	-1.25814e+08
2015-11-13	1579816	0.86	0.73	0.76	0.75	-15.1163	-11.6279	-12.7907	1.35864e+06	-2.05376e+07	-1.57982e+07	-1.7378e+07
2015-11-20	86207	6.65	5.03	4.76	4.7	-24.3609	-28.4211	-29.3233	573277	-13965534	-1.62931e+07	-16810365
2015-11-23	2100000	7.18	9.18	9.04	8.95	27.8552	25.9053	24.6518	15078000	4.2e+08	3.906e+08	3.717e+08
2015-11-23	97756603	5.51	6.29	6.59	6.46	14.1561	19.6007	17.2414	5.38639e+08	7.62502e+09	10557713124	9.28688e+09
2015-11-27	72000000	5.73	8.03	8.47	8.37	40.1396	47.8185	46.0733	4.1256e+08	1.656e+10	19728000000	1.9008e+10
2015-12-01	45074628	7.71	7.45	7.4	8.03	-3.37224	-4.02075	4.15045	3.47525e+08	-1.17194e+09	-1.39731e+09	1.44239e+09
2015-12-01	700000	3.45	2.97	2.76	2.85	-13.913	-20	-17.3913	2415000	-3.36e+07	-48300000	-4.2e+07
2015-12-02	11142554	6.57	7.9	9.13	8.76	20.2435	38.965	33.3333	7.32066e+07	1481959682	2.85249e+09	2.44022e+09
2015-12-03	1946320	4.65	7.52	6.53	10.13	61.7204	40.4301	117.849	9050388	5.58594e+08	3.65908e+08	1066583360
2015-12-04	14285715	2.06	1.55	1.76	1.29	-24.7573	-14.5631	-37.3786	2.94286e+07	-7.28571e+08	-4.28571e+08	-1100000055
2015-12-10	4045967	10.39	10.7771	10.3144	10.2461	3.7257	-0.727623	-1.38499	4.20376e+07	1.56619e+08	-3.05875e+07	-5.82215e+07
2016-02-10	35600000	15.11	15.16	14.94	14.86	0.330907	-1.12508	-1.65453	537916000	1.78e+08	-6.052e+08	-890000000
2016-03-15	4000000	8.78	12.56	12.49	12.56	43.0524	42.2551	43.0524	35120000	1.512e+09	1.484e+09	1.512e+09
2016-03-16	28447848	3.89	4.62	4.55	4.38	18.7661	16.9666	12.5964	1.10662e+08	2.07669e+09	1.87756e+09	1.39394e+09
2016-03-18	3755000	3.61	4.1936	4.22	4.14	16.1662	16.8975	14.6814	13555550	2.19142e+08	2.29055e+08	1.99015e+08
2016-03-21	12622721	7.53	8.44	8.36	8.66	12.085	11.0226	15.0066	9.50491e+07	1.14867e+09	1.04769e+09	1426367473
2016-04-25	13607045	5.75	6.676	6.86	7.17	16.1043	19.3043	24.6957	7.82405e+07	1260012367	1.51038e+09	1932200390
2016-04-25	2006592	5.59	8.05	7.33	7.33	44.0072	31.127	31.127	1.12168e+07	4.93622e+08	349147008	349147008
2016-04-28	64933334	6.82	6.97	6.73	6.59	2.19941	-1.31965	-3.37243	4.42845e+08	9.74e+08	-5.844e+08	-1.49347e+09
2016-04-29	23547501	7.68	7.6742	7.68	7.51	-0.0755208	0	-2.21354	1.80845e+08	-1.36576e+07	0	-4.00308e+08
2016-05-11	8518190	6.02	5.92	5.81	5.87	-1.66113	-3.48837	-2.49169	5.12795e+07	-8.51819e+07	-178881990	-1.27773e+08
2016-05-24	16327400	3.97	6.57	6.95	5.97	65.4912	75.063	50.3778	64819778	4245124000	4865565200	3.26548e+09
2016-06-01	8000000	1.51	1.09	1.5	1.73	-27.8146	-0.662252	14.5695	12080000	-336000000	-8e+06	176000000
2016-06-07	69416666	1.48	1.54	1.44	1.4	4.05405	-2.7027	-5.40541	1.02737e+08	4.165e+08	-2.77667e+08	-5.55333e+08
2016-06-09	14450362	8.69	8.55	8.25	7.96	-1.61105	-5.06329	-8.40046	1.25574e+08	-2.02305e+08	-6.35816e+08	-1.05488e+09
2016-06-09	72608861	35.77	38.13	37.87	36.71	6.59771	5.87084	2.6279	2.59722e+09	1.71357e+10	1.52479e+10	6.82523e+09
2016-06-10	3416613	6.02	6.05	6.43	6.04	0.498339	6.81063	0.332226	2.0568e+07	1.02498e+07	1.40081e+08	6.83323e+06
2016-06-13	800000	6.05	9.45	9.33	8.99	56.1983	54.2149	48.595	4840000	272000000	2.624e+08	2.352e+08
2016-06-13	5661553	86.94	10.24	9.5	9.25	-88.2218	-89.0729	-89.3605	4.92215e+08	-43424111510	-43843066432	-43984605257
2016-06-14	23750000	4.81	6.84	6.67	5.66	42.2037	38.6694	17.6715	1.14237e+08	4821250000	4417500000	2.01875e+09
2016-06-21	14787879	2.27	1.95	1.78	1.62	-14.0969	-21.5859	-28.6344	3.35685e+07	-473212128	-724606071	-9.61212e+08
2016-06-21	5379157	2.3	0.42	0.48	0.79	-81.7391	-79.1304	-65.6522	1.23721e+07	-1011281516	-9.79007e+08	-8.12253e+08
2016-06-22	3050000	0.72	0.79	0.71	0.86	9.72222	-1.38889	19.4444	2196000	2.135e+07	-3.05e+06	4.27e+07
2016-09-27	29761905	0.98	0.75	0.77	0.65	-23.4694	-21.4286	-33.6735	2.91667e+07	-684523815	-6.25e+08	-9.82143e+08
2016-09-28	10012500	6.07	8.17	7.88	7.16	34.5964	29.8188	17.9572	60775875	2.10262e+09	1.81226e+09	1.09136e+09
2016-10-24	884616	2.92	6.1	5.92	10.52	108.904	102.74	260.274	2.58308e+06	2.81308e+08	265384800	6.72308e+08
2016-10-28	2513550	8.88	12.79	12.85	12.55	44.0315	44.7072	41.3288	2.23203e+07	9.82798e+08	9.97879e+08	9.22473e+08
2016-10-28	130890656	5.11	5.92	5.7	5.7	15.8513	11.546	11.546	6.68851e+08	1.06021e+10	7.72255e+09	7.72255e+09
2016-11-04	1177418	3.46	3.046	2.989	2.6659	-11.9653	-13.6127	-22.9509	4.07387e+06	-4.87451e+07	-5.54564e+07	-9.34988e+07
2016-11-18	20000000	2.16	2.92	3.14	3.32	35.1852	45.3704	53.7037	43200000	1.52e+09	1.96e+09	2.32e+09
2016-11-22	12923077	3.53	4.02	3.79	3.52	13.881	7.36544	-0.283286	4.56185e+07	6.33231e+08	3.36e+08	-1.29231e+07
2016-11-22	5681818	11.94	11.8	11.01	11.28	-1.17253	-7.78894	-5.52764	6.78409e+07	-7.95455e+07	-5.28409e+08	-3.75e+08
2016-11-29	1500000	5.01	6.63	6.1	6.56	32.3353	21.7565	30.9381	7515000	2.43e+08	1.635e+08	2.325e+08
2016-11-29	43352727	5.04	5.23	5.13	5.18	3.76984	1.78571	2.77778	2.18498e+08	8.23702e+08	3.90175e+08	6.06938e+08
2016-11-29	40927650	10.76	10.92	10.69	10.68	1.48699	-0.650558	-0.743494	440381514	6.54842e+08	-2.86494e+08	-3.27421e+08
2016-11-30	6053552	4.01	4.08	4.08	4.1	1.74564	1.74564	2.24439	2.42747e+07	4.23749e+07	4.23749e+07	5.4482e+07
2016-12-07	7960000	1.94	1.74	2.64	2.46	-10.3093	36.0825	26.8041	15442400	-1.592e+08	5.572e+08	413920000
2016-12-07	600000	4.41	3.55	3.05	3.21	-19.5011	-30.839	-27.2109	2646000	-5.16e+07	-8.16e+07	-72000000
2016-12-08	1800000	2.85	2.39	2.69	2.76	-16.1404	-5.61404	-3.15789	5130000	-8.28e+07	-2.88e+07	-1.62e+07
2016-12-08	13215205	3.18	3.2	3.1	3.4	0.628931	-2.51572	6.91824	4.20244e+07	2.64304e+07	-1.05722e+08	2.90735e+08
2016-12-28	50000000	0.14	0.23	0.23	0.23	64.2857	64.2857	64.2857	7e+06	450000000	450000000	450000000
2017-02-10	1930000	6.73	6.55	5.35	5.69	-2.67459	-20.5052	-15.4532	12988900	-3.474e+07	-2.6634e+08	-200720000
2017-02-22	14130434	5.13	4.66	5.09	4.84	-9.16179	-0.779727	-5.65302	7.24891e+07	-6.6413e+08	-5.65217e+07	-4.09783e+08
2017-03-16	4800000	1.42	1.43	1.28	1.42	0.704225	-9.85915	0	6816000	4.8e+06	-6.72e+07	0
2017-03-22	3807030	8.53	10.31	9.61	8.85	20.8675	12.6612	3.75147	3.2474e+07	6.77651e+08	4.11159e+08	1.21825e+08
2017-03-23	12399372	5.21	5.9	5.65	6.12	13.2438	8.4453	17.4664	6.46007e+07	8.55557e+08	5.45572e+08	1128342852
2017-03-24	651000	8.26	9.91	10.24	11.28	19.9758	23.9709	36.5617	5377260	1.07415e+08	1.28898e+08	196602000
2017-03-31	26565495	8.36	9.19	8.87	9.21	9.92823	6.10048	10.1675	2.22088e+08	2204936085	1.35484e+09	2.25807e+09
2017-04-03	14828000	3.24	2.96	2.89	2.58	-8.64198	-10.8025	-20.3704	48042720	-4.15184e+08	-5.1898e+08	-9.78648e+08
2017-04-06	8613860	5.6	5.59	5.59	5.75	-0.178571	-0.178571	2.67857	48237616	-8.61386e+06	-8.61386e+06	1.29208e+08
2017-04-06	16000000	2.9	2.83	2.75	2.83	-2.41379	-5.17241	-2.41379	46400000	-1.12e+08	-2.4e+08	-1.12e+08
2017-04-06	9813136	6.54	6.39	6.42	6.57	-2.29358	-1.83486	0.458716	6.41779e+07	-1.47197e+08	-1.17758e+08	2.94394e+07
2017-04-07	1000000	7.5	10.06	9.95	10.51	34.1333	32.6667	40.1333	7500000	2.56e+08	2.45e+08	301000000
2017-04-07	1000000	7.5	10.06	9.95	10.51	34.1333	32.6667	40.1333	7500000	2.56e+08	2.45e+08	301000000
2017-04-25	2600000	1.05	0.63	0.66	0.56	-40	-37.1429	-46.6667	2730000	-109200000	-1.014e+08	-127400000
2017-05-05	535000	2.39	2.26	2.01	1.8	-5.43933	-15.8996	-24.6862	1278650	-6.955e+06	-2.033e+07	-3.1565e+07
2017-05-09	1350000	2.25	2.5	2.57	2.37	11.1111	14.2222	5.33333	3037500	33750000	4.32e+07	1.62e+07
2017-05-11	17251180	7.82	7.91	8.18	8.06	1.1509	4.60358	3.06905	1.34904e+08	1.55261e+08	6.21042e+08	4.14028e+08
2017-05-11	17598411	6.19	7.31	7.35	7.74	18.0937	18.7399	25.0404	1.08934e+08	1.97102e+09	2.04142e+09	2.72775e+09
2017-05-18	7700000	1.48	1.97	4.53	3.17	33.1081	206.081	114.189	11396000	3.773e+08	2348500000	1301300000
2017-05-19	73439120	6.3	7.67	7.65	8.97	21.746	21.4286	42.381	462666456	1.00612e+10	9.91428e+09	1.96082e+10
2017-05-23	36262500	6.43	7.35	7.51	8.06	14.3079	16.7963	25.3499	233167875	3336150000	3.91635e+09	5.91079e+09
2017-05-24	46666667	3.6	3.56	3.55	3.58	-1.11111	-1.38889	-0.555556	1.68e+08	-1.86667e+08	-2.33333e+08	-9.33333e+07
2017-05-26	663534	4.64	4.64	4.22	4.68	0	-9.05172	0.862069	3.0788e+06	0	-2.78684e+07	2.65414e+06
2017-05-30	1150000	2.29	3.28	2.81	2.69	43.2314	22.7074	17.4672	2633500	1.1385e+08	5.98e+07	4.6e+07
2017-05-31	26015604	7.14	9.22	9.12	9.6	29.1317	27.7311	34.4538	1.85751e+08	5.41125e+09	5151089592	6399838584
2017-06-08	8199057	7.73	8.59	9.46	9.35	11.1255	22.3803	20.9573	6.33787e+07	7.05119e+08	1.41844e+09	1.32825e+09
2017-06-12	26845638	9.21	9.47	9.25	9.54	2.82302	0.434311	3.58306	2.47248e+08	6.97987e+08	1.07383e+08	8.85906e+08
2017-06-15	366666	22.49	22.44	22.58	22.98	-0.222321	0.400178	2.17875	8.24632e+06	-1.83333e+06	3.29999e+06	1.79666e+07
2017-06-19	5128205	2.23	2.71	2.53	2.63	21.5247	13.4529	17.9372	1.14359e+07	246153840	1.53846e+08	2.05128e+08
2017-06-20	17241379	3.53	3.65	3.35	3.49	3.39943	-5.09915	-1.13314	6.08621e+07	2.06897e+08	-3.10345e+08	-6.89655e+07
2017-06-20	10460667	5.47	5.87	6.16	6.08	7.31261	12.6143	11.1517	5.72198e+07	4.18427e+08	7.21786e+08	6.38101e+08
2017-06-21	3594331	1.2	1.7	3.14	2.24	41.6667	161.667	86.6667	4.3132e+06	1.79717e+08	6.973e+08	3.7381e+08
2017-06-21	122286379	3.64	3.28	3.5	3.74	-9.89011	-3.84615	2.74725	4.45122e+08	-4.40231e+09	-1.71201e+09	1.22286e+09
2017-06-22	2600000	0.62	0.84	1.31	1.83	35.4839	111.29	195.161	1612000	5.72e+07	179400000	314600000
2017-07-14	5876530	4.33	3.96	3.94	3	-8.54503	-9.00693	-30.7159	2.54454e+07	-2.17432e+08	-2.29185e+08	-7.81578e+08
2017-09-13	3400000	0.62	1.25	1.32	1.44	101.613	112.903	132.258	2108000	214200000	2.38e+08	278800000
2017-09-14	4645000	2.43	5.11	5.42	5.21	110.288	123.045	114.403	11287350	1.24486e+09	1.38885e+09	1.29131e+09
2017-10-02	1043478	14.7	13.71	13.7	13.95	-6.73469	-6.80272	-5.10204	1.53391e+07	-1.03304e+08	-104347800	-78260850
2017-09-27	11608581	2.89	3.15	3.13	3.02	8.99654	8.3045	4.49827	3.35488e+07	3.01823e+08	2.78606e+08	1.50912e+08
2017-09-28	36923085	13.55	13.11	13.93	13.37	-3.24723	2.80443	-1.32841	5.00308e+08	-1.62462e+09	1.40308e+09	-6.64616e+08
2017-10-02	2030000	0.78	2.04	1.59	1.29	161.538	103.846	65.3846	1583400	255780000	164430000	103530000
2017-10-05	12857264	6.88	7.94	7.58	7.41	15.407	10.1744	7.70349	8.8458e+07	1.36287e+09	9.00008e+08	6.81435e+08
2017-10-05	2225000	0.72	1.38	1.48	1.69	91.6667	105.556	134.722	1602000	1.4685e+08	169100000	215825000
2017-10-09	17092310	6.16	6.65	6.41	6.2	7.95455	4.05844	0.649351	1.05289e+08	8.37523e+08	427307750	6.83692e+07
2017-10-09	14372529	3.07	3.41	3.32	3.14	11.0749	8.14332	2.28013	4.41237e+07	4.88666e+08	3.59313e+08	1.00608e+08
2017-10-10	78092792	11.53	12.02	12.15	11.67	4.24978	5.37728	1.21422	9.0041e+08	3.82655e+09	4.84175e+09	1.0933e+09
2017-10-11	6451614	3.85	5.48	6.4	7.54	42.3377	66.2338	95.8442	2.48387e+07	1.05161e+09	1645161570	2380645566
2017-10-11	1000000	2.74	3.53	3.48	4.38	28.8321	27.0073	59.854	2740000	7.9e+07	7.4e+07	1.64e+08
2017-10-12	29166666	2.96	3.62	3.3	3.04	22.2973	11.4865	2.7027	8.63333e+07	1.925e+09	9.91667e+08	2.33333e+08
2017-10-20	1666667	2.21	1.23	1.3	0.99	-44.3439	-41.1765	-55.2036	3.68333e+06	-163333366	-1.51667e+08	-203333374
2017-10-25	17855000	1.75	1.72	1.71	1.91	-1.71429	-2.28571	9.14286	31246250	-5.3565e+07	-7.142e+07	2.8568e+08
2017-10-27	2350000	0.93	0.87	0.92	0.77	-6.45161	-1.07527	-17.2043	2185500	-1.41e+07	-2.35e+06	-3.76e+07
2017-11-06	41935000	1.91	1.83	1.76	1.63	-4.18848	-7.8534	-14.6597	80095850	-3.3548e+08	-6.29025e+08	-1.17418e+09
2017-11-06	1450000	0.82	0.95	0.95	0.95	15.8537	15.8537	15.8537	1189000	18850000	1.885e+07	1.885e+07
2017-11-13	3378175	7.41	8.39	8.47	8.01	13.2254	14.305	8.09717	2.50323e+07	3.31061e+08	3.58087e+08	2.0269e+08
2017-11-15	7500000	12.66	12.76	12.66	11.71	0.789889	0	-7.50395	94950000	7.5e+07	0	-7.125e+08
2017-11-16	600000	3.93	2.03	1.9	1.85	-48.3461	-51.6539	-52.9262	2358000	-1.14e+08	-121800000	-1.248e+08
2017-11-21	6444444	5.34	4.82	4.23	3.34	-9.73783	-20.7865	-37.4532	3.44133e+07	-3.35111e+08	-7.15333e+08	-1.28889e+09
2017-11-23	7000000	15.6	15.43	15.66	15.61	-1.08974	0.384615	0.0641026	109200000	-1.19e+08	4.2e+07	7e+06
2017-11-24	6000000	3.02	4.6	3.79	3.74	52.3179	25.4967	23.8411	18120000	9.48e+08	4.62e+08	4.32e+08
2017-11-24	1705427	1.56	1.29	1.3	1.32	-17.3077	-16.6667	-15.3846	2.66047e+06	-46046529	-4.43411e+07	-40930248
2017-11-30	1628571	4.18	4.57	4.45	4.62	9.33014	6.45933	10.5263	6.80743e+06	6.35143e+07	4.39714e+07	7.16571e+07
2017-12-05	2688000	0.45	0.39	0.34	0.63	-13.3333	-24.4444	40	1209600	-16128000	-2.9568e+07	48384000
2017-12-05	3500000	0.77	1.05	1.12	1.32	36.3636	45.4545	71.4286	2695000	9.8e+07	1.225e+08	192500000
2017-12-06	6150000	0.77	0.72	0.74	0.69	-6.49351	-3.8961	-10.3896	4735500	-3.075e+07	-1.845e+07	-4.92e+07
2017-12-07	2062623	6.47	6.38	6.63	6.78	-1.39104	2.47295	4.79134	1.33452e+07	-1.85636e+07	3.3002e+07	6.39413e+07
2017-12-08	11345461	5.21	4.55	4.35	4.97	-12.6679	-16.5067	-4.60653	5.91099e+07	-7.488e+08	-9.7571e+08	-2.72291e+08
2017-12-08	3000906	0.95	1.02	1.15	1.53	7.36842	21.0526	61.0526	2.85086e+06	2.10063e+07	6.00181e+07	1.74053e+08
2017-12-11	4890474	5.88	6.06	6.13	7.17	3.06122	4.2517	21.9388	2.8756e+07	8.80285e+07	122261850	6.30871e+08
2017-12-15	2000000	0.35	0.36	0.35	0.3	2.85714	1.58603e-14	-14.2857	700000	2e+06	1.11022e-08	-1e+07
2017-12-21	200000	2.98	2.62	2.86	2.37	-12.0805	-4.02685	-20.4698	596000	-7.2e+06	-2.4e+06	-1.22e+07
2018-01-19	1038855	2.79	2.64	2.5	2.03	-5.37634	-10.3943	-27.2401	2.89841e+06	-1.55828e+07	-3.01268e+07	-7.8953e+07
2018-02-01	520000	12.26	13.46	13.66	13.39	9.78793	11.4192	9.21697	6375200	6.24e+07	7.28e+07	5.876e+07
2018-02-26	1400000	6.82	5.4	5.47	5.46	-20.8211	-19.7947	-19.9413	9548000	-198800000	-1.89e+08	-1.904e+08
2018-03-05	2083334	2.91	2.93	2.67	2.34	0.687285	-8.24742	-19.5876	6.0625e+06	4.16667e+06	-5e+07	-1.1875e+08
2018-03-20	39186081	4	4	4.09	4.24	0	2.25	6	156744324	0	3.52675e+08	9.40466e+08
2018-03-21	9368838	6.17	6.21	6.52	6.17	0.648298	5.67261	0	5.78057e+07	3.74754e+07	3.27909e+08	0
2018-03-22	221810344	3.74	3.74	3.85	3.99	0	2.94118	6.68449	8.29571e+08	0	2.43991e+09	5545258600
2018-03-22	17850000	2.54	2.56	2.47	2.43	0.787402	-2.75591	-4.33071	45339000	3.57e+07	-1.2495e+08	-1.9635e+08
2018-03-22	20000000	9.23	9.89	9.87	10.1	7.1506	6.93391	9.42579	184600000	1.32e+09	1.28e+09	1.74e+09
2018-03-26	1050000	4.7	4.29	3.96	4.11	-8.7234	-15.7447	-12.5532	4935000	-4.305e+07	-7.77e+07	-6.195e+07
2018-03-27	29647660	5.77	4.91	4.98	4.29	-14.9047	-13.6915	-25.6499	1.71067e+08	-2.5497e+09	-2.34217e+09	-4.38785e+09
2018-03-29	2507000	1.8	2.17	1.74	1.26	20.5556	-3.33333	-30	4512600	9.2759e+07	-1.5042e+07	-135378000
2018-04-16	1178650	7.3	6.77	6.84	6.21	-7.26027	-6.30137	-14.9315	8604145	-6.24685e+07	-5.42179e+07	-128472850
2018-04-23	2375000	2.62	2.25	2.5	1.92	-14.1221	-4.58015	-26.7176	6222500	-8.7875e+07	-2.85e+07	-1.6625e+08
2018-05-17	4642857	8.02	9.46	10.14	10.02	17.9551	26.4339	24.9377	3.72357e+07	6.68571e+08	9.84286e+08	928571400
2018-06-05	7274991	8.57	8.65	8.74	8.78	0.933489	1.98366	2.45041	6.23467e+07	5.81999e+07	1.23675e+08	1.52775e+08
2018-06-07	20000000	24.51	32.07	32.61	37.37	30.8446	33.0477	52.4684	4.902e+08	15120000000	1.62e+10	2.572e+10
2018-06-08	12174485	6.2	7.74	7.52	8.08	24.8387	21.2903	30.3226	75481807	1874870690	1.60703e+09	2288803180
2018-06-14	56867351	9.83	9.9335	10.5	10.74	1.0529	6.81587	9.25738	5.59006e+08	5.88577e+08	3.81011e+09	5.17493e+09
2018-06-18	6038819	5.81	6.05	5.97	6.09	4.13081	2.75387	4.81928	3.50855e+07	1.44932e+08	9.66211e+07	1.69087e+08
2018-06-19	10003860	5.28	5.31	5.3	5.42	0.568182	0.378788	2.65152	5.28204e+07	3.00116e+07	2.00077e+07	1.40054e+08
2018-06-20	824175	14.13	13.39	13.8	13.65	-5.23708	-2.33546	-3.39703	1.16456e+07	-6.0989e+07	-2.71978e+07	-3.95604e+07
2018-06-25	13409091	1.38	2.1	2.11	4.38	52.1739	52.8986	217.391	1.85045e+07	9.65455e+08	9.78864e+08	4.02273e+09
2018-06-27	3654555	1.19329	0.58	0.57	0.47	-51.3948	-52.2329	-60.6131	4.36094e+06	-2.2413e+08	-2.27784e+08	-2.6433e+08
2018-06-28	14444444	4.99	5.04	5.19	5.93	1.002	4.00802	18.8377	7.20778e+07	7.22222e+07	2.88889e+08	1.35778e+09
2018-08-28	2500000	1.26	0.97	0.75	0.82	-23.0159	-40.4762	-34.9206	3150000	-72500000	-127500000	-1.1e+08
2018-09-27	2600000	5.65	6.13	5.75	5.5	8.49558	1.76991	-2.65487	14690000	1.248e+08	2.6e+07	-3.9e+07
2018-09-28	4245283	13.87	14.27	14.16	13.69	2.88392	2.09084	-1.29776	5.88821e+07	1.69811e+08	1.23113e+08	-7.64151e+07
2018-10-12	2113000	1.36	4.19	3.43	2.74	208.088	152.206	101.471	2873680	5.97979e+08	4.37391e+08	291594000
2018-10-16	1750000	0.65	0.52	0.5	0.39	-20	-23.0769	-40	1137500	-22750000	-26250000	-45500000
2018-11-06	7046157	0.22	0.1	0.09	0.07	-54.5455	-59.0909	-68.1818	1.55015e+06	-84553884	-91600041	-1.05692e+08
2018-11-21	4032258	1.33	1.45	1.32	1.2	9.02256	-0.75188	-9.77444	5.3629e+06	4.83871e+07	-4.03226e+06	-5.24194e+07
2018-11-29	4500000	7.97	8.26	8.04	8.01	3.63864	0.878294	0.501882	35865000	1.305e+08	3.15e+07	1.8e+07
2018-12-04	7222000	4.99	4.75	4.81	4.88	-4.80962	-3.60721	-2.20441	36037780	-1.73328e+08	-1.29996e+08	-7.9442e+07
2018-12-05	11000000	2.45	1.71	1.6	1.53	-30.2041	-34.6939	-37.551	2.695e+07	-8.14e+08	-9.35e+08	-1.012e+09
2018-12-06	4428261	8.01	8.36	8.72	8.83	4.36954	8.86392	10.2372	3.54704e+07	1.54989e+08	3.14407e+08	3.63117e+08
2018-12-06	8088235	7.57	7.26	7.4	6.91	-4.09511	-2.24571	-8.71863	6.12279e+07	-2.50735e+08	-1.375e+08	-5.33824e+08
2018-12-13	2540527	0.69	0.6	0.63	0.71	-13.0435	-8.69565	2.89855	1.75296e+06	-2.28647e+07	-1.52432e+07	5.08105e+06
2019-01-21	6000000	2.34	2.2	2.15	2.08	-5.98291	-8.11966	-11.1111	14040000	-8.4e+07	-114000000	-1.56e+08
2019-02-28	2118714	1.73	2.72	2.77	3.44	57.2254	60.1156	98.8439	3.66538e+06	2.09753e+08	2.20346e+08	3.623e+08
2019-03-05	2962777	1.09	1.06694	0.962752	1.02242	-2.1156	-11.6741	-6.19963	3.22943e+06	-6.83216e+06	-3.77007e+07	-2.00213e+07
2019-04-09	36893081	9.12	10.71	10.24	10.01	17.4342	12.2807	9.75877	3.36465e+08	5.866e+09	4.13203e+09	3.28348e+09
2019-04-11	43513472	4.63	4.64	4.64	4.46	0.215983	0.215983	-3.67171	2.01467e+08	4.35135e+07	4.35135e+07	-7.39729e+08
2019-05-29	11840000	3.57	3.53896	3.58738	3.6936	-0.869468	0.486787	3.46231	42268800	-3.67514e+07	2.05759e+07	1.46348e+08
2019-06-05	14500000	9.53	10.83	11.19	12.46	13.6411	17.4187	30.745	138185000	1.885e+09	2.407e+09	4.2485e+09
2019-06-14	8420751	5.17	6.86	7.22	7.67	32.6886	39.6518	48.3559	4.35353e+07	1.42311e+09	1726253955	2.10519e+09
2019-06-14	15000000	2.41	2.32	2.42	2.48	-3.73444	0.414938	2.90456	36150000	-1.35e+08	1.5e+07	1.05e+08
2019-06-18	23157418	2.17	2.45	2.35	2.28	12.9032	8.29493	5.06912	5.02516e+07	6.48408e+08	4.16834e+08	2.54732e+08
