# Supplementary material for: Latent class analysis of IPOs in the Nordics
Source: PLoS One. 2021 Nov 3;16(11):e0259510. doi: 10.1371/journal.pone.0259510 (PMC8565723; doi:10.1371/journal.pone.0259510)
Supplement: S1 Data — (ZIP) [file pone.0259510.s001.zip › Supporting Information (210922)/Dataset Stata.xlsx]

## Sheet: Stata
Shares Offered	Offer Price (USD)	Offer Size (MUSD)	log Offer Size	Price 1 Day After Offer (USD)	Price 1 Week After Offer (USD)	Price 4 Weeks After Offer (USD)	FD Return	log(FD Return + 1)	FW Return	log(FW Return + 1)	FM Return	log(FM Return + 1)	Date	Market Return	log(Market Return + 1)	Year	Country	Exchange	Sector
27500000	2.06	56.65	1.7532	1.9	1.84	1.41	-7.76699	-0.0808521	-10.6796	-0.11294	-31.5534	-0.379116	2009-11-27	0.45735	0.00456307	2009	Denmark	OMX Copen	Industrials
12086899	4.52	54.6328	1.73745	4.41	4.1	4.11	-2.43363	-0.0246373	-9.29204	-0.097525	-9.0708	-0.095089	2010-02-03	-0.20352	-0.00203727	2010	Norway	Oslo Axess	Energy
1580000	0.88	1.3904	0.14314	0.97	0.98	1.08	10.2273	0.0973742	11.3636	0.107631	22.7273	0.204794	2010-03-08	0.533029	0.00531613	2010	Sweden	Aktietorgt	Industrials
10730000	7.64	81.9772	1.91369	7.49	7.49	7.38	-1.96335	-0.0198288	-1.96335	-0.0198288	-3.40314	-0.034624	2010-03-23	0.852734	0.00849119	2010	Sweden	OMX Stock	Utilities
6000000	4.14	24.84	1.39515	4.18	4.21	3.79	0.966184	0.00961546	1.69082	0.0167669	-8.45411	-0.0883298	2010-03-26	-1.01981	-0.0102504	2010	Norway	Oslo	Industrials
3400000	0.33	1.122	0.0499929	0.12	0.17	0.3	-63.6364	-1.0116	-48.4848	-0.663294	-9.09091	-0.0953102	2010-05-17	0.677219	0.00674936	2010	Sweden	Aktietorgt	Technology
6250000	0.19	1.1875	0.0746336	0.16	0.13	0.14	-15.7895	-0.17185	-31.5789	-0.37949	-26.3158	-0.305382	2010-04-23	2.74284	0.027059	2010	Sweden	Aktietorgt	Healthcare
850000	0.84	0.714	-0.146302	0.53	0.52	0.58	-36.9048	-0.460525	-38.0952	-0.479573	-30.9524	-0.370374	2010-04-26	0.101235	0.00101184	2010	Sweden	Aktietorgt	Consumer Non-Cyclicals
1600000	0.8466	1.35456	0.131798	0.79	0.78	0.58	-6.68557	-0.0691954	-7.86676	-0.0819344	-31.4907	-0.3782	2010-04-28	0.00479469	4.79458e-05	2010	Sweden	Aktietorgt	Technology
160000	3.45	0.552	-0.258061	2.35	3.11	3.2	-31.8841	-0.383959	-9.85507	-0.103752	-7.24638	-0.0752234	2010-04-30	-0.743099	-0.00745874	2010	Sweden	Aktietorgt	Technology
1000000	0.83	0.83	-0.0809219	0.47	0.36	0.34	-43.3735	-0.568693	-56.6265	-0.835322	-59.0361	-0.89248	2010-04-30	-0.743099	-0.00745874	2010	Sweden	Aktietorgt	Energy
291146	3.58	1.0423	0.0179939	2.72	2.46	2.6	-24.0223	-0.274731	-31.2849	-0.375201	-27.3743	-0.319851	2010-05-12	1.67956	0.0166561	2010	Norway	Oslo	Energy
695700	0.65	0.452205	-0.344665	0.63	0.61	0.64	-3.07692	-0.0312525	-6.15385	-0.0635134	-1.53846	-0.0155042	2010-05-17	0.677219	0.00674936	2010	Sweden	Aktietorgt	Industrials
4145500	0.23	0.953465	-0.0206952	0.33	0.34	0.35	43.4783	0.361013	47.8261	0.390866	52.1739	0.419854	2010-05-19	-3.13372	-0.0318387	2010	Sweden	Aktietorgt	Technology
5000000	0.64	3.2	0.50515	0.73	0.75	0.92	14.0625	0.131576	17.1875	0.158605	43.75	0.362905	2010-05-28	0.0582495	0.000582325	2010	Sweden	FirNoStock	Industrials
25661815	5.85	150.122	2.17644	6.19	5.95	5.85	5.81197	0.0564934	1.7094	0.0169496	0	0	2010-06-01	0.0632247	0.000632047	2010	Sweden	OMX Stock	Consumer Cyclicals
55770732	14.72	820.945	2.91431	15.58	16.12	16.46	5.84239	0.0567809	9.51087	0.0908536	11.8207	0.111726	2010-06-03	2.57164	0.0253913	2010	Denmark	OMX Copen	Consumer Non-Cyclicals
4687500	0.49	2.29688	0.361137	0.42	0.44	0.39	-14.2857	-0.154151	-10.2041	-0.107631	-20.4082	-0.228259	2010-06-04	-1.88745	-0.0190549	2010	Norway	Oslo	Technology
2150000	0.28	0.602	-0.220404	0.58	0.5	0.43	107.143	0.728239	78.5714	0.579818	53.5714	0.428996	2010-06-09	2.55556	0.0252345	2010	Sweden	Aktietorgt	Healthcare
60000000	3.78	226.8	2.35564	1.93	1.85	3.42	-48.9418	-0.672204	-51.0582	-0.714538	-9.52381	-0.100083	2010-06-16	-0.882235	-0.0088615	2010	Norway	Oslo	Industrials
16542578	4.14	68.4863	1.8356	4.12	4.03	4.09	-0.483092	-0.00484262	-2.657	-0.0269294	-1.20773	-0.0121508	2010-06-17	0.074589	0.000745612	2010	Sweden	OMX Stock	Consumer Cyclicals
60809099	3.38	205.535	2.31289	3.09	3.26	3.48	-8.57988	-0.0897046	-3.5503	-0.0361485	2.95858	0.0291566	2010-06-29	-5.17779	-0.0531666	2010	Norway	Oslo	Consumer Non-Cyclicals
740000	1.32	0.9768	-0.0101943	0.4	0.42	0.37	-69.697	-1.19392	-68.1818	-1.14513	-71.9697	-1.27188	2010-07-07	1.09173	0.0108581	2010	Sweden	Aktietorgt	Telecommunications Services
3617200	0.85	3.07462	0.487791	0.66	0.67	0.64	-22.3529	-0.252997	-21.1765	-0.237959	-24.7059	-0.283768	2010-09-27	0.309096	0.0030862	2010	Norway	Oslo	Healthcare
2000000	0.67	1.34	0.127105	0.69	0.65	0.75	2.98507	0.0294139	-2.98507	-0.0303053	11.9403	0.112795	2010-09-29	-0.520733	-0.00522094	2010	Sweden	Aktietorgt	Healthcare
47409927	39	1848.99	3.26693	47.66	47.51	49.23	22.2051	0.200531	21.8205	0.197379	26.2308	0.232942	2010-10-05	0.89629	0.00892297	2010	Denmark	OMX Copen	Consumer Cyclicals
120000000	6.73	807.6	2.9072	7.24	7.11	8.73	7.57801	0.0730461	5.64636	0.0549271	29.7177	0.26019	2010-10-22	-0.476685	-0.00477824	2010	Norway	Oslo	Energy
1379310	8.75	12.069	1.08167	7.32	7.15	6.4	-16.3429	-0.178443	-18.2857	-0.201941	-26.8571	-0.312756	2010-11-02	0.448845	0.00447841	2010	Sweden	FirNoStock	Healthcare
1600000	0.67	1.072	0.0301948	1.05	1.02	1.02	56.7164	0.449268	52.2388	0.42028	52.2388	0.42028	2010-11-08	0.602536	0.00600728	2010	Sweden	Aktietorgt	Industrials
7358000	0.13	0.95654	-0.0192969	0.13	0.09	0.14	0	0	-30.7692	-0.367725	7.69231	0.074108	2010-12-03	0.353554	0.00352931	2010	Sweden	Aktietorgt	Technology
2508407	0.44	1.1037	0.0428507	0.97	0.82	0.89	120.455	0.790521	86.3636	0.62253	102.273	0.704447	2010-12-03	0.353554	0.00352931	2010	Sweden	Aktietorgt	Industrials
181650000	9.79	1778.35	3.25002	9.8	9.71	9.66	0.102145	0.00102093	-0.81716	-0.00820517	-1.32789	-0.0133678	2010-12-09	-0.322005	-0.00322525	2010	Norway	Oslo	Financials
3600000	1.09	3.924	0.593729	0.68	0.69	1.08	-37.6147	-0.47184	-36.6972	-0.457241	-0.917431	-0.00921666	2011-01-31	-0.397638	-0.00398431	2011	Sweden	FirNoStock	Healthcare
4926316	3.35	16.5032	1.21757	3.57	3.63	3.43	6.56716	0.0636052	8.35821	0.0802723	2.38806	0.0235999	2011-02-21	-0.919593	-0.00923848	2011	Norway	Oslo	Energy
184547368	3.35	618.234	2.79115	3.57	3.63	3.43	6.56716	0.0636052	8.35821	0.0802723	2.38806	0.0235999	2011-02-21	-0.919593	-0.00923848	2011	Norway	Oslo	Energy
4963400	3.75	18.6127	1.26981	3.97	3.98	3.95	5.86667	0.0570103	6.13333	0.059526	5.33333	0.0519597	2011-03-25	0.671704	0.00669459	2011	Norway	Oslo	Consumer Non-Cyclicals
240625000	1.46	351.312	2.54569	0.99	0.84	0.96	-32.1918	-0.388487	-42.4658	-0.55279	-34.2466	-0.419258	2011-04-05	0.0668598	0.000668375	2011	Norway	Oslo	Energy
2200000	0.51	1.122	0.0499929	0.39	0.64	0.54	-23.5294	-0.268264	25.4902	0.227057	5.88235	0.0571584	2011-04-12	-1.47734	-0.0148836	2011	Sweden	Aktietorgt	Healthcare
15200000	6.4	97.28	1.98802	6.25	6.46	6.03	-2.34375	-0.0237165	0.9375	0.00933133	-5.78125	-0.059551	2011-04-13	0.543421	0.00541949	2011	Sweden	OMX Stock	Healthcare
2551724	4.61	11.7634	1.07053	4.54	4.25	3.51	-1.51844	-0.0153008	-7.80911	-0.0813089	-23.8612	-0.272612	2011-05-18	0.0328243	0.000328189	2011	Sweden	OMX Stock	Healthcare
11326483	7.77	88.0068	1.94452	7.75	7.9	7.26	-0.2574	-0.00257732	1.6731	0.0165926	-6.56371	-0.0678903	2011-05-20	0.0788921	0.00078861	2011	Sweden	OMX Stock	Consumer Cyclicals
8888889	8.53	75.8222	1.8798	8.77	8.81	7.7	2.8136	0.0277474	3.28253	0.0322981	-9.73036	-0.102369	2011-05-27	0.764644	0.00761735	2011	Sweden	OMX Stock	Technology
1355932	7.6	10.3051	1.01305	7.22	6.86	7.93	-5	-0.0512933	-9.73684	-0.102441	4.34211	0.0425048	2011-06-16	-0.998733	-0.0100375	2011	Sweden	OMX Stock	Healthcare
16575053	8.39	139.065	2.14322	7.75	7.15	7.2	-7.62813	-0.0793477	-14.7795	-0.159928	-14.1836	-0.152959	2011-06-24	-0.739713	-0.00742463	2011	Norway	Oslo	Energy
512631	8.39	4.30097	0.633567	7.75	7.15	7.2	-7.62813	-0.0793477	-14.7795	-0.159928	-14.1836	-0.152959	2011-06-24	-0.739713	-0.00742463	2011	Norway	Oslo	Energy
17560000	4.79	84.1124	1.92486	4.79	4.74	4.72	0	0	-1.04384	-0.0104933	-1.46138	-0.0147216	2011-06-27	-0.242829	-0.00243125	2011	Denmark	OMX Copen	Financials
7180472	0.69	4.95453	0.695002	0.78	0.61	0.87	13.0435	0.122602	-11.5942	-0.123233	26.087	0.231802	2011-11-30	0.383095	0.00382363	2011	Norway	Oslo	Consumer Non-Cyclicals
1501862	3.31	4.97116	0.696458	3.22	3.17	3.26	-2.71903	-0.0275668	-4.22961	-0.0432166	-1.51057	-0.015221	2012-06-11	-0.583362	-0.0058507	2012	Norway	Oslo	Financials
23529168	3.31	77.8815	1.89143	3.22	3.17	3.26	-2.71903	-0.0275668	-4.22961	-0.0432166	-1.51057	-0.015221	2012-06-11	-0.583362	-0.0058507	2012	Norway	Oslo	Financials
460000	0.63	0.2898	-0.537902	0.68	0.69	0.69	7.93651	0.076373	9.52381	0.0909718	9.52381	0.0909718	2012-06-21	-0.507394	-0.00508686	2012	Sweden	Aktietorgt	Technology
214000	9.02	1.93028	0.28562	3.3204	9.92	3.0702	-63.1885	-0.999359	9.97783	0.0951086	-65.9623	-1.0777	2012-10-09	-0.0252883	-0.000252915	2012	Finland	FinnFirNor	Technology
10530000	3.73	39.2769	1.59414	3.61	3.4	3.18	-3.21716	-0.0327005	-8.84718	-0.0926328	-14.7453	-0.159527	2012-10-18	-0.215954	-0.00216188	2012	Norway	Oslo	Basic Materials
70470000	3.73	262.853	2.41971	3.61	3.4	3.18	-3.21716	-0.0327005	-8.84718	-0.0926328	-14.7453	-0.159527	2012-10-18	-0.215954	-0.00216188	2012	Norway	Oslo	Basic Materials
1206779946	0.06	72.4068	1.85978	0.06	0.06	0.06	0	0	0	0	0	0	2012-11-05	-0.157422	-0.00157546	2012	Denmark	OMX Copen	Healthcare
880000	0.59	0.5192	-0.284665	0.77	1.31	1.97	30.5085	0.266268	122.034	0.79766	233.898	1.20567	2012-11-30	0.0755739	0.000755454	2012	Sweden	Aktietorgt	Industrials
5333333	6.23	33.2267	1.52149	5.88	6.14	5.52	-5.61798	-0.0578196	-1.44462	-0.0145516	-11.3965	-0.120998	2013-03-18	-1.99189	-0.0201199	2013	Denmark	Oslo	Technology
900000	17.1	15.39	1.18724	17.1	17.03	16.75	0	0	-0.409357	-0.00410197	-2.04678	-0.0206802	2013-03-19	-0.344663	-0.00345258	2013	Norway	Oslo Axess	Utilities
220000	17.1	3.762	0.575419	17.1	17.03	16.75	0	0	-0.409357	-0.00410197	-2.04678	-0.0206802	2013-03-19	-0.344663	-0.00345258	2013	Norway	Oslo Axess	Utilities
1500000	0.46	0.69	-0.161151	0.47	0.32	0.38	2.17391	0.0215062	-30.4348	-0.362905	-17.3913	-0.191055	2013-03-25	-0.856983	-0.00860676	2013	Norway	Oslo Axess	Healthcare
20000000	0.69	13.8	1.13988	0.69	0.69	0.7	0	0	0	0	1.44928	0.0143887	2013-04-29	-0.640605	-0.00642666	2013	Norway	Oslo Axess	Energy
33500000	4.47	149.745	2.17535	4.43	4.57	4.72	-0.894855	-0.00898882	2.23714	0.0221248	5.59284	0.0544204	2013-06-27	-0.252888	-0.00253209	2013	Norway	Oslo	Energy
21271185	20.08	427.125	2.63056	20.59	19.88	21.36	2.53984	0.0250812	-0.996016	-0.0100101	6.3745	0.0617957	2013-06-28	-1.2802	-0.0128846	2013	Denmark	OMX Copen	Consumer Cyclicals
53480000	7.02	375.43	2.57453	6.84	6.82	6.92	-2.5641	-0.0259755	-2.849	-0.0289037	-1.4245	-0.0143474	2013-09-26	-0.0935223	-0.000935661	2013	Norway	Oslo	Energy
2520000	7.02	17.6904	1.24774	6.84	6.82	6.92	-2.5641	-0.0259755	-2.849	-0.0289037	-1.4245	-0.0143474	2013-09-26	-0.0935223	-0.000935661	2013	Norway	Oslo	Energy
3000000	13.97	41.91	1.62232	14	14.21	13.88	0.214746	0.00214516	1.71797	0.0170338	-0.644238	-0.00646322	2013-10-04	-0.677951	-0.00680259	2013	Finland	OMXHelsink	Financials
57414970	2.03	116.552	2.06652	2	2.27	2.05	-1.47783	-0.0148886	11.8227	0.111744	0.985222	0.009804	2013-10-21	1.13581	0.0112941	2013	Norway	Oslo	Industrials
100000	5.58	0.558	-0.253366	6.65	6.43	6.3	19.1756	0.175428	15.233	0.141786	12.9032	0.121361	2013-11-21	0.450863	0.00449849	2013	Finland	OMXHelsink	Consumer Cyclicals
3500000	6.24	21.84	1.33925	6.65	6.43	6.3	6.57051	0.0636367	3.04487	0.0299944	0.961538	0.00956945	2013-11-22	0.0148318	0.000148307	2013	Finland	OMXHelsink	Consumer Cyclicals
22000000	4.05	89.1	1.94988	3.93	3.87	3.78	-2.96296	-0.0300775	-4.44444	-0.0454624	-6.66667	-0.0689929	2013-11-28	0.387748	0.00386998	2013	Sweden	OMX Stock	Financials
1363636	3.58	4.88182	0.688581	2.74	2.77	2.9	-23.4637	-0.267405	-22.6257	-0.256515	-18.9944	-0.210652	2013-12-04	-0.762589	-0.00765511	2013	Norway	Oslo Axess	Technology
2400000	9.43	22.632	1.35472	9.2	8.99	7.88	-2.43902	-0.0246926	-4.66596	-0.0477832	-16.4369	-0.179568	2013-12-04	-1.1379	-0.0114443	2013	Denmark	Oslo	Technology
52173914	9.34	487.304	2.6878	9.75	9.61	11.52	4.38972	0.042961	2.89079	0.028498	23.3405	0.209778	2013-12-09	0.874306	0.00870506	2013	Finland	OMX Stock	Consumer Cyclicals
24047820	7.04	169.297	2.22865	7.92	8.12	8.56	12.5	0.117783	15.3409	0.142722	21.5909	0.195492	2014-02-20	0.287743	0.0028733	2014	Sweden	OMX Stock	Industrials
51224907	29.82	1527.53	3.18399	34.83	33.05	34.17	16.8008	0.1553	10.8317	0.102842	14.5875	0.136169	2014-03-12	-1.54496	-0.0155702	2014	Denmark	OMX Copen	Industrials
3400000	0.79	2.686	0.429106	0.74	0.87	0.81	-6.32911	-0.0653828	10.1266	0.0964603	2.53165	0.0250013	2014-03-18	1.0727	0.0106699	2014	Denmark	Aktietorgt	Healthcare
34508879	14.53	501.414	2.7002	15.19	15.27	16.07	4.54233	0.0444218	5.09291	0.0496746	10.5988	0.100739	2014-03-19	0.103747	0.00103694	2014	Sweden	OMX Stock	Financials
18661313	26.78	499.75	2.69875	31.37	32.58	31.8	17.1397	0.158197	21.658	0.196043	18.7453	0.171811	2014-03-26	0.769322	0.00766377	2014	Denmark	OMX Copen	Energy
6973584	5	34.8679	1.54243	4.2	3.9	3.99	-16	-0.174353	-22	-0.248461	-20.2	-0.225647	2014-03-27	-0.38737	-0.00388122	2014	Norway	Oslo	Financials
16785895	12.04	202.102	2.30557	13.35	13.21	13.38	10.8804	0.103282	9.71761	0.0927397	11.1296	0.105527	2014-04-02	0.18109	0.00180926	2014	Sweden	OMX Stock	Healthcare
2425656	31.53	76.4809	1.88355	31.84	31.76	31.31	0.983191	0.00978389	0.729464	0.00726816	-0.697748	-0.00700194	2014-04-04	0.19656	0.00196367	2014	Finland	FinnFirNor	Consumer Cyclicals
56755525	0.53	30.0804	1.47828	0.46	0.45	0.49	-13.2075	-0.141651	-15.0943	-0.163629	-7.54717	-0.0784716	2014-04-07	-1.57163	-0.0158411	2014	Norway	Oslo Axess	Industrials
15384615	6.01	92.4615	1.96596	7	7.31	7.24	16.4725	0.152485	21.6306	0.195819	20.4659	0.186196	2014-04-08	0.310909	0.00310427	2014	Sweden	OMX Stock	Financials
1364770	14.32	19.5435	1.291	14.3312	13.59	13.08	0.0782123	0.000781817	-5.09777	-0.0523229	-8.65922	-0.0905728	2014-05-30	0.0819733	0.000819397	2014	Finland	FinnFirNor	Healthcare
5066379	10.9	55.2235	1.74212	12.63	12.32	12.24	15.8716	0.147312	13.0275	0.122461	12.2936	0.115946	2014-06-11	-0.417431	-0.00418305	2014	Sweden	OMX Stock	Consumer Cyclicals
326923	21.65	7.07788	0.849903	19.04	20.04	18.33	-12.0554	-0.128463	-7.43649	-0.0772752	-15.3349	-0.166466	2014-06-11	-0.428368	-0.00429289	2014	Norway	Oslo	Technology
97754179	8.75	855.349	2.93214	9.27	9.39	9.25	5.94286	0.0577297	7.31429	0.0705916	5.71429	0.0555699	2014-06-16	-0.515772	-0.00517106	2014	Sweden	OMX Stock	Telecommunications Services
10922244	5.72	62.4752	1.79571	4.71	4.87	4.08	-17.6573	-0.194281	-14.8601	-0.160875	-28.6713	-0.337872	2014-06-18	-0.422605	-0.00423501	2014	Sweden	OMX Stock	Healthcare
8104800	3.83	31.0414	1.49194	4.01	4.2	4.04	4.69974	0.0459264	9.66057	0.0922197	5.48303	0.0533799	2014-06-18	1.5629	0.0155081	2014	Norway	Oslo	Industrials
4200000	5.48	23.016	1.36203	5.35	5.42	5.32	-2.37226	-0.0240085	-1.09489	-0.0110093	-2.91971	-0.0296318	2014-06-24	-0.542495	-0.00543972	2014	Norway	Oslo	Industrials
33947459	5.94	201.648	2.30459	7.11	6.85	6.72	19.697	0.179793	15.3199	0.14254	13.1313	0.123379	2014-06-26	-0.588193	-0.00589929	2014	Sweden	OMX Stock	Consumer Non-Cyclicals
3762500	2.92	10.9865	1.04086	0.66	0.62	0.61	-77.3973	-1.4871	-78.7671	-1.54962	-79.1096	-1.56588	2014-07-02	0.730467	0.00727812	2014	Denmark	Oslo Axess	Healthcare
37678668	9.43	355.31	2.55061	8.71	8.69	8	-7.63521	-0.0794243	-7.8473	-0.0817232	-15.1644	-0.164455	2014-09-25	-1.2854	-0.0129374	2014	Sweden	OMX Stock	Consumer Cyclicals
806452	8.53	6.87904	0.837528	10.59	12.37	18.86	24.1501	0.216321	45.0176	0.371685	121.102	0.793454	2014-09-26	0.223245	0.00222996	2014	Sweden	FirNoStock	Industrials
36315790	2.95	107.132	2.02992	2.93	2.86	2.84	-0.677966	-0.00680275	-3.05085	-0.0309835	-3.72881	-0.0380011	2014-10-01	-1.11382	-0.0112007	2014	Norway	Oslo	Industrials
45652174	8.89	405.848	2.60836	9.54	9.43	9.56	7.31159	0.0705664	6.07424	0.058969	7.53656	0.0726607	2014-10-03	-0.349611	-0.00350224	2014	Norway	Oslo	Consumer Cyclicals
44783600	5.89	263.775	2.42123	6.01	5.92	6.12	2.03735	0.0201688	0.509338	0.00508045	3.90492	0.0383061	2014-10-09	-0.714806	-0.00717373	2014	Sweden	OMX Stock	Basic Materials
80468227	9.92	798.245	2.90214	10.21	10.69	10.96	2.92339	0.0288147	7.7621	0.0747558	10.4839	0.0996994	2014-10-16	-2.85177	-0.0289323	2014	Norway	Oslo	Financials
2412539	7.93	19.1314	1.28175	7.77584	7.65	7.61	-1.94402	-0.0196316	-3.5309	-0.0359474	-4.03531	-0.0411899	2014-11-03	-0.660289	-0.00662479	2014	Finland	FinnFirNor	Healthcare
300000	41.16	12.348	1.0916	8.6557	42.29	41.58	-78.9706	-1.55925	2.74538	0.0270837	1.02041	0.0101524	2014-11-11	0.511647	0.00510343	2014	Finland	FinnFirNor	Financials
6813200	12.58	85.7101	1.93303	16.93	16.09	17.44	34.5787	0.296979	27.9014	0.24609	38.6328	0.326658	2014-11-20	-0.301118	-0.00301573	2014	Sweden	OMX Stock	Healthcare
34395900	12.58	432.7	2.63619	16.93	16.09	17.44	34.5787	0.296979	27.9014	0.24609	38.6328	0.326658	2014-11-20	-0.301118	-0.00301573	2014	Sweden	OMX Stock	Healthcare
26086957	9.43	246	2.39094	10.57	11.14	11.33	12.0891	0.114124	18.1336	0.166646	20.1485	0.183558	2014-11-25	0.739398	0.00736678	2014	Sweden	OMX Stock	Consumer Cyclicals
6666667	3.99	26.6	1.42488	4.39	4.36	4.44	10.0251	0.095538	9.27318	0.0886808	11.2782	0.106863	2014-12-02	0.00275856	2.75853e-05	2014	Sweden	OMX Stock	Financials
1134091	5.45	6.1808	0.791044	5.25	5.04	4.86	-3.66972	-0.0373875	-7.52294	-0.0782095	-10.8257	-0.114577	2014-12-04	-0.35879	-0.00359435	2014	Finland	FinnFirNor	Technology
17820158	6.38	113.693	2.05573	6.2	6.35	6.14	-2.82132	-0.0286188	-0.470219	-0.00471328	-3.76176	-0.0383434	2014-12-12	-1.582	-0.0159464	2014	Norway	Oslo	Industrials
37554616	8.25	309.826	2.49112	8.64	9.04	9.05	4.72727	0.0461894	9.57576	0.091446	9.69697	0.0925516	2015-02-05	0.431834	0.00430904	2015	Sweden	OMX Stock	Industrials
500000	4.8	2.4	0.380211	6.59	6.67	6.63	37.2917	0.316937	38.9583	0.329004	38.125	0.322989	2015-02-10	0.71258	0.00710053	2015	Sweden	FirNoStock	Consumer Cyclicals
34277904	5.92	202.925	2.30734	7.1	7.71	6.77	19.9324	0.181758	30.2365	0.264182	14.3581	0.134165	2015-02-12	1.96606	0.0194699	2015	Sweden	OMX Stock	Technology
550000	8.52	4.686	0.670802	8.44	8.36	8.32	-0.938967	-0.00943403	-1.87793	-0.0189579	-2.34742	-0.0237541	2015-02-25	-0.177741	-0.00177899	2015	Finland	FinnFirNor	Consumer Cyclicals
10000000	18.5	185	2.26717	22.87	21.24	23.41	23.6216	0.212055	14.8108	0.138115	26.5405	0.235393	2015-03-05	0.993169	0.0098827	2015	Denmark	OMX Copen	Technology
2036850	2.12	4.31812	0.635295	2.06	1.52	1.79	-2.83019	-0.0287101	-28.3019	-0.332706	-15.566	-0.1692	2015-03-11	1.73213	0.017173	2015	Finland	FirNoStock	Energy
6897817	5.46	37.6621	1.5759	5.37	5.47	5.5	-1.64835	-0.0166209	0.18315	0.00182983	0.732601	0.0072993	2015-03-13	-0.00710419	-7.10444e-05	2015	Finland	FinnFirNor	Healthcare
15622783	9.23	144.198	2.15896	10.33	11.1	11.93	11.9177	0.112593	20.26	0.184486	29.2524	0.256597	2015-03-19	0.207751	0.00207536	2015	Sweden	FirNoStock	Technology
40725246	6.83	278.153	2.44428	7.83	7.74	7.7	14.6413	0.136638	13.3236	0.125077	12.7379	0.119896	2015-03-24	0.17134	0.00171193	2015	Sweden	OMX Stock	Financials
102178	14.43	1.47443	0.168624	16.25	16.42	16.14	12.6126	0.118784	13.7907	0.129191	11.8503	0.111991	2015-03-26	-1.12896	-0.0113538	2015	Finland	OMXHelsink	Industrials
11500000	16.04	184.46	2.2659	16.25	16.42	16.14	1.30923	0.0130073	2.36908	0.0234145	0.623441	0.00621506	2015-03-26	-1.12896	-0.0113538	2015	Finland	OMXHelsink	Industrials
10713507	7.68	82.2797	1.91529	9.04	9.06	8.95	17.7083	0.16304	17.9688	0.16525	16.5365	0.153034	2015-03-26	-1.10836	-0.0111455	2015	Sweden	OMX Stock	Industrials
17901000	2.86	51.1969	1.70924	4.53	4.36	4.66	58.3916	0.4599	52.4476	0.42165	62.9371	0.488194	2015-04-22	0.679754	0.00677454	2015	Sweden	OMX Stock	Technology
7657472	6.32	48.3952	1.6848	6.88	6.65	6.82	8.86076	0.0848994	5.22152	0.0508976	7.91139	0.0761403	2015-05-20	0.840947	0.0083743	2015	Finland	FinnFirNor	Industrials
10600000	10.3	109.18	2.03814	12.15	13	12.5	17.9612	0.165185	26.2136	0.232805	21.3592	0.193585	2015-05-21	-0.0267089	-0.000267124	2015	Norway	Oslo	Industrials
3300000	5.88	19.404	1.28789	5.89	5.54	5.19	0.170068	0.00169924	-5.78231	-0.0595623	-11.7347	-0.124823	2015-05-27	1.5618	0.0154973	2015	Sweden	FirNoStock	Healthcare
200000	11.85	2.37	0.374748	1.28	1.33	1.22	-89.1983	-2.22547	-88.7764	-2.18715	-89.7046	-2.27348	2015-06-02	-0.663195	-0.00665404	2015	Sweden	FirNoStock	Technology
8299965	4.59	38.0968	1.58089	4.54	4.46	4.25	-1.08932	-0.010953	-2.83224	-0.0287313	-7.40741	-0.076961	2015-06-04	-1.01542	-0.0102061	2015	Sweden	FirNoStock	Financials
7607076	11.79	89.6874	1.95273	12.9741	14.6933	13.764	10.0433	0.0957033	24.6251	0.22014	16.743	0.154805	2015-06-04	-1.04416	-0.0104965	2015	Finland	OMXHelsink	Healthcare
17054935	1.26	21.4892	1.33222	1.71	1.51	1.71	35.7143	0.305382	19.8413	0.180998	35.7143	0.305382	2015-06-05	0.194376	0.00194187	2015	Norway	Oslo Axess	Healthcare
18181818	6.63	120.545	2.08115	8.36	8.33	7.57	26.0935	0.231854	25.641	0.228259	14.178	0.132588	2015-06-09	-0.108834	-0.00108894	2015	Sweden	OMX Stock	Financials
3333333	2.17	7.23333	0.859338	2.39	2.37	2.22	10.1382	0.0965662	9.21659	0.0881628	2.30415	0.02278	2015-06-09	-0.108834	-0.00108894	2015	Sweden	FirNoStock	Consumer Cyclicals
5217392	6.09	31.7739	1.50207	6.12	5.48	5.36	0.492611	0.00491401	-10.0164	-0.105543	-11.9869	-0.127684	2015-06-11	-0.340913	-0.00341496	2015	Sweden	FirNoStock	Financials
5000000	1.42	7.1	0.851258	1.4	1.52	1.04	-1.40845	-0.0141846	7.04225	0.0680535	-26.7606	-0.311436	2015-06-16	0.111585	0.00111523	2015	Denmark	Oslo Axess	Technology
23700000	11.37	269.469	2.43051	12.31	11.65	11.4	8.26737	0.0794336	2.46262	0.0243279	0.263852	0.00263505	2015-06-16	0.972565	0.00967866	2015	Sweden	OMX Stock	Industrials
58349521	4.65	271.325	2.43349	4.66	4.72	4.35	0.215054	0.00214823	1.50538	0.0149416	-6.45161	-0.0666914	2015-06-16	0.972565	0.00967866	2015	Sweden	OMX Stock	Industrials
57518970	5.5	316.354	2.50017	5.29	5.31	5.1	-3.81818	-0.0389298	-3.45455	-0.0351563	-7.27273	-0.0755076	2015-06-16	0.972565	0.00967866	2015	Sweden	OMX Stock	Financials
54899606	4.19	230.029	2.36178	3.95	3.79	3.98	-5.72792	-0.0589852	-9.54654	-0.100335	-5.01193	-0.0514189	2015-06-17	-0.933493	-0.00937877	2015	Sweden	OMX Stock	Industrials
52173914	13.05	680.87	2.83306	13.2	13.19	12.91	1.14943	0.0114287	1.0728	0.0106708	-1.0728	-0.0107859	2015-06-18	-0.320901	-0.00321417	2015	Sweden	OMX Stock	Consumer Cyclicals
83484444	5.83	486.714	2.68727	5.55	5.26	5.37	-4.80274	-0.0492191	-9.77702	-0.102886	-7.89022	-0.0821891	2015-06-19	0.543791	0.00542318	2015	Norway	Oslo	Consumer Cyclicals
11600699	1.75	20.3012	1.30752	1.26	1.12	1.13	-28	-0.328504	-36	-0.446287	-35.4286	-0.437398	2015-06-25	-0.0260711	-0.000260745	2015	Finland	FinnFirNor	Healthcare
1454546	33.13	48.1891	1.68295	4.62	4.43	4.32	-86.0549	-1.97004	-86.6284	-2.01204	-86.9605	-2.03718	2015-06-26	0.445938	0.00444946	2015	Sweden	FirNoStock	Financials
48122611	5.9	283.923	2.4532	5.85	5.77	7	-0.847458	-0.00851069	-2.20339	-0.0222803	18.6441	0.170958	2015-06-29	-3.01319	-0.0305952	2015	Sweden	OMX Stock	Healthcare
5100000	5.53	28.203	1.4503	5.7	5.67	5.43	3.07414	0.0302784	2.53165	0.0250013	-1.80832	-0.0182487	2015-07-01	1.05547	0.0104994	2015	Finland	OMXHelsink	Consumer Cyclicals
12545711	7.15	89.7018	1.9528	9	9.97	10.61	25.8741	0.230112	39.4406	0.332468	48.3916	0.394685	2015-10-07	-0.352743	-0.00353367	2015	Sweden	OMX Stock	Technology
70548309	4.86	342.865	2.53512	5.26	5.27	5.58	8.23045	0.0790926	8.43621	0.0809919	14.8148	0.13815	2015-10-15	0.77075	0.00767795	2015	Sweden	OMX Stock	Industrials
20645162	3.62	74.7355	1.87353	3.55	3.49	3.48	-1.9337	-0.0195264	-3.59116	-0.0365723	-3.8674	-0.0394417	2015-10-29	-1.34786	-0.0135702	2015	Norway	Oslo	Consumer Cyclicals
74575000	5.43	404.942	2.60739	5.47	5.03	5.01	0.736648	0.00733948	-7.36648	-0.0765191	-7.73481	-0.0805032	2015-10-30	-0.0859428	-0.000859798	2015	Norway	Oslo	Financials
1613000	2.55	4.11315	0.614175	2.54	2.28	1.77	-0.392157	-0.00392928	-10.5882	-0.111918	-30.5882	-0.365114	2015-11-04	1.45809	0.0144756	2015	Sweden	FirNoStock	Technology
1579816	0.86	1.35864	0.133105	0.73	0.76	0.75	-15.1163	-0.163888	-11.6279	-0.123614	-12.7907	-0.136859	2015-11-13	-0.819	-0.00822373	2015	Sweden	FirNoStock	Industrials
86207	6.65	0.573277	-0.241636	5.03	4.76	4.7	-24.3609	-0.279197	-28.4211	-0.334369	-29.3233	-0.347054	2015-11-20	0.601546	0.00599743	2015	Sweden	FirNoStock	Consumer Cyclicals
2100000	7.18	15.078	1.17834	9.18	9.04	8.95	27.8552	0.245728	25.9053	0.23036	24.6518	0.220354	2015-11-23	0.588918	0.0058719	2015	Finland	OMXHelsink	Financials
97756603	5.51	538.639	2.7313	6.29	6.59	6.46	14.1561	0.132396	19.6007	0.178989	17.2414	0.159065	2015-11-23	-0.398851	-0.00399649	2015	Sweden	OMX Stock	Industrials
72000000	5.73	412.56	2.61549	8.03	8.47	8.37	40.1396	0.337469	47.8185	0.390815	46.0733	0.378938	2015-11-27	-0.0183935	-0.000183952	2015	Sweden	OMX Stock	Consumer Non-Cyclicals
45074628	7.71	347.525	2.54099	7.45	7.4	8.03	-3.37224	-0.0343042	-4.02075	-0.0410382	4.15045	0.0406663	2015-12-01	-0.360014	-0.00360664	2015	Sweden	OMX Stock	Consumer Cyclicals
700000	3.45	2.415	0.382917	2.97	2.76	2.85	-13.913	-0.149812	-20	-0.223144	-17.3913	-0.191055	2015-12-01	-0.360014	-0.00360664	2015	Sweden	FirNoStock	Consumer Cyclicals
11142554	6.57	73.2066	1.86455	7.9	9.13	8.76	20.2435	0.184349	38.965	0.329052	33.3333	0.287682	2015-12-02	0.21888	0.00218641	2015	Sweden	OMX Stock	Healthcare
1946320	4.65	9.05039	0.956667	7.52	6.53	10.13	61.7204	0.480699	40.4301	0.33954	117.849	0.778634	2015-12-03	-2.05102	-0.0207235	2015	Sweden	FirNoStock	Consumer Cyclicals
14285715	2.06	29.4286	1.46877	1.55	1.76	1.29	-24.7573	-0.284451	-14.5631	-0.157392	-37.3786	-0.468064	2015-12-04	-1.13751	-0.0114402	2015	Sweden	FirNoStock	Healthcare
4045967	10.39	42.0376	1.62364	10.7771	10.3144	10.2461	3.7257	0.0365797	-0.727623	-0.00730283	-1.38499	-0.0139467	2015-12-10	1.34607	0.0133709	2015	Finland	OMXHelsink	Industrials
35600000	15.11	537.916	2.73071	15.16	14.94	14.86	0.330907	0.0033036	-1.12508	-0.0113146	-1.65453	-0.0166837	2016-02-10	4.77973	0.0466902	2016	Denmark	OMX Copen	Consumer Non-Cyclicals
4000000	8.78	35.12	1.54555	12.56	12.49	12.56	43.0524	0.358041	42.2551	0.352452	43.0524	0.358041	2016-03-15	-1.42116	-0.0143135	2016	Sweden	OMX Stock	Industrials
28447848	3.89	110.662	2.044	4.62	4.55	4.38	18.7661	0.171986	16.9666	0.156718	12.5964	0.11864	2016-03-16	-0.77282	-0.00775821	2016	Sweden	FirNoStock	Technology
3755000	3.61	13.5556	1.13212	4.1936	4.22	4.14	16.1662	0.149852	16.8975	0.156127	14.6814	0.136988	2016-03-18	0.316736	0.00316235	2016	Finland	FinnFirNor	Financials
12622721	7.53	95.0491	1.97795	8.44	8.36	8.66	12.085	0.114087	11.0226	0.104563	15.0066	0.13982	2016-03-21	-0.993258	-0.00998224	2016	Sweden	OMX Stock	Healthcare
13607045	5.75	78.2405	1.89343	6.676	6.86	7.17	16.1043	0.149319	19.3043	0.176508	24.6957	0.220706	2016-04-25	-1.74891	-0.0176438	2016	Finland	OMXHelsink	Consumer Cyclicals
2006592	5.59	11.2168	1.04987	8.05	7.33	7.33	44.0072	0.364693	31.127	0.270996	31.127	0.270996	2016-04-25	-0.486977	-0.00488167	2016	Sweden	FirNoStock	Technology
64933334	6.82	442.845	2.64625	6.97	6.73	6.59	2.19941	0.0217558	-1.31965	-0.0132843	-3.37243	-0.0343061	2016-04-28	0.20407	0.00203862	2016	Sweden	OMX Stock	Financials
23547501	7.68	180.845	2.25731	7.6742	7.68	7.51	-0.0755208	-0.000755494	0	0	-2.21354	-0.0223841	2016-04-29	-1.09215	-0.0109815	2016	Finland	OMXHelsink	Consumer Cyclicals
8518190	6.02	51.2795	1.70994	5.92	5.81	5.87	-1.66113	-0.0167508	-3.48837	-0.0355067	-2.49169	-0.0252326	2016-05-11	-0.484023	-0.00485199	2016	Sweden	OMX Stock	Healthcare
16327400	3.97	64.8198	1.81171	6.57	6.95	5.97	65.4912	0.503748	75.063	0.559976	50.3778	0.407981	2016-05-24	1.35403	0.0134494	2016	Sweden	FirNoStock	Technology
8000000	1.51	12.08	1.08207	1.09	1.5	1.73	-27.8146	-0.325932	-0.662252	-0.00664454	14.5695	0.136012	2016-06-01	-0.92955	-0.00933897	2016	Sweden	FirNoStock	Industrials
69416666	1.48	102.737	2.01173	1.54	1.44	1.4	4.05405	0.0397403	-2.7027	-0.027399	-5.40541	-0.0555699	2016-06-07	1.3555	0.0134639	2016	Norway	Oslo	Financials
14450362	8.69	125.574	2.0989	8.55	8.25	7.96	-1.61105	-0.0162417	-5.06329	-0.0519597	-8.40046	-0.0877439	2016-06-09	-1.28462	-0.0129294	2016	Sweden	OMX Stock	Consumer Cyclicals
72608861	35.77	2597.22	3.41451	38.13	37.87	36.71	6.59771	0.0638918	5.87084	0.0570497	2.6279	0.0259396	2016-06-09	-0.302336	-0.00302794	2016	Denmark	OMX Copen	Energy
3416613	6.02	20.568	1.31319	6.05	6.43	6.04	0.498339	0.00497101	6.81063	0.0658873	0.332226	0.00331675	2016-06-10	-2.15327	-0.021768	2016	Sweden	FirNoStock	Technology
800000	6.05	4.84	0.684845	9.45	9.33	8.99	56.1983	0.445956	54.2149	0.433177	48.595	0.396055	2016-06-13	-1.47755	-0.0148857	2016	Norway	Oslo	Financials
5661553	86.94	492.215	2.69216	10.24	9.5	9.25	-88.2218	-2.13892	-89.0729	-2.21393	-89.3605	-2.24059	2016-06-13	-1.56267	-0.01575	2016	Sweden	OMX Stock	Financials
23750000	4.81	114.237	2.05781	6.84	6.67	5.66	42.2037	0.352091	38.6694	0.326923	17.6715	0.162727	2016-06-14	-1.5867	-0.0159942	2016	Sweden	OMX Stock	Consumer Non-Cyclicals
14787879	2.27	33.5685	1.52593	1.95	1.78	1.62	-14.0969	-0.15195	-21.5859	-0.243166	-28.6344	-0.337354	2016-06-21	0.605976	0.00604148	2016	Denmark	FirNoStock	Technology
5379157	2.3	12.3721	1.09244	0.42	0.48	0.79	-81.7391	-1.70041	-79.1304	-1.56688	-65.6522	-1.06863	2016-06-21	0.320826	0.00320313	2016	Sweden	FirNoStock	Energy
3050000	0.72	2.196	0.341632	0.79	0.71	0.86	9.72222	0.0927817	-1.38889	-0.0139862	19.4444	0.177681	2016-06-22	0.744465	0.00741707	2016	Sweden	FirNoStock	Healthcare
29761905	0.98	29.1667	1.46489	0.75	0.77	0.65	-23.4694	-0.267479	-21.4286	-0.241162	-33.6735	-0.41058	2016-09-27	0.212242	0.00212017	2016	Sweden	FirNoStock	Healthcare
10012500	6.07	60.7759	1.78373	8.17	7.88	7.16	34.5964	0.29711	29.8188	0.260969	17.9572	0.165151	2016-09-28	0.284267	0.00283864	2016	Sweden	OMX Stock	Consumer Non-Cyclicals
884616	2.92	2.58308	0.412138	6.1	5.92	10.52	108.904	0.736705	102.74	0.706753	260.274	1.28169	2016-10-24	-0.550227	-0.00551746	2016	Sweden	FirNoStock	Healthcare
2513550	8.88	22.3203	1.3487	12.79	12.85	12.55	44.0315	0.364862	44.7072	0.369542	41.3288	0.345919	2016-10-28	0.192922	0.00192736	2016	Sweden	FirNoStock	Financials
130890656	5.11	668.851	2.82533	5.92	5.7	5.7	15.8513	0.147137	11.546	0.109267	11.546	0.109267	2016-10-28	0.192922	0.00192736	2016	Sweden	OMX Stock	Industrials
1177418	3.46	4.07387	0.610007	3.046	2.989	2.6659	-11.9653	-0.127439	-13.6127	-0.14633	-22.9509	-0.260727	2016-11-04	-1.09951	-0.011056	2016	Finland	FinnFirNor	Technology
20000000	2.16	43.2	1.63548	2.92	3.14	3.32	35.1852	0.301475	45.3704	0.374115	53.7037	0.429857	2016-11-18	0.300262	0.00299812	2016	Sweden	FirNoStock	Consumer Cyclicals
12923077	3.53	45.6185	1.65914	4.02	3.79	3.52	13.881	0.129984	7.36544	0.0710681	-0.283286	-0.00283688	2016-11-22	0.437582	0.00436627	2016	Sweden	OMX Stock	Healthcare
5681818	11.94	67.8409	1.83149	11.8	11.01	11.28	-1.17253	-0.0117946	-7.78894	-0.0810902	-5.52764	-0.0568629	2016-11-22	0.437582	0.00436627	2016	Sweden	OMX Stock	Industrials
1500000	5.01	7.515	0.875929	6.63	6.1	6.56	32.3353	0.280169	21.7565	0.196853	30.9381	0.269555	2016-11-29	-0.373469	-0.00374168	2016	Sweden	FirNoStock	Technology
43352727	5.04	218.498	2.33945	5.23	5.13	5.18	3.76984	0.0370052	1.78571	0.0176996	2.77778	0.027399	2016-11-29	-0.962816	-0.00967481	2016	Norway	Oslo	Consumer Non-Cyclicals
40927650	10.76	440.382	2.64383	10.92	10.69	10.68	1.48699	0.0147604	-0.650558	-0.00652683	-0.743494	-0.00746272	2016-11-29	-0.264648	-0.00264998	2016	Finland	OMXHelsink	Telecommunications Services
6053552	4.01	24.2747	1.38515	4.08	4.08	4.1	1.74564	0.0173057	1.74564	0.0173057	2.24439	0.0221957	2016-11-30	0.951485	0.00946987	2016	Sweden	FirNoStock	Industrials
7960000	1.94	15.4424	1.18871	1.74	2.64	2.46	-10.3093	-0.108803	36.0825	0.308091	26.8041	0.237473	2016-12-07	0.789454	0.00786354	2016	Sweden	FirNoStock	Healthcare
600000	4.41	2.646	0.42259	3.55	3.05	3.21	-19.5011	-0.216927	-30.839	-0.368733	-27.2109	-0.317604	2016-12-07	0.789454	0.00786354	2016	Sweden	FirNoStock	Energy
1800000	2.85	5.13	0.710117	2.39	2.69	2.76	-16.1404	-0.176026	-5.61404	-0.0577778	-3.15789	-0.0320883	2016-12-08	1.07716	0.010714	2016	Sweden	FirNoStock	Industrials
13215205	3.18	42.0244	1.6235	3.2	3.1	3.4	0.628931	0.00626961	-2.51572	-0.0254791	6.91824	0.0668942	2016-12-08	1.07716	0.010714	2016	Sweden	OMX Stock	Technology
50000000	0.14	7	0.845098	0.23	0.23	0.23	64.2857	0.496437	64.2857	0.496437	64.2857	0.496437	2016-12-28	0.371786	0.00371096	2016	Norway	Oslo Axess	Technology
1930000	6.73	12.9889	1.11357	6.55	5.35	5.69	-2.67459	-0.0271101	-20.5052	-0.229479	-15.4532	-0.167865	2017-02-10	0.335795	0.00335232	2017	Sweden	FirNoStock	Healthcare
14130434	5.13	72.4891	1.86027	4.66	5.09	4.84	-9.16179	-0.0960902	-0.779727	-0.00782783	-5.65302	-0.0581909	2017-02-22	-0.500601	-0.00501858	2017	Sweden	OMX Stock	Healthcare
4800000	1.42	6.816	0.83353	1.43	1.28	1.42	0.704225	0.00701757	-9.85915	-0.103797	0	0	2017-03-16	0.274405	0.0027403	2017	Sweden	FirNoStock	Healthcare
3807030	8.53	32.474	1.51154	10.31	9.61	8.85	20.8675	0.189525	12.6612	0.119215	3.75147	0.0368281	2017-03-22	-0.42175	-0.00422642	2017	Finland	FinnFirNor	Technology
12399372	5.21	64.6007	1.81024	5.9	5.65	6.12	13.2438	0.124372	8.4453	0.0810757	17.4664	0.160982	2017-03-23	1.17213	0.0116532	2017	Sweden	OMX Stock	Consumer Cyclicals
651000	8.26	5.37726	0.730561	9.91	10.24	11.28	19.9758	0.18212	23.9709	0.214877	36.5617	0.311607	2017-03-24	-0.393365	-0.00394141	2017	Finland	FinnFirNor	Industrials
26565495	8.36	222.088	2.34652	9.19	8.87	9.21	9.92823	0.0946575	6.10048	0.0592164	10.1675	0.0968314	2017-03-31	0.23676	0.00236481	2017	Sweden	OMX Stock	Healthcare
14828000	3.24	48.0427	1.68163	2.96	2.89	2.58	-8.64198	-0.0903841	-10.8025	-0.114317	-20.3704	-0.227784	2017-04-03	-1.02165	-0.010269	2017	Sweden	FirNoStock	Healthcare
8613860	5.6	48.2376	1.68339	5.59	5.59	5.75	-0.178571	-0.00178731	-0.178571	-0.00178731	2.67857	0.0264333	2017-04-06	0.352248	0.00351629	2017	Sweden	OMX Stock	Consumer Cyclicals
16000000	2.9	46.4	1.66652	2.83	2.75	2.83	-2.41379	-0.024434	-5.17241	-0.0531098	-2.41379	-0.024434	2017-04-06	-0.304026	-0.00304489	2017	Norway	Oslo	Healthcare
9813136	6.54	64.1779	1.80739	6.39	6.42	6.57	-2.29358	-0.0232029	-1.83486	-0.018519	0.458716	0.00457667	2017-04-06	0.352248	0.00351629	2017	Sweden	OMX Stock	Financials
1000000	7.5	7.5	0.875061	10.06	9.95	10.51	34.1333	0.293664	32.6667	0.28267	40.1333	0.337424	2017-04-07	0.359324	0.0035868	2017	Sweden	OMX Stock	Consumer Cyclicals
1000000	7.5	7.5	0.875061	10.06	9.95	10.51	34.1333	0.293664	32.6667	0.28267	40.1333	0.337424	2017-04-07	0.359324	0.0035868	2017	Sweden	OMX Stock	Consumer Cyclicals
2600000	1.05	2.73	0.436163	0.63	0.66	0.56	-40	-0.510826	-37.1429	-0.464306	-46.6667	-0.628609	2017-04-25	0.483449	0.00482284	2017	Sweden	FirNoStock	Technology
535000	2.39	1.27865	0.106752	2.26	2.01	1.8	-5.43933	-0.0559286	-15.8996	-0.173159	-24.6862	-0.283507	2017-05-05	0.22645	0.00226194	2017	Sweden	Aktietorgt	Consumer Cyclicals
1350000	2.25	3.0375	0.482516	2.5	2.57	2.37	11.1111	0.105361	14.2222	0.132976	5.33333	0.0519597	2017-05-09	0.830746	0.00827314	2017	Sweden	FirNoStock	Healthcare
17251180	7.82	134.904	2.13003	7.91	8.18	8.06	1.1509	0.0114432	4.60358	0.0450076	3.06905	0.030229	2017-05-11	-0.226037	-0.00226292	2017	Finland	OMXHelsink	Consumer Cyclicals
17598411	6.19	108.934	2.03716	7.31	7.35	7.74	18.0937	0.166308	18.7399	0.171765	25.0404	0.223467	2017-05-11	-0.462522	-0.00463595	2017	Sweden	OMX Stock	Industrials
7700000	1.48	11.396	1.05675	1.97	4.53	3.17	33.1081	0.285991	206.081	1.11868	114.189	0.76169	2017-05-18	-0.804485	-0.00807739	2017	Sweden	FirNoStock	Technology
73439120	6.3	462.666	2.66527	7.67	7.65	8.97	21.746	0.196767	21.4286	0.194156	42.381	0.353336	2017-05-19	0.863014	0.00859311	2017	Sweden	OMX Stock	Industrials
36262500	6.43	233.168	2.36767	7.35	7.51	8.06	14.3079	0.133726	16.7963	0.155261	25.3499	0.225939	2017-05-23	0.767243	0.00764315	2017	Sweden	OMX Stock	Healthcare
46666667	3.6	168	2.22531	3.56	3.55	3.58	-1.11111	-0.0111733	-1.38889	-0.0139862	-0.555556	-0.00557105	2017-05-24	0.514206	0.00512888	2017	Norway	Oslo	Basic Materials
663534	4.64	3.0788	0.488381	4.64	4.22	4.68	0	0	-9.05172	-0.0948792	0.862069	0.00858374	2017-05-26	0.0867565	0.000867189	2017	Finland	FirNoStock	Technology
1150000	2.29	2.6335	0.420533	3.28	2.81	2.69	43.2314	0.359292	22.7074	0.204633	17.4672	0.160989	2017-05-30	0.479806	0.00478658	2017	Sweden	FirNoStock	Technology
26015604	7.14	185.751	2.26893	9.22	9.12	9.6	29.1317	0.255662	27.7311	0.244757	34.4538	0.29605	2017-05-31	-0.0384207	-0.000384281	2017	Sweden	OMX Stock	Technology
8199057	7.73	63.3787	1.80194	8.59	9.46	9.35	11.1255	0.10549	22.3803	0.201964	20.9573	0.190267	2017-06-08	-0.426226	-0.00427137	2017	Finland	OMXHelsink	Consumer Cyclicals
26845638	9.21	247.248	2.39313	9.47	9.25	9.54	2.82302	0.0278391	0.434311	0.0043337	3.58306	0.0352036	2017-06-12	1.06267	0.0105706	2017	Norway	Oslo	Financials
366666	22.49	8.24632	0.91626	22.44	22.58	22.98	-0.222321	-0.00222569	0.400178	0.00399379	2.17875	0.0215535	2017-06-15	-1.43427	-0.0144466	2017	Denmark	OMX Copen	Industrials
5128205	2.23	11.4359	1.05827	2.71	2.53	2.63	21.5247	0.194947	13.4529	0.126218	17.9372	0.164982	2017-06-19	1.06789	0.0106223	2017	Sweden	FirNoStock	Healthcare
17241379	3.53	60.8621	1.78435	3.65	3.35	3.49	3.39943	0.0334293	-5.09915	-0.0523375	-1.13314	-0.0113961	2017-06-20	-0.346559	-0.00347161	2017	Sweden	OMX Stock	Healthcare
10460667	5.47	57.2198	1.75755	5.87	6.16	6.08	7.31261	0.070576	12.6143	0.118798	11.1517	0.105726	2017-06-20	-0.346559	-0.00347161	2017	Sweden	FirNoStock	Financials
3594331	1.2	4.3132	0.634799	1.7	3.14	2.24	41.6667	0.348307	161.667	0.961901	86.6667	0.624154	2017-06-21	-0.187855	-0.00188032	2017	Denmark	OMX Copen	Technology
122286379	3.64	445.122	2.64848	3.28	3.5	3.74	-9.89011	-0.10414	-3.84615	-0.0392207	2.74725	0.0271019	2017-06-21	-0.52886	-0.00530263	2017	Norway	Oslo	Technology
2600000	0.62	1.612	0.207365	0.84	1.31	1.83	35.4839	0.303682	111.29	0.748063	195.161	1.08235	2017-06-22	0.222329	0.00222082	2017	Sweden	Aktietorgt	Technology
5876530	4.33	25.4454	1.40561	3.96	3.94	3	-8.54503	-0.0893235	-9.00693	-0.0943868	-30.7159	-0.366955	2017-07-14	0.264233	0.00263884	2017	Sweden	FirNoStock	Technology
3400000	0.62	2.108	0.323871	1.25	1.32	1.44	101.613	0.701179	112.903	0.755668	132.258	0.842679	2017-09-13	-0.00569573	-5.6959e-05	2017	Sweden	Aktietorgt	Healthcare
4645000	2.43	11.2873	1.05259	5.11	5.42	5.21	110.288	0.743308	123.045	0.802205	114.403	0.762689	2017-09-14	0.473406	0.00472289	2017	Sweden	FirNoStock	Healthcare
1043478	14.7	15.3391	1.1858	13.71	13.7	13.95	-6.73469	-0.069722	-6.80272	-0.0704517	-5.10204	-0.052368	2017-10-02	0.215916	0.00215683	2017	Norway	Oslo	Financials
11608581	2.89	33.5488	1.52568	3.15	3.13	3.02	8.99654	0.086146	8.3045	0.0797765	4.49827	0.0440003	2017-09-27	0.675726	0.00673453	2017	Norway	Oslo	Financials
36923085	13.55	500.308	2.69924	13.11	13.93	13.37	-3.24723	-0.0330112	2.80443	0.0276582	-1.32841	-0.0133732	2017-09-28	0.878899	0.00875059	2017	Finland	OMXHelsink	Technology
2030000	0.78	1.5834	0.199591	2.04	1.59	1.29	161.538	0.961411	103.846	0.712195	65.3846	0.503104	2017-10-02	0.172791	0.00172642	2017	Sweden	Aktietorgt	Consumer Cyclicals
12857264	6.88	88.458	1.94674	7.94	7.58	7.41	15.407	0.143295	10.1744	0.0968945	7.70349	0.0742118	2017-10-05	0.124766	0.00124688	2017	Sweden	OMX Stock	Industrials
2225000	0.72	1.602	0.204663	1.38	1.48	1.69	91.6667	0.650588	105.556	0.720546	134.722	0.853233	2017-10-05	0.124766	0.00124688	2017	Sweden	Aktietorgt	Healthcare
17092310	6.16	105.289	2.02238	6.65	6.41	6.2	7.95455	0.0765401	4.05844	0.0397825	0.649351	0.00647251	2017-10-09	0.0996185	0.000995689	2017	Sweden	OMX Stock	Healthcare
14372529	3.07	44.1237	1.64467	3.41	3.32	3.14	11.0749	0.105035	8.14332	0.0782872	2.28013	0.0225452	2017-10-09	0.173824	0.00173673	2017	Norway	Oslo	Technology
78092792	11.53	900.41	2.95444	12.02	12.15	11.67	4.24978	0.0416196	5.37728	0.0523768	1.21422	0.0120691	2017-10-10	-0.125635	-0.00125714	2017	Finland	OMXHelsink	Healthcare
6451614	3.85	24.8387	1.39513	5.48	6.4	7.54	42.3377	0.353032	66.2338	0.508225	95.8442	0.672149	2017-10-11	-0.160551	-0.0016068	2017	Sweden	FirNoStock	Industrials
1000000	2.74	2.74	0.437751	3.53	3.48	4.38	28.8321	0.25334	27.0073	0.239074	59.854	0.469091	2017-10-11	-0.160551	-0.0016068	2017	Sweden	FirNoStock	Technology
29166666	2.96	86.3333	1.93618	3.62	3.3	3.04	22.2973	0.201285	11.4865	0.108733	2.7027	0.0266682	2017-10-12	0.179692	0.00179531	2017	Sweden	OMX Stock	Healthcare
1666667	2.21	3.68333	0.566241	1.23	1.3	0.99	-44.3439	-0.585978	-41.1765	-0.530628	-55.2036	-0.803043	2017-10-20	1.24715	0.0123943	2017	Sweden	FirNoStock	Technology
17855000	1.75	31.2462	1.4948	1.72	1.71	1.91	-1.71429	-0.0172915	-2.28571	-0.0231224	9.14286	0.0874875	2017-10-25	1.08584	0.0107999	2017	Norway	Oslo	Financials
2350000	0.93	2.1855	0.339551	0.87	0.92	0.77	-6.45161	-0.0666914	-1.07527	-0.0108109	-17.2043	-0.188794	2017-10-27	0.375575	0.00374871	2017	Sweden	FirNoStock	Healthcare
41935000	1.91	80.0958	1.90361	1.83	1.76	1.63	-4.18848	-0.0427873	-7.8534	-0.0817894	-14.6597	-0.158523	2017-11-06	0.310875	0.00310393	2017	Norway	Oslo	Technology
1450000	0.82	1.189	0.0751819	0.95	0.95	0.95	15.8537	0.147158	15.8537	0.147158	15.8537	0.147158	2017-11-06	-0.0900069	-0.000900474	2017	Sweden	Aktietorgt	Technology
3378175	7.41	25.0323	1.3985	8.39	8.47	8.01	13.2254	0.12421	14.305	0.1337	8.09717	0.0778603	2017-11-13	-0.471352	-0.00472467	2017	Finland	FinnFirNor	Technology
7500000	12.66	94.95	1.97749	12.76	12.66	11.71	0.789889	0.00786786	0	0	-7.50395	-0.0780042	2017-11-15	-0.0424097	-0.000424187	2017	Denmark	OMX Copen	Healthcare
600000	3.93	2.358	0.372544	2.03	1.9	1.85	-48.3461	-0.660604	-51.6539	-0.726786	-52.9262	-0.753454	2017-11-16	0.409342	0.00408507	2017	Sweden	Aktietorgt	Energy
6444444	5.34	34.4133	1.53673	4.82	4.23	3.34	-9.73783	-0.102452	-20.7865	-0.233024	-37.4532	-0.469255	2017-11-21	0.807495	0.00804252	2017	Sweden	FirNoStock	Healthcare
7000000	15.6	109.2	2.03822	15.43	15.66	15.61	-1.08974	-0.0109572	0.384615	0.00383878	0.0641026	0.00064082	2017-11-23	-0.3873	-0.00388052	2017	Denmark	OMX Copen	Consumer Cyclicals
6000000	3.02	18.12	1.25816	4.6	3.79	3.74	52.3179	0.420799	25.4967	0.227109	23.8411	0.213829	2017-11-24	0.127126	0.00127046	2017	Sweden	FirNoStock	Technology
1705427	1.56	2.66047	0.424958	1.29	1.3	1.32	-17.3077	-0.190044	-16.6667	-0.182322	-15.3846	-0.167054	2017-11-24	0.127126	0.00127046	2017	Sweden	Nordic MTF	Technology
1628571	4.18	6.80743	0.832983	4.57	4.45	4.62	9.33014	0.089202	6.45933	0.0625928	10.5263	0.100083	2017-11-30	-0.213813	-0.00214042	2017	Sweden	FirNoStock	Technology
2688000	0.45	1.2096	0.0826418	0.39	0.34	0.63	-13.3333	-0.143101	-24.4444	-0.280302	40	0.336472	2017-12-05	-0.212766	-0.00212993	2017	Sweden	Aktietorgt	Healthcare
3500000	0.77	2.695	0.430559	1.05	1.12	1.32	36.3636	0.310155	45.4545	0.374693	71.4286	0.538997	2017-12-05	-0.212766	-0.00212993	2017	Sweden	Aktietorgt	Technology
6150000	0.77	4.7355	0.675366	0.72	0.74	0.69	-6.49351	-0.0671393	-3.8961	-0.0397403	-10.3896	-0.109699	2017-12-06	-1.11073	-0.0111694	2017	Sweden	Aktietorgt	Technology
2062623	6.47	13.3452	1.12532	6.38	6.63	6.78	-1.39104	-0.014008	2.47295	0.0244287	4.79134	0.046801	2017-12-07	-0.605752	-0.00607594	2017	Finland	FinnFirNor	Technology
11345461	5.21	59.1099	1.77166	4.55	4.35	4.97	-12.6679	-0.135453	-16.5067	-0.180404	-4.60653	-0.04716	2017-12-08	0.720945	0.00718359	2017	Sweden	OMX Stock	Technology
3000906	0.95	2.85086	0.454976	1.02	1.15	1.53	7.36842	0.0710959	21.0526	0.191055	61.0526	0.476561	2017-12-08	0.720945	0.00718359	2017	Sweden	FirNoStock	Technology
4890474	5.88	28.756	1.45873	6.06	6.13	7.17	3.06122	0.030153	4.2517	0.041638	21.9388	0.198349	2017-12-11	0.536994	0.00535557	2017	Sweden	FirNoStock	Consumer Cyclicals
2000000	0.35	0.7	-0.154902	0.36	0.35	0.3	2.85714	0.0281709	1.58603e-14	2.22045e-16	-14.2857	-0.154151	2017-12-15	-0.94744	-0.00951957	2017	Sweden	Aktietorgt	Technology
200000	2.98	0.596	-0.224754	2.62	2.86	2.37	-12.0805	-0.128749	-4.02685	-0.0411017	-20.4698	-0.229033	2017-12-21	0.998569	0.00993616	2017	Sweden	Aktietorgt	Technology
1038855	2.79	2.89841	0.462159	2.64	2.5	2.03	-5.37634	-0.0552627	-10.3943	-0.109751	-27.2401	-0.318006	2018-01-19	1.07323	0.0106752	2018	Denmark	FirNoCopen	Financials
520000	12.26	6.3752	0.804494	13.46	13.66	13.39	9.78793	0.0933804	11.4192	0.10813	9.21697	0.0881662	2018-02-01	2.41093	0.0238233	2018	Finland	FinnFirNor	Technology
1400000	6.82	9.548	0.979912	5.4	5.47	5.46	-20.8211	-0.233461	-19.7947	-0.220581	-19.9413	-0.222411	2018-02-26	0.783127	0.00780077	2018	Finland	FinnFirNor	Healthcare
2083334	2.91	6.0625	0.782652	2.93	2.67	2.34	0.687285	0.00684934	-8.24742	-0.0860746	-19.5876	-0.218002	2018-03-05	1.40718	0.0139737	2018	Sweden	FirNoStock	Technology
39186081	4	156.744	2.19519	4	4.09	4.24	0	0	2.25	0.0222506	6	0.0582689	2018-03-20	0.6205	0.00618583	2018	Norway	Oslo	Utilities
9368838	6.17	57.8057	1.76197	6.21	6.52	6.17	0.648298	0.00646206	5.67261	0.0551755	0	0	2018-03-21	0.0930928	0.000930495	2018	Finland	OMXHelsink	Consumer Cyclicals
221810344	3.74	829.571	2.91885	3.74	3.85	3.99	0	0	2.94118	0.0289875	6.68449	0.0647056	2018-03-22	-1.33441	-0.0134339	2018	Norway	Oslo	Basic Materials
17850000	2.54	45.339	1.65647	2.56	2.47	2.43	0.787402	0.00784318	-2.75591	-0.0279459	-4.33071	-0.0442728	2018-03-22	-2.18494	-0.0220916	2018	Sweden	FirNoStock	Industrials
20000000	9.23	184.6	2.26623	9.89	9.87	10.1	7.1506	0.0690651	6.93391	0.0670408	9.42579	0.0900764	2018-03-22	-1.58649	-0.0159921	2018	Finland	OMXHelsink	Consumer Non-Cyclicals
1050000	4.7	4.935	0.693287	4.29	3.96	4.11	-8.7234	-0.0912758	-15.7447	-0.171318	-12.5532	-0.134139	2018-03-26	-1.09637	-0.0110242	2018	Sweden	FirNoStock	Healthcare
29647660	5.77	171.067	2.23317	4.91	4.98	4.29	-14.9047	-0.161398	-13.6915	-0.147242	-25.6499	-0.296385	2018-03-27	0.903387	0.00899331	2018	Sweden	OMX Stock	Consumer Cyclicals
2507000	1.8	4.5126	0.654427	2.17	1.74	1.26	20.5556	0.186941	-3.33333	-0.0339016	-30	-0.356675	2018-03-29	1.53558	0.0152391	2018	Sweden	FirNoStock	Healthcare
1178650	7.3	8.60415	0.934708	6.77	6.84	6.21	-7.26027	-0.0753733	-6.30137	-0.0650866	-14.9315	-0.161713	2018-04-16	-0.314048	-0.00314542	2018	Finland	FinnFirNor	Industrials
2375000	2.62	6.2225	0.793965	2.25	2.5	1.92	-14.1221	-0.152244	-4.58015	-0.0468836	-26.7176	-0.310849	2018-04-23	0.374489	0.0037379	2018	Denmark	FirNoCopen	Industrials
4642857	8.02	37.2357	1.57096	9.46	10.14	10.02	17.9551	0.165134	26.4339	0.23455	24.9377	0.222645	2018-05-17	1.04102	0.0103564	2018	Sweden	FirNoStock	Technology
7274991	8.57	62.3467	1.79481	8.65	8.74	8.78	0.933489	0.00929159	1.98366	0.0196425	2.45041	0.0242087	2018-06-05	-0.363002	-0.00363662	2018	Sweden	OMX Stock	Technology
20000000	24.51	490.2	2.69037	32.07	32.61	37.37	30.8446	0.26884	33.0477	0.285538	52.4684	0.421787	2018-06-07	-0.810601	-0.00813904	2018	Denmark	OMX Copen	Technology
12174485	6.2	75.4818	1.87784	7.74	7.52	8.08	24.8387	0.221852	21.2903	0.193017	30.3226	0.264843	2018-06-08	-0.807962	-0.00811244	2018	Denmark	OMX Stock	Technology
56867351	9.83	559.006	2.74742	9.9335	10.5	10.74	1.0529	0.0104739	6.81587	0.0659363	9.25738	0.0885362	2018-06-14	0.613327	0.00611454	2018	Finland	OMXHelsink	Financials
6038819	5.81	35.0855	1.54513	6.05	5.97	6.09	4.13081	0.0404777	2.75387	0.0271664	4.81928	0.0470675	2018-06-18	-0.903231	-0.00907335	2018	Finland	FinnFirNor	Industrials
10003860	5.28	52.8204	1.7228	5.31	5.3	5.42	0.568182	0.00566574	0.378788	0.00378072	2.65152	0.0261697	2018-06-19	0.206192	0.0020598	2018	Sweden	OMX Stock	Industrials
824175	14.13	11.6456	1.06616	13.39	13.8	13.65	-5.23708	-0.053792	-2.33546	-0.0236316	-3.39703	-0.0345607	2018-06-20	0.810937	0.00807666	2018	Denmark	FirNoCopen	Healthcare
13409091	1.38	18.5045	1.26728	2.1	2.11	4.38	52.1739	0.419854	52.8986	0.424604	217.391	1.15497	2018-06-25	-0.701547	-0.0070402	2018	Denmark	FirNoCopen	Healthcare
3654555	1.19329	4.36094	0.63958	0.58	0.57	0.47	-51.3948	-0.72144	-52.2329	-0.738832	-60.6131	-0.931736	2018-06-27	0.761821	0.00758934	2018	Sweden	FirNoStock	Basic Materials
14444444	4.99	72.0778	1.8578	5.04	5.19	5.93	1.002	0.00997017	4.00802	0.0392978	18.8377	0.172588	2018-06-28	-0.598359	-0.00600157	2018	Sweden	OMX Stock	Healthcare
2500000	1.26	3.15	0.498311	0.97	0.75	0.82	-23.0159	-0.261571	-40.4762	-0.518794	-34.9206	-0.429563	2018-08-28	-0.0291951	-0.000291994	2018	Denmark	FirNoCopen	Technology
2600000	5.65	14.69	1.16702	6.13	5.75	5.5	8.49558	0.0815392	1.76991	0.0175443	-2.65487	-0.0269075	2018-09-27	-0.0400074	-0.000400154	2018	Norway	Oslo	Technology
4245283	13.87	58.8821	1.76998	14.27	14.16	13.69	2.88392	0.0284312	2.09084	0.0206929	-1.29776	-0.0130626	2018-09-28	-0.33866	-0.00339234	2018	Norway	Oslo	Financials
2113000	1.36	2.87368	0.458438	4.19	3.43	2.74	208.088	1.12522	152.206	0.925076	101.471	0.700473	2018-10-12	1.51128	0.0149998	2018	Denmark	Aktietorgt	Healthcare
1750000	0.65	1.1375	0.0559514	0.52	0.5	0.39	-20	-0.223144	-23.0769	-0.262364	-40	-0.510826	2018-10-16	1.1757	0.0116885	2018	Sweden	Aktietorgt	Technology
7046157	0.22	1.55015	0.190375	0.1	0.09	0.07	-54.5455	-0.788457	-59.0909	-0.893818	-68.1818	-1.14513	2018-11-06	-0.286548	-0.00286959	2018	Sweden	Aktietorgt	Healthcare
4032258	1.33	5.3629	0.7294	1.45	1.32	1.2	9.02256	0.0863846	-0.75188	-0.00754721	-9.77444	-0.102857	2018-11-21	0.350682	0.00350068	2018	Denmark	FirNoCopen	Industrials
4500000	7.97	35.865	1.55467	8.26	8.04	8.01	3.63864	0.0357401	0.878294	0.00874459	0.501882	0.00500627	2018-11-29	0.220613	0.0022037	2018	Finland	OMXHelsink	Financials
7222000	4.99	36.0378	1.55676	4.75	4.81	4.88	-4.80962	-0.0492913	-3.60721	-0.0367388	-2.20441	-0.0222907	2018-12-04	-1.52636	-0.0153813	2018	Sweden	FirNoStock	Financials
11000000	2.45	26.95	1.43056	1.71	1.6	1.53	-30.2041	-0.359595	-34.6939	-0.426084	-37.551	-0.47082	2018-12-05	-1.82352	-0.0184035	2018	Sweden	FirNoStock	Energy
4428261	8.01	35.4704	1.54987	8.36	8.72	8.83	4.36954	0.0427677	8.86392	0.0849285	10.2372	0.0974643	2018-12-06	-2.86012	-0.0290182	2018	Sweden	OMX Stock	Technology
8088235	7.57	61.2279	1.78695	7.26	7.4	6.91	-4.09511	-0.0418132	-2.24571	-0.0227131	-8.71863	-0.0912234	2018-12-06	-2.86012	-0.0290182	2018	Sweden	OMX Stock	Healthcare
2540527	0.69	1.75296	0.243773	0.6	0.63	0.71	-13.0435	-0.139762	-8.69565	-0.0909718	2.89855	0.0285734	2018-12-13	-1.03466	-0.0104005	2018	Sweden	Aktietorgt	Energy
6000000	2.34	14.04	1.14737	2.2	2.15	2.08	-5.98291	-0.0616936	-8.11966	-0.0846831	-11.1111	-0.117783	2019-01-21	0.142942	0.0014284	2019	Norway	Oslo	Technology
2118714	1.73	3.66538	0.564118	2.72	2.77	3.44	57.2254	0.45251	60.1156	0.470726	98.8439	0.68735	2019-02-28	-0.245473	-0.00245774	2019	Sweden	FirNoStock	Utilities
2962777	1.09	3.22943	0.509125	1.06694	0.962752	1.02242	-2.1156	-0.021383	-11.6741	-0.124137	-6.19963	-0.0640014	2019-03-05	0.434194	0.00433254	2019	Denmark	Aktietorgt	Cyclical Consumer Goods / Services
36893081	9.12	336.465	2.52694	10.71	10.24	10.01	17.4342	0.160708	12.2807	0.115832	9.75877	0.0931148	2019-04-09	-1.11984	-0.0112616	2019	Norway	Oslo	Technology
43513472	4.63	201.467	2.3042	4.64	4.64	4.46	0.215983	0.0021575	0.215983	0.0021575	-3.67171	-0.0374081	2019-04-11	-0.0933346	-0.000933781	2019	Sweden	OMX Stock	Industrials
11840000	3.57	42.2688	1.62602	3.53896	3.58738	3.6936	-0.869468	-0.0087327	0.486787	0.00485606	3.46231	0.0340372	2019-05-29	-2.37178	-0.0240036	2019	Norway	Oslo	Healthcare
14500000	9.53	138.185	2.14046	10.83	11.19	12.46	13.6411	0.127875	17.4187	0.160576	30.745	0.268079	2019-06-05	0.305078	0.00304614	2019	Sweden	OMX Stock	Financials
8420751	5.17	43.5353	1.63884	6.86	7.22	7.67	32.6886	0.282835	39.6518	0.333982	48.3559	0.394444	2019-06-14	-0.533126	-0.00534553	2019	Sweden	FirNoStock	Healthcare
15000000	2.41	36.15	1.55811	2.32	2.42	2.48	-3.73444	-0.0380596	0.414938	0.00414079	2.90456	0.0286318	2019-06-14	0.48848	0.0048729	2019	Norway	Oslo	Energy
23157418	2.17	50.2516	1.70115	2.45	2.35	2.28	12.9032	0.121361	8.29493	0.0796882	5.06912	0.0494483	2019-06-18	1.26896	0.0126097	2019	Norway	Oslo	Industrials
