# Supplementary material for: Latent class analysis of IPOs in the Nordics
Source: PLoS One. 2021 Nov 3;16(11):e0259510. doi: 10.1371/journal.pone.0259510 (PMC8565723; doi:10.1371/journal.pone.0259510)
Supplement: S1 Data — (ZIP) [file pone.0259510.s001.zip › Supporting Information (210922)/LCA.do]

// Underpricing of IPOs in the Nordic countries
//
// Mikael Bask, Uppsala University
//
// May 2020

// LCA

// First-day returns

gsem (FD_Return log_Offer_Size Market_Return <- ), lclass(C1D 4)

estat lcmean

estat lcprob

predict classpost_1D_*, classposteriorpr

gen expclass_1D_10_1=(classpost_1D_1>0.1)
gen expclass_1D_10_2=(classpost_1D_2>0.1)
gen expclass_1D_10_3=(classpost_1D_3>0.1)
gen expclass_1D_10_4=(classpost_1D_4>0.1)

gen expclass_1D_50_1=(classpost_1D_1>0.5)
gen expclass_1D_50_2=(classpost_1D_2>0.5)
gen expclass_1D_50_3=(classpost_1D_3>0.5)
gen expclass_1D_50_4=(classpost_1D_4>0.5)

gen expclass_1D_90_1=(classpost_1D_1>0.9)
gen expclass_1D_90_2=(classpost_1D_2>0.9)
gen expclass_1D_90_3=(classpost_1D_3>0.9)
gen expclass_1D_90_4=(classpost_1D_4>0.9)

tab expclass_1D_10_1
tab expclass_1D_10_2
tab expclass_1D_10_3
tab expclass_1D_10_4

tab expclass_1D_50_1
tab expclass_1D_50_2
tab expclass_1D_50_3
tab expclass_1D_50_4

tab expclass_1D_90_1
tab expclass_1D_90_2
tab expclass_1D_90_3
tab expclass_1D_90_4

// First-week returns

gsem (FW_Return log_Offer_Size Market_Return <- ), lclass(C1W 4)

estat lcmean

estat lcprob

predict classpost_1W_*, classposteriorpr

gen expclass_1W_10_1=(classpost_1W_1>0.1)
gen expclass_1W_10_2=(classpost_1W_2>0.1)
gen expclass_1W_10_3=(classpost_1W_3>0.1)
gen expclass_1W_10_4=(classpost_1W_4>0.1)

gen expclass_1W_50_1=(classpost_1W_1>0.5)
gen expclass_1W_50_2=(classpost_1W_2>0.5)
gen expclass_1W_50_3=(classpost_1W_3>0.5)
gen expclass_1W_50_4=(classpost_1W_4>0.5)

gen expclass_1W_90_1=(classpost_1W_1>0.9)
gen expclass_1W_90_2=(classpost_1W_2>0.9)
gen expclass_1W_90_3=(classpost_1W_3>0.9)
gen expclass_1W_90_4=(classpost_1W_4>0.9)

tab expclass_1W_10_1
tab expclass_1W_10_2
tab expclass_1W_10_3
tab expclass_1W_10_4

tab expclass_1W_50_1
tab expclass_1W_50_2
tab expclass_1W_50_3
tab expclass_1W_50_4

tab expclass_1W_90_1
tab expclass_1W_90_2
tab expclass_1W_90_3
tab expclass_1W_90_4

// Four-weeks returns

gsem (FM_Return log_Offer_Size Market_Return <- ), lclass(C4W 4)

estat lcmean

estat lcprob

predict classpost_4W_*, classposteriorpr

gen expclass_4W_10_1=(classpost_4W_1>0.1)
gen expclass_4W_10_2=(classpost_4W_2>0.1)
gen expclass_4W_10_3=(classpost_4W_3>0.1)
gen expclass_4W_10_4=(classpost_4W_4>0.1)

gen expclass_4W_50_1=(classpost_4W_1>0.5)
gen expclass_4W_50_2=(classpost_4W_2>0.5)
gen expclass_4W_50_3=(classpost_4W_3>0.5)
gen expclass_4W_50_4=(classpost_4W_4>0.5)

gen expclass_4W_90_1=(classpost_4W_1>0.9)
gen expclass_4W_90_2=(classpost_4W_2>0.9)
gen expclass_4W_90_3=(classpost_4W_3>0.9)
gen expclass_4W_90_4=(classpost_4W_4>0.9)

tab expclass_4W_10_1
tab expclass_4W_10_2
tab expclass_4W_10_3
tab expclass_4W_10_4

tab expclass_4W_50_1
tab expclass_4W_50_2
tab expclass_4W_50_3
tab expclass_4W_50_4

tab expclass_4W_90_1
tab expclass_4W_90_2
tab expclass_4W_90_3
tab expclass_4W_90_4
