# Supplementary material for: Latent class analysis of IPOs in the Nordics
Source: PLoS One. 2021 Nov 3;16(11):e0259510. doi: 10.1371/journal.pone.0259510 (PMC8565723; doi:10.1371/journal.pone.0259510)
Supplement: S1 Data — (ZIP) [file pone.0259510.s001.zip › Supporting Information (210922)/OLS.do]

// Underpricing of IPOs in the Nordic countries
//
// Mikael Bask, Uppsala University
//
// May 2020

// OLS

// Generate dummy variables

tabulate Year, generate(Year)
tabulate Country, generate(Country)
tabulate Sector, generate(Sector)

// First-day returns

regress FD_Return ///
	Year1 Year2 Year3 Year4 Year5 Year6 Year7 Year8 Year9 Year10 ///
	Country1 Country2 Country3 ///
	Sector1 Sector2 Sector3 Sector4 Sector5 Sector6 Sector7 Sector8 Sector10 Sector11, robust

regress FD_Return log_Offer_Size ///
	Year1 Year2 Year3 Year4 Year5 Year6 Year7 Year8 Year9 Year10 ///
	Country1 Country2 Country3 ///
	Sector1 Sector2 Sector3 Sector4 Sector5 Sector6 Sector7 Sector8 Sector10 Sector11, robust

regress FD_Return Market_Return ///
	Year1 Year2 Year3 Year4 Year5 Year6 Year7 Year8 Year9 Year10 ///
	Country1 Country2 Country3 ///
	Sector1 Sector2 Sector3 Sector4 Sector5 Sector6 Sector7 Sector8 Sector10 Sector11, robust

regress FD_Return log_Offer_Size Market_Return ///
	Year1 Year2 Year3 Year4 Year5 Year6 Year7 Year8 Year9 Year10 ///
	Country1 Country2 Country3 ///
	Sector1 Sector2 Sector3 Sector4 Sector5 Sector6 Sector7 Sector8 Sector10 Sector11, robust

// First-week returns

regress FW_Return ///
	Year1 Year2 Year3 Year4 Year5 Year6 Year7 Year8 Year9 Year10 ///
	Country1 Country2 Country3 ///
	Sector1 Sector2 Sector3 Sector4 Sector5 Sector6 Sector7 Sector8 Sector10 Sector11, robust

regress FW_Return log_Offer_Size ///
	Year1 Year2 Year3 Year4 Year5 Year6 Year7 Year8 Year9 Year10 ///
	Country1 Country2 Country3 ///
	Sector1 Sector2 Sector3 Sector4 Sector5 Sector6 Sector7 Sector8 Sector10 Sector11, robust

regress FW_Return Market_Return ///
	Year1 Year2 Year3 Year4 Year5 Year6 Year7 Year8 Year9 Year10 ///
	Country1 Country2 Country3 ///
	Sector1 Sector2 Sector3 Sector4 Sector5 Sector6 Sector7 Sector8 Sector10 Sector11, robust

regress FW_Return log_Offer_Size Market_Return ///
	Year1 Year2 Year3 Year4 Year5 Year6 Year7 Year8 Year9 Year10 ///
	Country1 Country2 Country3 ///
	Sector1 Sector2 Sector3 Sector4 Sector5 Sector6 Sector7 Sector8 Sector10 Sector11, robust

// Four-weeks returns

regress FM_Return ///
	Year1 Year2 Year3 Year4 Year5 Year6 Year7 Year8 Year9 Year10 ///
	Country1 Country2 Country3 ///
	Sector1 Sector2 Sector3 Sector4 Sector5 Sector6 Sector7 Sector8 Sector10 Sector11, robust

regress FM_Return log_Offer_Size ///
	Year1 Year2 Year3 Year4 Year5 Year6 Year7 Year8 Year9 Year10 ///
	Country1 Country2 Country3 ///
	Sector1 Sector2 Sector3 Sector4 Sector5 Sector6 Sector7 Sector8 Sector10 Sector11, robust

regress FM_Return Market_Return ///
	Year1 Year2 Year3 Year4 Year5 Year6 Year7 Year8 Year9 Year10 ///
	Country1 Country2 Country3 ///
	Sector1 Sector2 Sector3 Sector4 Sector5 Sector6 Sector7 Sector8 Sector10 Sector11, robust

regress FM_Return log_Offer_Size Market_Return ///
	Year1 Year2 Year3 Year4 Year5 Year6 Year7 Year8 Year9 Year10 ///
	Country1 Country2 Country3 ///
	Sector1 Sector2 Sector3 Sector4 Sector5 Sector6 Sector7 Sector8 Sector10 Sector11, robust
